# Supplementary material for: Whole-genome-scale identification of novel non-protein-coding RNAs controlling cell proliferation and survival through a functional forward genetics strategy
Source: Sci Rep. 2022 Jan 7;12:182. doi: 10.1038/s41598-021-03983-5 (PMC8741825; doi:10.1038/s41598-021-03983-5)
Supplement: Supplementary file 2 — Supplementary Table S1. [file 41598_2021_3983_MOESM2_ESM.xlsx]

## Sheet: MFZ_Selected_Min3Reps_SpecificD
Sequences selected following 47d of continuous culture (d47, MFZ); inserts were triaged on the basis of being selected in at least 3 independent experimental replicates (MFZ A – D), and with evidence of directional read support (confirming that the insert sequences were indeed library-derived on the basis that they contained vector sequence prior to trimming). Columns D – F report the number of e…
Chromosome	Start	Stop	JCPZ_Positive	MF_Positive	MFZ_Positive	Length	CL3cMean	GenomicDigestMean	JCPZMean	MFZMean	MFMean	MF_NoD_Mean	MFZ_Potentiation	MF_Potentiation	MF_NoD_Potentiation	SarropolousFeatureEND	SarropolousFeatureDISTANCE	LiuFeatureEND	LiuFeatureDISTANCE	Dra1DISTANCE	Aan1DISTANCE	lncpediaHIT	lncpediaHITEndCoord	lncpediaHITDistance	lncpediaHIT_HC	lncpediaHITEndCoord_HC	lncpediaHITDistance_HC	CancerLncRNACensusHIT	CancerLncRNACensusHITDist	GenCode.GeneLEVEL.FeatureType	GenCode.GeneLEVEL.BioType	GenCode.GeneLEVEL.KnownGeneID	GenCode.GeneLEVEL.KnownGeneName	GenCode.GeneLEVEL.Distance	GenCode.ExonLEVEL.FeatureType	GenCode.ExonLEVEL.BioType	GenCode.ExonLEVEL.KnownGeneID	GenCode.ExonLEVEL.KnownGeneName	GenCode.ExonLEVEL.Distance	GenCode.Intronic.FeatureType	GenCode.Intronic.BioType	GenCode.Intronic.KnownGeneID	GenCode.Intronic.KnownGeneName	GenCode.Intronic.Distance	MFZ_DirectionalSupport	Known Gene	Cancer lncRNA	Lncipedia	Sarropoulos
chr8	29220159	29221027	4	2	3	868	3.48983	0.75753	4.12057	6098.37	937.348	1236.46	147998	22748	30007	29279218	58068	29262828	41782	0	876	lnc-HMBOX1-11:1	29218904	-688	lnc-HMBOX1-11:1	29218904	-688	AC084026.1	327145	gene	protein_coding	ENSG00000197892.13	KIF13B	0	exon	processed_pseudogene	ENSG00000253770.1	HMGB1P23	-687	gene	protein_coding	ENSG00000197892.13	KIF13B	0	8563.96	1	0	0	0
chr10	92721317	92722636	4	2	3	1319	7.04889	1.99354	8.07927	2237.64	145.442	186.582	27696	1800.19	2309.4	92669917	-51401	92688468	-32850	0	0	lnc-IDE-3:3	92684067	-31566	lnc-IDE-3:3	92684067	-31566	ENTPD1-AS1	3010341	gene	misc_RNA	ENSG00000201412.1	Y_RNA	-10709	exon	misc_RNA	ENSG00000201412.1	Y_RNA	-10709	gene	protein_coding	ENSG00000152804.11	HHEX	-26771	4171.66	0	0	0	0
chr10	108156231	108156549	4	1	3	318	2.91438	41.6412	3.25126	2110.42	68.532	91.376	64910.8	2107.86	2810.48	108226976	70183	107452032	-704200	166	0	LINC01435:3	108041058	0	LINC01435:3	108041058	0	ADD3-AS1	1783556	gene	lncRNA	ENSG00000229981.8	LINC01435	0	exon	lncRNA	ENSG00000229981.8	LINC01435	11358	gene	lncRNA	ENSG00000229981.8	LINC01435	0	3877.65	1	0	1	0
chr10	111576701	111577323	4	2	3	622	6.73993	0.573537	10.3675	1551.97	100.589	132.775	14969.6	970.233	1280.68	111439519	-137183	111077271	-499431	49	0	lnc-BBIP1-9:1	111498190	-77761	lnc-BBIP1-9:1	111498190	-77761	PDCD4-AS1	-704469	gene	processed_pseudogene	ENSG00000230809.1	RPS6P15	-77760	exon	processed_pseudogene	ENSG00000230809.1	RPS6P15	-77760	gene	lncRNA	ENSG00000287231.1	RP11-47B24.1	211783	3166.15	0	0	0	0
chr13	20690496	20692917	4	3	3	2421	2.66928	13.3721	4.4623	2404.6	449.478	598.159	53887.1	10072.8	13404.7	20718823	25638	20703432	10496	0	0	lnc-EEF1AKMT1-3:8	20698842	5926	lnc-EEF1AKMT1-3:8	20698842	5926	LINC00539	609946	gene	protein_coding	ENSG00000032742.18	IFT88	0	exon	protein_coding	ENSG00000032742.18	IFT88	0	gene	protein_coding	ENSG00000032742.18	IFT88	0	2734.51	1	0	0	0
chr7	49596921	49598957	4	2	4	2036	3.80952	3.80911	1.5591	2329.45	158.576	208.971	149410	10171	13403.3	49587106	-9816	49729310	130334	0	0	lnc-VWC2-4:1	49524287	-12128	lnc-VWC2-4:1	49524287	-12128	LINC01446	4056552	gene	lncRNA	ENSG00000286995.1	RP11-776E7.1	-9756	exon	lncRNA	ENSG00000286995.1	RP11-776E7.1	-9756	gene	lncRNA	ENSG00000286995.1	RP11-776E7.1	-12599	2489.13	0	0	0	0
chr9	87204031	87204749	4	2	3	718	4.56072	1.19611	4.17702	1223.91	126.565	166.315	29301.1	3030.04	3981.67	87207373	1382	86947196	-256836	0	78	lnc-GAS1-4:3	87197998	0	lnc-GAS1-4:3	87197998	0	AL355607.2	3792201	gene	lncRNA	ENSG00000204446.4	LINC02872	-44475	exon	lncRNA	ENSG00000204446.4	LINC02872	-44475	gene	lncRNA	ENSG00000204446.4	LINC02872	-47459	2274.61	0	0	1	0
chr8	97292007	97292249	4	1	3	242	9.3506	15.5836	20.7876	827.443	51.9694	69.1682	3980.47	250.002	332.738	97279946	-12062	97277990	-14018	-208	0	lnc-TSPYL5-4:1	96951863	0	lnc-TSPYL5-4:1	96951863	0	GASL1	5513269	gene	protein_coding	ENSG00000180543.5	TSPYL5	-14079	exon	protein_coding	ENSG00000180543.5	TSPYL5	-14079	gene	protein_coding	ENSG00000104324.16	CPQ	-142422	2027.99	0	0	1	0
chr2	140157249	140158045	4	2	3	796	4.00662	1.00289	10.5323	1222.84	145.216	192.004	11610.4	1378.77	1823	140117677	-39573	140495509	337446	173	0	LINC01853:3	140103582	-25470	LINC01853:3	140103582	-25470	ZEB2-AS1	4359934	gene	lncRNA	ENSG00000224028.1	LINC01853	-25469	exon	lncRNA	ENSG00000224028.1	LINC01853	-25469	gene	lncRNA	ENSG00000224028.1	LINC01853	-25608	2001.99	0	0	0	0
chr7	152951256	152951498	4	3	3	242	9.53165	15.1235	14.6661	873.552	34.4008	42.1351	5956.26	234.56	287.296	152935548	-15709	152807174	-144083	134	0	lnc-ACTR3B-4:1	152886098	-63510	lnc-ACTR3B-4:1	152886098	-63510	LINC01287	403868	gene	lncRNA	ENSG00000286565.1	RP5-876K2.1	-14275	exon	lncRNA	ENSG00000286565.1	RP5-876K2.1	-14275	gene	lncRNA	ENSG00000286565.1	RP5-876K2.1	-15909	1893.86	0	0	0	0
chr5	20615935	20616578	4	2	3	643	9.42522	1.7543	16.5074	913.102	136.076	179.818	5531.48	824.337	1089.32	20616480	0	20575919	-40017	347	0	LINC02241:9	20611849	0	LINC02241:9	20611849	0	LINC01021	6601137	gene	lncRNA	ENSG00000251629.7	LINC02241	0	exon	lncRNA	ENSG00000251629.7	LINC02241	0	gene	lncRNA	ENSG00000251629.7	LINC02241	0	1668.34	1	0	1	1
chr2	215883346	215885456	4	1	3	2110	5.94595	3.44112	5.47558	1432.28	81.7685	0.0834398	26157.6	1493.33	1.52385	215886472	824	216013345	127870	0	0	lnc-TMEM169-2:1	215869922	-12829	lnc-TMEM169-2:1	215869922	-12829	LINC00607	-34393	gene	lncRNA	ENSG00000227824.1	AC122136.2	-12828	exon	lncRNA	ENSG00000227824.1	AC122136.2	-12828	gene	lncRNA	ENSG00000227824.1	AC122136.2	-13083	1648.71	0	0	0	0
chr10	28358892	28359715	4	2	3	823	2.67994	7.58774	7.92885	1191.76	506.527	675.32	15030.7	6388.41	8517.25	28394121	34375	28316560	-42333	0	0	lnc-ARMC4-4:1	28326170	-28892	lnc-ARMC4-4:1	28326170	-28892	ZEB1-AS1	2846564	gene	processed_pseudogene	ENSG00000237746.1	ZNF101P1	-17950	exon	processed_pseudogene	ENSG00000237746.1	ZNF101P1	-17950	gene	processed_pseudogene	ENSG00000237746.1	ZNF101P1	-18657	1392.06	0	0	0	0
chr3	50100049	50101758	4	2	4	1709	8.0559	2.2757	11.8828	659.735	105.454	138.888	5552.01	887.447	1168.81	50099327	-723	50089177	-10873	0	0	RBM5-AS1:2	50099602	0	RBM5-AS1:2	50099602	0	lnc00462717	13910207	gene	lncRNA	ENSG00000281691.1	RBM5-AS1	0	exon	protein_coding	ENSG00000003756.17	RBM5	0	gene	protein_coding	ENSG00000004534.15	RBM6	-447	1392.05	1	0	1	0
chr5	170831862	170833056	3	2	3	1194	0.799184	1.87081	1.51281	2806.38	294.41	388.416	185508	19461.1	25675.1	170851652	18391	170861890	28816	475	0	lnc-GABRP-1:1	170866834	33779	lnc-GABRP-1:1	170866834	33779	HMMR-AS1	-7337805	gene	protein_coding	ENSG00000094755.17	GABRP	-17815	exon	protein_coding	ENSG00000094755.17	GABRP	-17815	gene	protein_coding	ENSG00000094755.17	GABRP	-19907	1361.8	0	0	0	0
chr9	126898919	126900091	4	3	3	1172	5.25335	2.8001	7.70152	532.843	45.0908	58.9516	6918.67	585.48	765.454	126965949	65612	126914768	14658	-768	0	lnc-ANGPTL2-8:1	126858812	-38331	lnc-ANGPTL2-8:1	126858812	-38331	NRON	-490510	gene	protein_coding	ENSG00000177125.5	ZBTB34	-13041	exon	protein_coding	ENSG00000177125.5	ZBTB34	-13041	gene	protein_coding	ENSG00000136828.19	RALGPS1	14923	1310.41	0	0	0	0
chr5	140432823	140433785	1	2	3	962	1.0656	10.6118	0.295177	2444.68	506.972	675.813	828209	171752	228952	140402494	-30330	140402202	-30622	0	0	lnc-HBEGF-2:9	140399985	-31383	lnc-HBEGF-2:9	140399985	-31383	MA-linc1	-323550	gene	protein_coding	ENSG00000254996.5	ANKHD1-EIF4EBP3	0	exon	protein_coding	ENSG00000131503.21	ANKHD1	2320	gene	protein_coding	ENSG00000254996.5	ANKHD1-EIF4EBP3	0	1308.81	1	0	0	0
chr14	88353006	88355292	4	2	3	2286	8.66858	2.88293	6.92388	482.282	29.1398	37.5839	6965.48	420.859	542.816	88384636	28893	88384902	29590	0	0	lnc-SPATA7-2:1	88487106	131815	lnc-SPATA7-2:1	88487106	131815	AL512791.2	2028074	gene	protein_coding	ENSG00000100433.16	KCNK10	-26099	exon	protein_coding	ENSG00000100433.16	KCNK10	-26099	gene	protein_coding	ENSG00000100433.16	KCNK10	-26588	1252.79	0	0	0	0
chr4	184189417	184189949	4	3	3	532	2.78118	0.877151	6.2587	850.435	33.4347	44.082	13588.1	534.212	704.331	184262805	72716	184217710	27741	0	201	lnc-IRF2-8:1	184216561	26613	lnc-IRF2-8:1	184216561	26613	AC099343.3	284854	gene	protein_coding	ENSG00000164303.11	ENPP6	0	exon	protein_coding	ENSG00000164303.11	ENPP6	14031	gene	protein_coding	ENSG00000164303.11	ENPP6	0	1203.17	1	0	0	0
chr18	13974735	13975015	4	3	3	280	1.72625	0.683933	4.90957	635.78	67.7058	89.5528	12949.8	1379.06	1824.05	13972131	-2605	13981710	6678	0	0	lnc-MC2R-2:1	13919602	-54813	lnc-MC5R-5:1	14053950	78936	LINC00668	-7044770	gene	TEC	ENSG00000279352.1	RP11-411B10.7	35040	exon	TEC	ENSG00000279352.1	RP11-411B10.7	35040	gene	protein_coding	ENSG00000185231.5	MC2R	-59106	1171.08	0	0	0	0
chr11	26475814	26479859	4	3	4	4045	11.2685	6.90982	13.0714	490.974	108.333	81.2387	3756.09	828.776	621.499	26448964	-26851	26571862	91984	0	0	lnc-FIBIN-4:1	26459793	-14457	lnc-FIBIN-4:1	26459793	-14457	BDNF-AS	1026972	gene	protein_coding	ENSG00000134343.14	ANO3	0	exon	protein_coding	ENSG00000134343.14	ANO3	-1686	gene	protein_coding	ENSG00000134343.14	ANO3	0	1144.77	1	0	0	0
chr17	5362229	5362598	4	2	3	369	5.49315	4.01777	7.80043	765.772	142.31	189.697	9817.05	1824.39	2431.88	5350637	-11593	5419891	57274	-126	0	lnc-NUP88-2:2	5360972	0	lnc-C1QBP-4:1	5364314	1717	PRAL	1410234	gene	protein_coding	ENSG00000108559.12	NUP88	0	exon	protein_coding	ENSG00000108559.12	NUP88	-143	gene	protein_coding	ENSG00000029725.17	RABEP1	0	1126.02	1	0	1	0
chr1	61904782	61908477	4	2	3	3695	10.6452	5.05435	19.9145	1205.99	102.506	134.758	6055.85	514.728	676.683	61985832	77001	61725454	-179329	0	0	lnc-L1TD1-6:1	62038841	130365	lnc-TM2D1-4:1	61741997	-162359	FOXD3-AS1	1412408	gene	protein_coding	ENSG00000132849.21	PATJ	0	exon	protein_coding	ENSG00000132849.21	PATJ	0	gene	protein_coding	ENSG00000132849.21	PATJ	0	1097.16	1	0	0	0
chr6	158682990	158683955	4	2	3	965	7.32595	2.43823	10.002	524.238	87.5183	1.27998	5241.35	875.011	12.7973	158641417	-41574	158661511	-21480	0	0	lnc-DYNLT1-2:1	158692864	8910	lnc-DYNLT1-2:1	158692864	8910	EZR-AS1	134025	gene	protein_coding	ENSG00000164674.17	SYTL3	0	exon	protein_coding	ENSG00000164674.17	SYTL3	-1	gene	protein_coding	ENSG00000164674.17	SYTL3	0	1084.7	1	0	0	0
chr10	70428229	70429811	4	1	3	1582	2.80251	3.74163	3.55856	993.538	34.2547	0.0858726	27919.7	962.601	2.41313	70599084	168928	70441414	11584	0	2068	lnc-LRRC20-2:1	70403824	-22900	lnc-NODAL-1:1	70485335	55525	LINC00857	9777562	gene	protein_coding	ENSG00000148730.7	EIF4EBP2	0	exon	protein_coding	ENSG00000148730.7	EIF4EBP2	0	gene	protein_coding	ENSG00000156574.10	NODAL	3279	1070.91	1	0	0	0
chr1	153127444	153127744	4	2	3	300	6.3349	3.33073	12.8552	583.002	288.221	384.095	4535.16	2242.06	2987.86	153140730	12828	153150603	22839	193	0	lnc-SPRR2G-1:1	153140117	12374	lnc-SPRR2G-1:1	153140117	12374	FAL1	-2609413	gene	unprocessed_pseudogene	ENSG00000229035.2	SPRR2C	12748	exon	unprocessed_pseudogene	ENSG00000229035.2	SPRR2C	12748	gene	protein_coding	ENSG00000244094.2	SPRR2F	-13971	1066.6	0	0	0	0
chr2	177556983	177557261	4	3	3	278	4.50745	3.27558	8.70489	556.897	113.146	146.98	6397.52	1299.8	1688.48	177559319	1492	177553041	-3943	-223	0	lnc-PDE11A-1:1	177623250	65990	lnc-PDE11A-1:1	177623250	65990	LINC01116	-919053	gene	protein_coding	ENSG00000018510.18	AGPS	0	exon	protein_coding	ENSG00000018510.18	AGPS	1492	gene	protein_coding	ENSG00000018510.18	AGPS	0	1062.46	1	0	0	0
chr15	63448213	63448853	4	3	3	640	4.55006	5.63711	9.87671	907.176	171.786	228.85	9185.01	1739.31	2317.06	63445089	-3125	63504606	55734	0	600	lnc-CA12-1:1	63456293	7441	lnc-CA12-1:1	63456293	7441	EWSAT1	5624074	gene	lncRNA	ENSG00000259268.2	AC007950.1	7442	exon	lncRNA	ENSG00000259268.2	AC007950.1	7442	gene	lncRNA	ENSG00000259268.2	AC007950.1	7966	1048	0	0	0	0
chr4	162797592	162797893	4	1	4	301	0.996314	10.4463	5.64895	503.291	45.4609	60.5648	8909.47	804.767	1072.14	162746620	-50973	162669653	-127940	-763	0	lnc-NPY5R-2:2	162741580	0	lnc-NPY5R-2:2	162741580	0	LINC01612	7428643	gene	lncRNA	ENSG00000248431.2	AC005150.1	0	exon	lncRNA	ENSG00000287072.1	RP11-402D23.1	8478	gene	lncRNA	ENSG00000248431.2	AC005150.1	0	1038.25	1	0	1	0
chr21	30074817	30075056	4	2	3	239	7.16617	1.44146	12.3171	391.964	24.2068	32.2259	3182.27	196.529	261.635	30079643	4030	29939957	-134861	-315	0	lnc-KRTAP13-1-1:3	30083789	8734	lnc-KRTAP13-1-1:3	30083789	8734	LINC00161	-1534463	gene	lncRNA	ENSG00000259981.1	AF096876.1	14662	exon	lncRNA	ENSG00000259981.1	AF096876.1	14662	gene	lncRNA	ENSG00000259981.1	AF096876.1	14937	1002.48	0	0	0	0
chr22	22800571	22802458	3	2	3	1887	1.99801	5.22911	1.81172	2725.7	122.016	160.648	150449	6734.85	8867.17	22732928	-67644	22911004	108528	-1118	0	lnc-IGLL5-1:2	22381070	0	lnc-IGLL5-1:2	22381070	0	MIF-AS1	1091969	gene	unprocessed_pseudogene	ENSG00000274381.1	LL22NC03-84E4.13	619	exon	unprocessed_pseudogene	ENSG00000274381.1	LL22NC03-84E4.13	619	gene	IG_V_gene	ENSG00000211668.2	IGLV2-11	-7876	996.525	0	0	1	0
chr6	86911348	86913938	4	3	3	2590	6.644	6.50814	8.4529	1240.66	217.677	289.191	14677.3	2575.18	3421.2	86917445	3360	86937321	23364	0	0	lnc-CGA-5:2	86838196	0	lnc-CGA-5:2	86838196	0	SNHG5	-1232417	gene	unprocessed_pseudogene	ENSG00000220240.1	RP11-76H14.5	-13665	exon	unprocessed_pseudogene	ENSG00000220240.1	RP11-76H14.5	-13665	gene	protein_coding	ENSG00000168830.8	HTR1E	23887	986.256	0	0	1	0
chr1	196604748	196605935	2	3	3	1187	0.959049	10.7683	0.798112	2389.63	189.965	253.012	299410	23801.7	31701.3	196373265	-231484	196636433	30478	482	0	lnc-CFH-3:1	196522986	-79502	lnc-CFH-3:1	196522986	-79502	MIR181A1HG	2171927	gene	protein_coding	ENSG00000162687.19	KCNT2	0	exon	protein_coding	ENSG00000162687.19	KCNT2	2281	gene	protein_coding	ENSG00000162687.19	KCNT2	0	964.27	1	0	0	0
chr3	191821591	191822115	4	2	3	524	4.37959	4.07913	5.41	685.082	134.654	179.34	12663.3	2488.99	3314.97	191808560	-13032	191329862	-491730	0	0	lnc-FGF12-1:1	191752141	-38791	lnc-FGF12-1:1	191752141	-38791	LINC02028	2183145	gene	processed_pseudogene	ENSG00000237653.2	RP11-655G22.2	130235	exon	processed_pseudogene	ENSG00000237653.2	RP11-655G22.2	130235	gene	lncRNA	ENSG00000232353.5	RP11-655G22.1	207926	955.292	0	0	0	0
chr11	48089109	48090116	3	2	3	1007	1.87543	2.45047	1.53479	1196.1	90.6872	119.249	77932.4	5908.75	7769.71	48126701	36344	47980849	-108261	0	-3437	PTPRJ-AS1:1	48014405	-73255	PTPRJ-AS1:1	48014405	-73255	AC087276.2	-4729814	gene	protein_coding	ENSG00000149177.13	PTPRJ	0	exon	miRNA	ENSG00000263693.1	MIR3161	6667	gene	protein_coding	ENSG00000149177.13	PTPRJ	0	953.584	1	0	0	0
chr2	127000897	127001151	4	2	3	254	4.34762	11.7252	5.07942	405.108	41.1176	54.6244	7975.46	809.494	1075.41	127026010	23179	126972918	-27980	-422	0	lnc-BIN1-6:1	127017202	16052	lnc-BIN1-6:1	127017202	16052	THOR	-8778648	gene	snRNA	ENSG00000238788.1	RNU7-182P	16271	exon	snRNA	ENSG00000238788.1	RNU7-182P	16271	gene	lncRNA	ENSG00000286971.1	RP11-521O16.3	28537	931.738	0	0	0	0
chr14	51471848	51472155	4	3	3	307	11.5244	0.594995	15.409	504.085	42.0444	55.5615	3271.37	272.857	360.579	51365547	-106302	51489141	16966	-50	0	FRMD6-AS2:1	51454511	0	FRMD6-AS2:1	51454511	0	LINC01588	-1366806	gene	lncRNA	ENSG00000258537.5	FRMD6-AS2	0	exon	protein_coding	ENSG00000139926.16	FRMD6	16946	gene	lncRNA	ENSG00000258537.5	FRMD6-AS2	0	924.113	1	0	1	0
chr1	93917578	93919660	4	2	3	2082	6.83582	2.79399	9.19667	427.296	92.6223	0.172333	4646.2	1007.13	1.87386	93919595	0	93909431	-8148	0	0	lnc-FNBP1L-5:1	93917698	0	lnc-FNBP1L-5:1	93917698	0	LINC01140	-6748381	gene	processed_pseudogene	ENSG00000223490.2	CHCHD2P5	1609	exon	processed_pseudogene	ENSG00000223490.2	CHCHD2P5	1609	gene	unprocessed_pseudogene	ENSG00000234099.1	MTND4P11	3882	909.037	0	0	1	1
chr1	32541173	32542005	4	3	4	832	6.08445	3.21421	13.634	472.096	62.487	80.4294	3462.64	458.318	589.919	32672693	130580	32539667	-1507	0	0	lnc-BSDC1-3:1	32490320	-43350	lnc-BSDC1-3:1	32490320	-43350	SNHG12	-3958042	gene	protein_coding	ENSG00000160062.15	ZBTB8A	0	exon	protein_coding	ENSG00000160062.15	ZBTB8A	-1601	gene	protein_coding	ENSG00000160062.15	ZBTB8A	0	905.774	1	0	0	0
chr11	13274460	13275096	4	3	3	636	0.932375	3.98709	1.27028	632.174	61.7686	82.0844	49766.6	4862.6	6461.92	13277203	1418	13277853	2738	0	0	lnc-BTBD10-7:1	13272374	0	lnc-BTBD10-7:1	13272374	0	LINC00958	-284864	gene	protein_coding	ENSG00000133794.20	ARNTL	1557	exon	protein_coding	ENSG00000133794.20	ARNTL	1557	gene	protein_coding	ENSG00000133794.20	ARNTL	1978	904.324	0	0	1	0
chr15	48967983	48968830	4	4	3	847	7.86941	4.54528	12.5489	495.265	153.063	203.835	3946.7	1219.74	1624.33	48978865	9454	48963493	-4491	0	0	lnc-EID1-2:1	48938235	-19953	lnc-EID1-2:1	48938235	-19953	MAPK6-DT	3042170	gene	processed_pseudogene	ENSG00000259500.1	KRT8P24	2974	exon	processed_pseudogene	ENSG00000259500.1	KRT8P24	2974	gene	protein_coding	ENSG00000185634.12	SHC4	-5553	900.355	0	0	0	0
chr8	19029367	19029654	4	2	3	287	4.18775	0.803554	6.54105	454.068	66.2381	87.4217	6941.82	1012.65	1336.51	19091888	62053	19013728	-15640	-676	0	lnc-SH2D4A-6:2	19013973	-13663	lnc-SH2D4A-6:2	19013973	-13663	LINC00599	-9122690	gene	protein_coding	ENSG00000156011.17	PSD3	0	exon	protein_coding	ENSG00000156011.17	PSD3	-14907	gene	protein_coding	ENSG00000156011.17	PSD3	0	891.126	1	0	0	0
chr2	5483094	5485691	4	3	3	2597	3.40456	25.3336	2.09322	1002.62	108.948	144.767	47898.3	5204.81	6915.97	5540299	54389	5692639	206929	0	0	lnc-CMPK2-32:1	5467230	-9613	lnc-CMPK2-32:1	5467230	-9613	linc01105	446853	gene	lncRNA	ENSG00000232835.1	AC107057.1	64090	exon	lncRNA	ENSG00000232835.1	AC107057.1	64090	gene	lncRNA	ENSG00000232835.1	AC107057.1	64366	868.408	0	0	0	0
chr7	101265218	101265517	4	2	3	299	8.47143	2.30939	9.77332	493.608	81.657	0.332903	5050.57	835.51	3.40625	101277523	11569	101245097	-20122	950	0	lnc-CLDN15-1:1	101250019	-12918	lnc-CLDN15-1:1	101250019	-12918	SLC12A9-AS1	-412603	gene	snRNA	ENSG00000207454.1	RNU6-1104P	4422	exon	snRNA	ENSG00000207454.1	RNU6-1104P	4422	gene	protein_coding	ENSG00000214253.9	FIS1	-13324	866.788	0	0	0	0
chr9	72948615	72950322	3	2	3	1707	2.53078	2.33085	1.51616	678.123	110.685	1.31238	44726.4	7300.32	86.5594	72940254	-8362	72952779	2434	0	0	LINC01474:4	72871728	-74507	LINC01474:4	72871728	-74507	BANCR	-3637505	gene	protein_coding	ENSG00000165092.13	ALDH1A1	0	exon	protein_coding	ENSG00000165092.13	ALDH1A1	2614	gene	protein_coding	ENSG00000165092.13	ALDH1A1	0	843.454	1	0	0	0
chr2	68990339	68990781	4	0	3	442	2.85045	13.8814	3.99546	568.423	0	0	14226.7	0	0	68917902	-72438	68974782	-15558	0	0	lnc-GKN2-1:1	68907914	-72445	lnc-GKN2-1:1	68907914	-72445	LINC00152	18464001	gene	protein_coding	ENSG00000169605.7	GKN1	-9359	exon	protein_coding	ENSG00000169605.7	GKN1	-9359	gene	protein_coding	ENSG00000169605.7	GKN1	-9611	843.003	0	0	0	0
chr18	44626413	44627627	4	2	3	1214	4.40626	2.2757	7.84963	684.16	39.0355	50.9524	8715.83	497.291	649.106	44656096	28299	44680934	53289	976	0	lnc-SETBP1-1:1	44655989	28363	lnc-SETBP1-1:1	44655989	28363	AC016866.1	4396077	gene	lncRNA	ENSG00000267337.2	LINC01478	-46460	exon	lncRNA	ENSG00000267337.2	LINC01478	-46460	gene	lncRNA	ENSG00000267337.2	LINC01478	-46923	838.763	0	0	0	0
chr15	49675167	49675496	4	2	4	329	2.07791	2.15919	5.39364	468.126	41.2786	55.0382	8679.23	765.321	1020.43	49556113	-119055	49621278	-53890	0	1	lnc-DTWD1-1:1	49652138	-18936	lnc-DTWD1-1:1	49652138	-18936	MAPK6-DT	2335504	gene	protein_coding	ENSG00000104047.15	DTWD1	-18935	exon	protein_coding	ENSG00000104047.15	DTWD1	-18935	gene	protein_coding	ENSG00000104047.15	DTWD1	-31837	824.105	0	0	0	0
chr7	111204935	111205254	4	3	3	319	5.34928	1.13785	10.8894	484.583	22.3826	29.4454	4450.04	205.545	270.403	111010006	-194930	111091280	-113656	-190	0	lnc-DOCK4-8:1	110663300	0	lnc-DOCK4-7:1	111262232	56979	LINC01510	5358341	gene	protein_coding	ENSG00000184903.10	IMMP2L	0	exon	protein_coding	ENSG00000173114.13	LRRN3	-79481	gene	protein_coding	ENSG00000184903.10	IMMP2L	0	816.818	1	0	1	0
chr20	34972753	34972992	4	3	3	239	3.5804	2.11928	4.57662	333.222	100.343	133.541	7280.96	2192.5	2917.9	34978927	5629	34975464	2454	0	2559	lnc-MYH7B-3:1	34955835	-14487	lnc-MYH7B-3:1	34955835	-14487	FER1L4	585746	gene	protein_coding	ENSG00000078814.17	MYH7B	0	exon	protein_coding	ENSG00000078814.17	MYH7B	2409	gene	protein_coding	ENSG00000078814.17	MYH7B	0	807.934	1	0	0	0
chr12	94904273	94904824	4	2	3	551	2.55208	3.1713	1.86329	424.631	56.7599	75.5554	22789.3	3046.22	4054.95	94888765	-15509	95003555	98712	0	2860	lnc-NR2C1-1:2	94897091	0	lnc-NR2C1-1:2	94897091	0	CEP83-DT	-441790	gene	protein_coding	ENSG00000184752.14	NDUFA12	0	exon	protein_coding	ENSG00000184752.14	NDUFA12	5410	gene	protein_coding	ENSG00000184752.14	NDUFA12	0	803.638	1	0	1	0
chr21	29793763	29794077	4	2	3	314	6.00457	2.39532	10.0861	342.749	58.5542	78.0723	3398.21	580.541	774.055	30079643	285009	29939346	145251	0	0	GRIK1-AS1:2	29748174	-29758	GRIK1-AS1:2	29748174	-29758	LINC00161	-1253409	gene	protein_coding	ENSG00000171189.17	GRIK1	0	exon	lncRNA	ENSG00000174680.10	GRIK1-AS1	-29761	gene	protein_coding	ENSG00000171189.17	GRIK1	0	776.33	1	0	0	0
chr15	20253101	20254432	4	2	4	1331	8.5141	13.3873	10.2301	318.742	220.683	293.05	3115.71	2157.19	2864.57	20300550	45933	20110150	-142952	0	0	lnc-LINC02203-22:2	20282740	28309	lnc-LINC02203-22:2	20282740	28309	PWRN1	3847396	gene	unprocessed_pseudogene	ENSG00000258628.1	RHPN2P1	0	exon	unprocessed_pseudogene	ENSG00000258628.1	RHPN2P1	-971	gene	unprocessed_pseudogene	ENSG00000258628.1	RHPN2P1	0	776.255	1	0	0	0
chr8	40753792	40754912	4	2	3	1120	4.27307	2.95652	2.19209	890.015	63.0438	82.9635	40601.2	2875.97	3784.68	40883549	128509	40897581	142650	0	0	lnc-SFRP1-4:1	40696995	0	lnc-ZMAT4-1:1	40900015	145104	SIRLNT	-400660	gene	protein_coding	ENSG00000165061.15	ZMAT4	0	exon	protein_coding	ENSG00000165061.15	ZMAT4	12730	gene	protein_coding	ENSG00000165061.15	ZMAT4	0	753.148	1	0	1	0
chr2	12002658	12002923	4	3	4	265	6.303	1.79722	13.4379	312.73	126.936	167.58	2327.22	944.608	1247.07	12007227	4170	11832143	-170516	1008	0	lnc-LPIN1-10:4	11924578	0	lnc-LPIN1-10:4	11924578	0	LINC00570	-599484	gene	lncRNA	ENSG00000224184.6	MIR3681HG	0	exon	lncRNA	ENSG00000224184.6	MIR3681HG	4194	gene	lncRNA	ENSG00000224184.6	MIR3681HG	0	732.221	1	0	1	0
chr8	139479600	139481094	4	2	3	1494	5.57307	0.282156	5.95382	348.918	26.9343	35.3898	5860.41	452.387	594.406	139702938	220959	139702792	221681	0	0	lnc-KCNK9-1:1	139460061	-16585	lnc-KCNK9-1:1	139460061	-16585	RHPN1-AS1	3885538	gene	lncRNA	ENSG00000254258.1	RP11-398H6.1	-16584	exon	lncRNA	ENSG00000254258.1	RP11-398H6.1	-16584	gene	lncRNA	ENSG00000254258.1	RP11-398H6.1	-16715	730.103	0	0	0	0
chr8	96586026	96586849	4	3	3	823	4.49145	1.74207	6.79637	284.666	28.6556	37.7596	4188.5	421.631	555.584	96626297	39337	96645210	58342	0	583	lnc-CPQ-1:1	96493812	-47211	lnc-CPQ-1:1	96493812	-47211	GASL1	6218669	gene	protein_coding	ENSG00000169439.12	SDC2	0	exon	protein_coding	ENSG00000169439.12	SDC2	0	gene	protein_coding	ENSG00000169439.12	SDC2	0	728.643	1	0	0	0
chr3	84998418	84999148	4	2	3	730	3.8148	1.27582	5.53449	352.637	65.1227	84.541	6371.63	1176.67	1527.53	84947267	-51152	84959790	-38629	0	0	lnc-VGLL3-9:1	84721095	-46154	lnc-VGLL3-9:1	84721095	-46154	SAMMSON	-14480355	gene	protein_coding	ENSG00000175161.14	CADM2	0	exon	protein_coding	ENSG00000175161.14	CADM2	-37980	gene	protein_coding	ENSG00000175161.14	CADM2	0	721.67	1	0	0	0
chrX	16105465	16107926	4	3	3	2461	10.2671	5.85489	18.9002	994.362	77.3205	102.845	5261.11	409.098	544.147	16090874	-14592	16123562	15619	0	0	lnc-AP1S2-4:1	16064079	-35747	lnc-AP1S2-4:1	16064079	-35747	PINCR	27069069	gene	protein_coding	ENSG00000126010.6	GRPR	15640	exon	protein_coding	ENSG00000126010.6	GRPR	15640	gene	protein_coding	ENSG00000126010.6	GRPR	16442	718.376	0	0	0	0
chr6	6979520	6979964	4	4	3	444	3.06354	4.03923	2.59052	559.909	108.857	144.645	21613.7	4202.11	5583.6	6981246	1129	7107799	127816	0	0	lnc-RREB1-2:1	6993190	13227	lnc-RREB1-2:1	6993190	13227	HULC	1455605	gene	lncRNA	ENSG00000203498.3	RP11-556O15.1	13228	exon	lncRNA	ENSG00000203498.3	RP11-556O15.1	13228	gene	lncRNA	ENSG00000203498.3	RP11-556O15.1	13410	716.219	0	0	0	0
chr8	112878511	112880937	4	3	3	2426	3.48984	7.02643	4.19478	678.963	65.8337	87.4299	16185.9	1569.42	2084.26	112859341	-19171	113215903	334948	0	0	lnc-TRPS1-5:2	113098524	217588	lnc-TRPS1-5:2	113098524	217588	ZFPM2-AS1	-6817988	gene	protein_coding	ENSG00000164796.18	CSMD3	0	exon	protein_coding	ENSG00000164796.18	CSMD3	-19245	gene	protein_coding	ENSG00000164796.18	CSMD3	0	706.868	1	0	0	0
chr10	113438025	113438284	4	2	3	259	2.25373	6.01753	2.54333	288.799	19.5529	25.7969	11355.2	768.793	1014.3	113481657	43341	113553017	114712	0	868	lnc-NRAP-3:1	113474602	36319	lnc-NRAP-3:1	113474602	36319	AL158212.1	-531915	gene	lncRNA	ENSG00000286289.1	RP11-481H12.2	43786	exon	lncRNA	ENSG00000286289.1	RP11-481H12.2	43786	gene	lncRNA	ENSG00000286289.1	RP11-481H12.2	47335	694.477	0	0	0	0
chr1	192552094	192553494	4	2	4	1400	4.69386	1.15931	3.49747	619.343	41.8605	54.4205	17708.3	1196.88	1556	192567216	13654	192809019	255506	0	0	lnc-UCHL5-108:5	192517742	0	lnc-UCHL5-108:5	192517742	0	MIR181A1HG	6224368	gene	lncRNA	ENSG00000285280.2	RP11-139E24.1	0	exon	lncRNA	ENSG00000285280.2	RP11-139E24.1	13654	gene	lncRNA	ENSG00000285280.2	RP11-139E24.1	0	686.684	1	0	1	0
chr18	53781697	53785951	4	4	4	4254	6.53743	5.68303	6.15882	513.788	30.4211	39.4915	8342.31	493.944	641.218	53743428	-38270	54224559	438589	0	0	lnc-MBD2-4:1	53714558	-66913	lnc-MBD2-4:1	53714558	-66913	linc-ROR	3268608	gene	lncRNA	ENSG00000263438.6	LINC01919	-151707	exon	lncRNA	ENSG00000263438.6	LINC01919	-151707	gene	lncRNA	ENSG00000263438.6	LINC01919	-151937	671.917	0	0	0	0
chr8	140027635	140027907	4	1	3	272	7.08087	1.51506	5.35739	322.361	15.6697	20.7436	6017.12	292.487	387.196	139916658	-110978	139703074	-324562	206	0	PEG13:1	140094893	66987	lnc-KCNK9-4:1	140101157	73251	RHPN1-AS1	3338725	gene	protein_coding	ENSG00000167632.18	TRAPPC9	0	exon	protein_coding	ENSG00000167632.18	TRAPPC9	-3556	gene	protein_coding	ENSG00000167632.18	TRAPPC9	0	654.813	1	0	0	0
chr13	100189649	100189872	4	4	4	223	4.1505	1.02434	6.64658	275.072	54.9606	72.8328	4138.55	826.9	1095.79	100089030	-100620	100089359	-100291	0	216	lnc-ZIC5-9:1	100198186	8315	lnc-ZIC5-9:1	100198186	8315	LINC00554	-191741	gene	protein_coding	ENSG00000175198.17	PCCA	0	exon	processed_pseudogene	ENSG00000270632.1	RP11-340C20.3	8316	gene	protein_coding	ENSG00000175198.17	PCCA	0	649.336	1	0	0	0
chr16	81070576	81070882	4	2	4	306	4.75787	2.11928	4.8071	417.721	102.635	136.697	8689.66	2135.07	2843.66	81072230	1096	81076967	6068	-57	0	lnc-ATMIN-3:1	81069853	0	lnc-ATMIN-3:1	81069853	0	ARLNC1	-177895	gene	lncRNA	ENSG00000261838.5	RP11-303E16.6	0	exon	lncRNA	ENSG00000261838.5	RP11-303E16.6	-635	gene	protein_coding	ENSG00000260643.2	RP11-303E16.8	0	637.829	1	0	1	0
chr7	42099647	42100488	4	2	3	841	4.20376	1.66536	6.6313	509.743	4.23792	5.37683	7686.93	63.9078	81.0826	41950208	-149440	42236737	136231	0	0	lnc-MRPL32-7:1	42113364	12877	lnc-INHBA-4:1	42119510	19023	SNHG15	2882536	gene	protein_coding	ENSG00000106571.15	GLI3	0	exon	processed_pseudogene	ENSG00000213721.3	HMGN2P30	12878	gene	protein_coding	ENSG00000106571.15	GLI3	0	631.371	1	0	0	0
chrX	117772761	117778082	4	3	3	5321	5.60502	7.22266	10.8981	235.167	35.5652	46.6986	2157.89	326.345	428.504	116926925	-845837	117737139	-35623	0	0	lnc-KLHL13-2:1	117894631	116550	lnc-KLHL13-2:1	117894631	116550	miR503HG	16765038	gene	TEC	ENSG00000279587.1	RP1-278D1.2	116551	exon	TEC	ENSG00000279587.1	RP1-278D1.2	116551	gene	protein_coding	ENSG00000003096.14	KLHL13	121315	612.43	0	0	0	0
chr11	43638676	43639230	4	2	4	554	1.3	3.79698	3.30409	648.226	97.6497	130.1	19618.9	2955.42	3937.54	43639658	64	43680685	41438	0	0	MIR670HG:26	43579494	0	MIR670HG:26	43579494	0	AC087276.2	-279381	gene	lncRNA	ENSG00000283341.2	RP11-472I20.4	0	exon	lncRNA	ENSG00000283217.1	RP11-472I20.3	1723	gene	lncRNA	ENSG00000283341.2	RP11-472I20.4	0	599.566	1	0	1	1
chr5	53633983	53637582	4	3	3	3599	6.7132	4.52673	6.02479	250.679	48.0093	62.8429	4160.78	796.863	1043.07	53609314	-24670	53560924	-73060	0	0	lnc-FST-1:1	53670080	32499	lnc-FST-1:1	53670080	32499	RMEL3	3757479	gene	protein_coding	ENSG00000164258.12	NDUFS4	0	exon	protein_coding	ENSG00000164258.12	NDUFS4	8614	gene	protein_coding	ENSG00000164258.12	NDUFS4	0	595.061	1	0	0	0
chr2	117897837	117898390	4	2	3	553	3.1755	3.30315	6.19453	353.137	53.5875	71.3505	5700.79	865.077	1151.83	117846027	-51811	117814927	-82911	0	-2245	lnc-CCDC93-4:3	117848597	0	lnc-CCDC93-4:3	117848597	0	THOR	233739	gene	transcribed_unprocessed_pseudogene	ENSG00000125631.7	HTR5BP	0	exon	transcribed_unprocessed_pseudogene	ENSG00000125631.7	HTR5BP	4614	gene	transcribed_unprocessed_pseudogene	ENSG00000125631.7	HTR5BP	0	586.208	1	0	1	0
chr3	124004848	124005381	4	2	3	533	1.7209	1.73284	2.1174	539.65	93.581	123.157	25486.5	4419.63	5816.45	123997353	-7496	123961740	-43109	133	0	lnc-KALRN-4:1	123997650	-4625	lnc-KALRN-4:1	123997650	-4625	TUSC7	-7281268	gene	protein_coding	ENSG00000065371.17	ROPN1	-12670	exon	protein_coding	ENSG00000065371.17	ROPN1	-12670	gene	protein_coding	ENSG00000065371.17	ROPN1	-12927	579.673	0	0	0	0
chr20	18372186	18374585	4	2	3	2399	3.75088	3.62511	3.36127	850.535	92.1456	120.995	25304	2741.39	3599.67	18376208	1179	18298206	-73981	0	0	LINC00851:1	18378063	3479	lnc-DZANK1-1:1	18322551	-12887	LINC00261	4173087	gene	lncRNA	ENSG00000237282.3	LINC00851	4465	exon	lncRNA	ENSG00000237282.3	LINC00851	4465	gene	lncRNA	ENSG00000237282.3	LINC00851	4486	577.813	0	0	0	0
chr10	114785618	114786092	4	3	3	474	3.40988	2.97497	5.02444	541.436	38.9471	51.9295	10776	775.154	1033.54	114779512	-6107	114796090	9978	19	0	lnc-FAM160B1-1:2	114764787	-5716	lnc-FAM160B1-1:2	114764787	-5716	AL158212.1	-1879508	gene	lncRNA	ENSG00000228484.3	RP11-106M7.1	0	exon	lncRNA	ENSG00000228484.3	RP11-106M7.1	-5715	gene	lncRNA	ENSG00000228484.3	RP11-106M7.1	0	574.828	1	0	0	0
chr18	13775843	13776345	4	2	3	502	7.15546	2.2757	9.95409	315.9	77.9146	103.836	3173.57	782.74	1043.15	13812809	36366	13731772	-44072	0	452	lnc-MC5R-2:1	13762300	-11289	lnc-MC5R-2:1	13762300	-11289	LINC00668	-6845878	gene	protein_coding	ENSG00000101654.18	RNMT	-11287	exon	protein_coding	ENSG00000101654.18	RNMT	-11287	gene	protein_coding	ENSG00000101654.18	RNMT	-15902	574.741	0	0	0	0
chr14	87644413	87649385	4	3	4	4972	13.3466	6.95273	14.3741	660.147	91.8058	119.944	4592.6	638.687	834.445	87655308	5747	87992998	343595	0	0	LINC02330:3	87634378	0	LINC02330:3	87634378	0	AL512791.2	2733981	gene	lncRNA	ENSG00000258770.1	LINC02330	0	exon	lncRNA	ENSG00000258770.1	LINC02330	5747	gene	lncRNA	ENSG00000258770.1	LINC02330	0	566.299	1	0	1	0
chr12	65984857	65985179	4	2	3	322	2.74392	1.42001	5.47556	337.267	36.8651	48.606	6159.5	673.267	887.691	66017774	32194	66100456	115260	0	1439	lnc-LLPH-5:1	65995315	10137	lnc-LLPH-5:1	65995315	10137	LINC02231	-1002334	gene	protein_coding	ENSG00000149948.14	HMGA2	-18566	exon	protein_coding	ENSG00000149948.14	HMGA2	-18566	gene	protein_coding	ENSG00000149948.14	HMGA2	-21613	563.732	0	0	0	0
chr7	123320225	123320565	4	3	3	340	2.5894	0.855693	6.48189	422.959	30.6491	40.5669	6525.23	472.842	625.849	123270486	-49740	123199956	-120270	0	-829	lnc-SLC13A1-2:1	123230119	-89485	lnc-SLC13A1-2:1	123230119	-89485	FEZF1-AS1	-1010107	gene	processed_pseudogene	ENSG00000223595.1	LYPLA1P1	-89484	exon	processed_pseudogene	ENSG00000223595.1	LYPLA1P1	-89484	gene	protein_coding	ENSG00000081800.9	SLC13A1	-120378	563.48	0	0	0	0
chr18	54858604	54859263	4	4	3	659	2.23244	2.19288	3.00614	495.421	133.968	178.375	16480.3	4456.48	5933.69	54891430	29959	54887006	27721	0	0	lnc-DYNAP-1:2	54879456	20194	lnc-DYNAP-1:2	54879456	20194	linc-ROR	2195296	gene	protein_coding	ENSG00000041353.10	RAB27B	0	exon	protein_coding	ENSG00000041353.10	RAB27B	18305	gene	protein_coding	ENSG00000041353.10	RAB27B	0	556.612	1	0	0	0
chr1	11342030	11342707	4	2	3	677	10.5441	2.51494	18.575	231.223	53.6958	3.811	1244.81	289.076	20.5168	11339474	-2557	11273438	-68593	-414	0	lnc-UBIAD1-1:1	11357979	15273	lnc-UBIAD1-1:1	11357979	15273	GUARDIN	-2145747	gene	lncRNA	ENSG00000284646.1	RP4-796F18.3	-22937	exon	lncRNA	ENSG00000284646.1	RP4-796F18.3	-22937	gene	lncRNA	ENSG00000284646.1	RP4-796F18.3	-23024	553.422	0	0	0	0
chr4	48340157	48340904	4	2	3	747	4.51811	3.27247	4.85982	297.118	49.9767	66.4614	6113.77	1028.36	1367.57	48293139	-47019	48341306	384	0	2105	lnc-TEC-2:5	48340057	0	lnc-TEC-2:5	48340057	0	DANCR	4371422	gene	protein_coding	ENSG00000109171.15	SLAIN2	626	exon	protein_coding	ENSG00000109171.15	SLAIN2	626	gene	protein_coding	ENSG00000109171.15	SLAIN2	1226	550.386	0	0	1	0
chr12	44530023	44531301	4	2	3	1278	1.90207	2.47503	4.8005	650.473	35.5854	46.3274	13550.1	741.285	965.054	44396209	-133815	44715676	184356	0	0	lnc-NELL2-3:1	44498615	-30866	lnc-NELL2-3:1	44498615	-30866	AC008124.1	1186746	gene	protein_coding	ENSG00000184613.11	NELL2	0	exon	protein_coding	ENSG00000184613.11	NELL2	1215	gene	protein_coding	ENSG00000184613.11	NELL2	0	548.595	1	0	0	0
chr18	64493662	64495967	3	3	3	2305	3.92668	5.18931	1.05177	376.703	364.525	485.536	35816.1	34658.2	46163.7	64538247	41723	64126495	-367168	0	0	LINC01924:4	64104090	-70062	LINC01924:4	64104090	-70062	linc-ROR	-7421544	gene	lncRNA	ENSG00000267134.3	LINC01924	-70061	exon	lncRNA	ENSG00000267134.3	LINC01924	-70061	gene	lncRNA	ENSG00000267134.3	LINC01924	-70731	536.111	0	0	0	0
chr16	31729260	31729497	4	2	3	237	4.44887	0.668592	11.0625	230.29	26.1279	34.2898	2081.72	236.184	309.964	31768151	38579	31713548	-15713	-11	0	lnc-C16orf58-5:1	31709112	-17277	lnc-C16orf58-5:1	31709112	-17277	FBXL19-AS1	-805992	gene	protein_coding	ENSG00000197302.10	ZNF720	0	exon	protein_coding	ENSG00000197302.10	ZNF720	4015	gene	protein_coding	ENSG00000197302.10	ZNF720	0	526.961	1	0	0	0
chr2	5321016	5321256	4	3	4	240	9.63832	13.3134	10.533	201.497	624.154	827.129	1913.01	5925.71	7852.75	5318802	-2215	5692639	371364	-556	0	lnc-CMPK2-33:1	5313739	-6883	lnc-CMPK2-33:1	5313739	-6883	linc01105	611288	gene	processed_pseudogene	ENSG00000228585.1	AC073143.1	-6882	exon	processed_pseudogene	ENSG00000228585.1	AC073143.1	-6882	gene	lncRNA	ENSG00000232835.1	AC107057.1	228801	513.414	0	0	0	0
chr11	72811598	72811852	4	2	3	254	5.18415	0.92929	7.33911	280.856	46.1526	60.9893	3826.83	628.858	831.018	72811296	-303	72814288	2418	0	611	lnc-STARD10-1:10	72810507	0	lnc-STARD10-1:10	72810507	0	ARAP1-AS1	-117791	gene	lncRNA	ENSG00000285693.1	RP11-475M20.2	0	exon	lncRNA	ENSG00000285693.1	RP11-475M20.2	782	gene	lncRNA	ENSG00000285693.1	RP11-475M20.2	0	505.967	1	0	1	0
chr16	48315094	48315717	4	3	3	623	2.75986	0.98143	5.81257	393.623	18.3356	24.0743	6771.92	315.448	414.176	48386199	69780	48363602	47866	0	0	lnc-SIAH1-3:1	48334470	18754	lnc-PHKB-5:1	48356799	41083	CRNDE	6529473	gene	protein_coding	ENSG00000102910.14	LONP2	0	exon	protein_coding	ENSG00000102910.14	LONP2	-11789	gene	protein_coding	ENSG00000102910.14	LONP2	0	491.379	1	0	0	0
chr12	31891606	31893033	4	2	3	1427	7.33117	2.99332	13.8367	246.204	45.1446	34.9606	1779.35	326.266	252.665	31804965	-86642	31959403	66351	0	0	LINC02422:17	31876456	0	LINC02422:17	31876456	0	lncRNA-MUF	-1089005	gene	lncRNA	ENSG00000255760.2	LINC02422	0	exon	processed_pseudogene	ENSG00000256465.1	RP11-428G5.6	338	gene	lncRNA	ENSG00000255760.2	LINC02422	0	473.56	1	0	1	0
chr4	35756698	35757558	4	2	3	860	3.10088	0.594995	2.39536	282.522	16.5688	21.818	11794.6	691.706	910.847	35765720	8089	36244271	486694	0	0	lnc-DTHD1-8:1	35932912	175355	lnc-DTHD1-8:1	35932912	175355	LINC02473	-11085131	gene	protein_coding	ENSG00000047365.12	ARAP2	190664	exon	protein_coding	ENSG00000047365.12	ARAP2	190664	gene	protein_coding	ENSG00000047365.12	ARAP2	190892	469.068	0	0	0	0
chr16	60261342	60262189	4	2	3	847	9.56364	1.05503	22.3494	225.785	31.8801	41.7602	1010.25	142.644	186.851	60358598	95491	60894076	631868	-148	0	lnc-SETD6-14:1	60357213	95025	lnc-SETD6-14:1	60357213	95025	MT1DP	-3616557	gene	lncRNA	ENSG00000261436.6	RP11-354I13.2	84290	exon	lncRNA	ENSG00000261436.6	RP11-354I13.2	84290	gene	lncRNA	ENSG00000261436.6	RP11-354I13.2	84467	465.637	0	0	0	0
chrX	44781942	44783670	4	3	3	1728	3.32465	3.15285	2.84603	295.982	18.1674	23.8997	10399.8	638.342	839.757	45320591	536831	44844015	60328	0	0	lnc-FUNDC1-1:1	44772774	-8882	lnc-FUNDC1-1:1	44772774	-8882	LINC01186	1473090	gene	misc_RNA	ENSG00000242065.3	RN7SL291P	-8881	exon	misc_RNA	ENSG00000242065.3	RN7SL291P	-8881	gene	protein_coding	ENSG00000147050.17	KDM6A	90044	452.26	0	0	0	0
chr15	86995039	86995331	4	2	3	292	1.75292	0.840352	2.81774	223.059	46.7043	61.5756	7916.25	1657.51	2185.28	86993979	-1061	86851705	-143335	0	-181	lnc-NTRK3-3:1	86938796	-6614	lnc-NTRK3-3:1	86938796	-6614	LINC00052	581599	gene	protein_coding	ENSG00000273540.5	AGBL1	0	exon	lncRNA	ENSG00000259620.1	RP11-133L19.1	-6613	gene	protein_coding	ENSG00000273540.5	AGBL1	0	451.878	1	0	0	0
chr10	57212846	57213228	4	2	4	382	11.615	0.871035	15.0904	207.408	10.7248	14.2003	1374.43	71.0706	94.1012	57107418	-105429	57556461	343217	148	0	lnc-ZWINT-2:2	57112862	0	lnc-ZWINT-2:2	57112862	0	LINC00844	1786255	gene	miRNA	ENSG00000264747.1	MIR3924	91252	exon	miRNA	ENSG00000264747.1	MIR3924	91252	gene	lncRNA	ENSG00000287016.1	RP11-118J22.2	-848822	448.501	0	0	1	0
chr9	137470977	137472428	4	3	4	1451	6.18576	2.40144	16.1752	151.879	21.9717	28.8477	938.959	135.835	178.345	137464639	-6339	137459372	-11606	0	0	lnc-PNPLA7-1:1	137459952	0	lnc-NSMF-2:1	137488537	16110	SNHG7	-742794	gene	protein_coding	ENSG00000130653.16	PNPLA7	0	exon	protein_coding	ENSG00000130653.16	PNPLA7	-3504	gene	protein_coding	ENSG00000130653.16	PNPLA7	0	447.59	1	0	1	0
chr2	26276172	26277993	4	3	4	1821	6.97955	4.23545	7.43806	235.221	60.2127	72.694	3162.4	809.521	977.325	26254474	-21699	26245173	-31000	0	0	lnc-SELENOI-1:1	26298400	20408	lnc-SELENOI-1:3	26298606	20614	FTH1P3	1114792	gene	protein_coding	ENSG00000138029.14	HADHB	0	exon	protein_coding	ENSG00000138029.14	HADHB	0	gene	protein_coding	ENSG00000138029.14	HADHB	0	445.747	1	0	0	0
chr8	38174673	38175038	4	2	3	365	4.50746	0.364978	7.49322	251.548	22.7446	30.0275	3357.01	303.536	400.729	38163842	-10832	38176440	1383	0	3451	lnc-BAG4-3:1	38162426	-11870	lnc-BAG4-3:1	38162426	-11870	LINC01605	-620491	gene	protein_coding	ENSG00000175324.10	LSM1	0	exon	protein_coding	ENSG00000175324.10	LSM1	779	gene	protein_coding	ENSG00000175324.10	LSM1	0	437.97	1	0	0	0
chr2	85809455	85810265	4	3	3	810	1.02299	2.2757	1.69202	226.729	40.3802	53.5417	13399.9	2386.51	3164.37	85809051	-405	85754126	-55330	0	-2674	lnc-ATOH8-1:1	85815129	4865	lnc-ATOH8-1:1	85815129	4865	LINC00152	1644517	gene	lncRNA	ENSG00000229498.1	AC105053.3	4866	exon	lncRNA	ENSG00000229498.1	AC105053.3	4866	gene	lncRNA	ENSG00000229498.1	AC105053.3	5092	436.532	0	0	0	0
chr10	111708747	111709081	4	3	3	334	3.04757	1.11328	4.74147	250.469	31.1968	40.899	5282.52	657.955	862.579	111826534	117325	112125377	416277	-600	0	lnc-BBIP1-9:1	111498190	-209807	lnc-BBIP1-9:1	111498190	-209807	PDCD4-AS1	-836515	gene	lncRNA	ENSG00000287231.1	RP11-47B24.1	78153	exon	lncRNA	ENSG00000287231.1	RP11-47B24.1	78153	gene	lncRNA	ENSG00000287231.1	RP11-47B24.1	80025	424.045	0	0	0	0
chr16	29119085	29122066	4	2	4	2981	9.19077	5.60943	17.6858	229.809	20.974	0.369147	1299.4	118.592	2.08726	29110958	-8128	29038005	-81081	0	92	lnc-SLX1B-3:11	29116126	0	lnc-RABEP2-6:1	29119373	0	FBXL19-AS1	1797254	gene	transcribed_unprocessed_pseudogene	ENSG00000284649.1	RP11-231C14.9	0	exon	lncRNA	ENSG00000103472.10	RRN3P2	-2367	gene	transcribed_unprocessed_pseudogene	ENSG00000284649.1	RP11-231C14.9	0	421.149	1	0	1	0
chr18	68528756	68529008	4	2	3	252	3.09025	1.11639	6.47634	173.4	15.3681	20.4659	2677.44	237.295	316.009	68539934	10877	68715068	186042	0	20	lnc-CCDC102B-9:1	68486064	-25332	lnc-CCDC102B-9:1	68486064	-25332	LINC00909	6061310	gene	processed_pseudogene	ENSG00000264697.1	MTL3P	-633	exon	processed_pseudogene	ENSG00000264697.1	MTL3P	-633	gene	lncRNA	ENSG00000287907.1	RP11-421N8.3	-33878	417.145	0	0	0	0
chr18	70938166	70938776	4	2	3	610	0.841798	1.15008	2.94458	371.002	72.7446	95.5246	12599.5	2470.46	3244.09	70956884	17911	71392937	454142	-118	0	lnc-RTTN-4:2	71000341	61566	lnc-RTTN-4:2	71000341	61566	LINC00909	3651542	gene	lncRNA	ENSG00000265781.1	RP11-384E22.1	61702	exon	lncRNA	ENSG00000265781.1	RP11-384E22.1	61702	gene	lncRNA	ENSG00000265781.1	RP11-384E22.1	61850	414.461	0	0	0	0
chr11	103861378	103861652	4	1	3	274	6.58537	0.564312	13.5418	223.865	65.1416	0.135399	1653.14	481.04	0.999855	103865295	3384	104036613	174943	391	0	lnc-PDGFD-1:5	103675993	0	lnc-PDGFD-1:5	103675993	0	MIR100HG	18166674	gene	lncRNA	ENSG00000254987.1	RP11-563P16.1	0	exon	miRNA	ENSG00000264200.1	MIR4693	-11398	gene	lncRNA	ENSG00000254987.1	RP11-563P16.1	0	407.358	1	0	1	0
chr11	11237160	11238298	4	4	3	1138	11.9027	4.07292	22.3323	209.03	114.378	150.364	935.995	512.162	673.3	11243586	4464	11135673	-101488	-404	0	lnc-CTR9-8:1	11239758	1461	lnc-CTR9-8:1	11239758	1461	SBF2-AS1	-1425826	gene	processed_pseudogene	ENSG00000255123.1	MTND5P21	1462	exon	processed_pseudogene	ENSG00000255123.1	MTND5P21	1462	gene	lncRNA	ENSG00000255260.1	CTD-3224I3.3	5290	403.498	0	0	0	0
chr6	80341341	80342426	4	2	3	1085	5.13617	1.58866	12.0368	334.017	102.671	135.651	2774.95	852.973	1126.96	80260497	-80845	80114179	-227163	0	0	lnc-BCKDHB-3:1	80355423	12998	lnc-BCKDHB-3:1	80355423	12998	SNHG5	5308066	gene	protein_coding	ENSG00000083123.15	BCKDHB	0	exon	protein_coding	ENSG00000083123.15	BCKDHB	1146	gene	protein_coding	ENSG00000083123.15	BCKDHB	0	400.204	1	0	0	0
chr1	68039787	68040026	4	2	3	239	3.96397	1.2329	6.99924	150.711	44.8758	59.7349	2153.25	641.153	853.448	68034763	-5025	68050553	10508	-1143	0	lnc-GADD45A-9:4	67832302	0	lnc-GADD45A-9:4	67832302	0	FOXD3-AS1	-4715347	gene	lncRNA	ENSG00000232284.7	GNG12-AS1	0	exon	processed_pseudogene	ENSG00000235055.3	RP4-609E1.2	3305	gene	lncRNA	ENSG00000232284.7	GNG12-AS1	0	397.119	1	0	1	0
chr1	205371249	205372994	4	1	3	1745	10.9222	3.86436	8.66539	253.232	90.822	0.0362953	2922.33	1048.1	0.418853	205373434	21	205356931	-14319	0	0	LEMD1-AS1:1	205373251	258	LEMD1-AS1:1	205373251	258	linc-UBC1	61892	gene	lncRNA	ENSG00000226235.1	LEMD1-AS1	259	exon	lncRNA	ENSG00000226235.1	LEMD1-AS1	259	gene	lncRNA	ENSG00000226235.1	LEMD1-AS1	442	391.095	0	0	0	1
chr10	69997041	69998096	3	2	3	1055	1.11888	1.69294	2.31972	569.473	123.619	163.183	24549.2	5329.05	7034.61	69994854	-2188	70052865	54751	0	0	lnc-AIFM2-1:4	69994807	0	lnc-AIFM2-1:4	69994807	0	LINC00857	10209277	gene	lncRNA	ENSG00000224222.2	LINC02636	0	exon	lncRNA	ENSG00000224222.2	LINC02636	-2187	gene	lncRNA	ENSG00000224222.2	LINC02636	0	390.493	1	0	1	0
chr11	122495557	122496069	4	2	3	512	6.53745	1.47826	8.67736	173.083	24.8847	32.682	1994.65	286.778	376.635	122547173	50946	122346598	-148960	262	0	MIR100HG:43	122154754	0	MIR100HG:43	122154754	0	MIR100HG	0	gene	lncRNA	ENSG00000255248.9	MIR100HG	0	exon	lncRNA	ENSG00000255248.9	MIR100HG	-41826	gene	lncRNA	ENSG00000255248.9	MIR100HG	0	386.383	1	1	1	0
chr14	70890241	70892907	4	3	4	2666	9.2014	4.17719	13.8801	237.733	30.63	39.2723	1712.76	220.675	282.939	70913364	19864	70907379	14455	0	0	lnc-MAP3K9-11:1	70906656	13750	lnc-MAP3K9-11:1	70906656	13750	HIF1A-AS2	-9139143	gene	lncRNA	ENSG00000274818.1	RP1-292L20.3	13751	exon	lncRNA	ENSG00000274818.1	RP1-292L20.3	13751	gene	protein_coding	ENSG00000100731.16	PCNX1	15098	382.401	0	0	0	0
chr20	13434904	13435663	4	2	3	759	1.9074	1.26359	3.4688	458.302	59.8359	2.46723	13212.1	1724.97	71.1264	13325310	-109595	13638669	202987	0	0	lnc-TASP1-3:2	13379783	-50260	lnc-TASP1-3:2	13379783	-50260	LINC00261	9112009	gene	protein_coding	ENSG00000089123.16	TASP1	0	exon	protein_coding	ENSG00000089123.16	TASP1	0	gene	protein_coding	ENSG00000089123.16	TASP1	0	358.123	1	0	0	0
chr5	154258210	154258883	3	3	3	673	2.37089	3.36752	3.08367	381.492	188.849	208.675	12371.4	6124.18	6767.11	154288652	29635	154190993	-67218	0	880	lnc-HAND1-7:1	154290751	31869	lnc-HAND1-7:1	154290751	31869	SAP30L-AS1	66686	gene	protein_coding	ENSG00000164574.16	GALNT10	0	exon	protein_coding	ENSG00000164574.16	GALNT10	28588	gene	protein_coding	ENSG00000164574.16	GALNT10	0	350.818	1	0	0	0
chr1	52137025	52137261	4	1	3	236	4.39553	4.27235	13.6838	173.438	8.26952	10.9763	1267.47	60.4329	80.2135	52141348	3668	52142348	5068	138	0	lnc-BTF3L4-3:1	52150104	12844	lnc-BTF3L4-3:1	52150104	12844	FOXD2-AS1	-4702385	gene	protein_coding	ENSG00000157077.16	ZFYVE9	4829	exon	protein_coding	ENSG00000157077.16	ZFYVE9	4829	gene	protein_coding	ENSG00000157077.16	ZFYVE9	5144	347.5	0	0	0	0
chr14	73332970	73333621	4	3	3	651	3.87337	1.57642	6.55527	179.042	15.6584	20.6041	2731.26	238.867	314.313	73366979	33289	73416283	82644	0	-1083	lnc-NUMB-1:10	73297260	0	lnc-HEATR4-2:1	73301394	-30090	HIF1A-AS2	-11581872	gene	protein_coding	ENSG00000133961.21	NUMB	0	exon	protein_coding	ENSG00000133961.21	NUMB	-9741	gene	protein_coding	ENSG00000133961.21	NUMB	0	345.897	1	0	1	0
chr9	35773791	35774805	4	2	3	1014	4.17183	1.69294	4.24283	239.611	22.7871	29.4869	5647.44	537.072	694.983	35772376	-1416	35792147	17323	0	0	lnc-NPR2-1:2	35772310	0	lnc-NPR2-1:2	35772310	0	RMRP	-115774	gene	lncRNA	ENSG00000227388.3	RP11-112J3.16	0	exon	lncRNA	ENSG00000227388.3	RP11-112J3.16	-1415	gene	lncRNA	ENSG00000227388.3	RP11-112J3.16	0	345.818	1	0	1	0
chr12	95000967	95001703	4	2	3	736	10.0486	1.15931	13.6465	136.343	4.61822	5.90878	999.109	33.8418	43.2989	95021248	18579	95003555	1833	0	-305	lnc-VEZT-10:1	95003828	2126	lnc-VEZT-10:1	95003828	2126	CEP83-DT	-538484	gene	protein_coding	ENSG00000184752.14	NDUFA12	0	exon	protein_coding	ENSG00000184752.14	NDUFA12	1037	gene	protein_coding	ENSG00000184752.14	NDUFA12	0	332.338	1	0	0	0
chr4	54847631	54849677	3	4	4	2046	2.58944	2.90438	1.67086	912.084	156.456	207.315	54587.7	9363.84	12407.7	54845612	-2020	54658210	-189422	0	0	LINC02358:3	54845567	0	LINC02358:3	54845567	0	DANCR	-2124009	gene	lncRNA	ENSG00000251256.1	LINC02358	0	exon	lncRNA	ENSG00000251256.1	LINC02358	-2019	gene	lncRNA	ENSG00000251256.1	LINC02358	0	331.516	1	0	1	0
chr14	38961731	38962601	4	1	3	870	5.15752	0.950748	5.0186	290.164	8.03591	10.5652	5781.77	160.122	210.522	38965235	2488	39103301	140681	329	0	lnc-GEMIN2-2:2	38951668	0	lnc-GEMIN2-2:2	38951668	0	AL132639.3	212285	gene	processed_pseudogene	ENSG00000270713.1	RP11-506K19.2	10799	exon	processed_pseudogene	ENSG00000270713.1	RP11-506K19.2	10799	gene	lncRNA	ENSG00000259070.7	LINC00639	-13554	328.781	0	0	1	0
chr3	132314249	132314501	4	3	3	252	6.46807	0.867926	15.9137	144.694	22.064	8.39181	909.246	138.648	52.7334	132320668	6074	132317445	2924	-1252	0	lnc-ACAD11-1:1	132243527	-69985	lnc-ACPP-1:1	132386521	72021	NCK1-AS1	4520845	gene	protein_coding	ENSG00000014257.16	ACP3	2869	exon	protein_coding	ENSG00000014257.16	ACP3	2869	gene	protein_coding	ENSG00000014257.16	ACP3	3077	327.658	0	0	0	0
chr8	35719666	35720152	4	2	4	486	2.63735	1.35864	7.54772	188.979	15.3694	20.0944	2503.79	203.63	266.231	35709509	-10158	34494976	-1224691	0	0	lnc-DUSP26-13:1	35672162	-9347	lnc-DUSP26-13:1	35672162	-9347	LINC01605	1701190	gene	protein_coding	ENSG00000156687.11	UNC5D	0	exon	protein_coding	ENSG00000156687.11	UNC5D	1304	gene	protein_coding	ENSG00000156687.11	UNC5D	0	320.003	1	0	0	0
chr10	113276882	113277137	4	1	3	255	10.5601	0.987546	11.4367	148.76	23.2726	0	1300.73	203.491	0	113298356	20055	113553017	275859	-352	0	lnc-TCF7L2-7:1	113263304	-4818	lnc-TCF7L2-7:1	113263304	-4818	AL158212.1	-370772	gene	snRNA	ENSG00000238380.1	RNU7-165P	76289	exon	snRNA	ENSG00000238380.1	RNU7-165P	76289	gene	protein_coding	ENSG00000148737.17	TCF7L2	-111328	317.226	0	0	0	0
chr7	138589540	138590806	4	2	3	1266	6.26035	2.07326	7.42906	136.773	21.7178	28.4345	1841.05	292.336	382.747	138565677	-23864	138678886	88060	0	0	lnc-ATP6V0A4-3:2	138594286	3481	lnc-ATP6V0A4-2:1	138645670	54865	PINT	-7479365	gene	protein_coding	ENSG00000122779.18	TRIM24	0	exon	protein_coding	ENSG00000122779.18	TRIM24	0	gene	protein_coding	ENSG00000157703.16	SVOPL	3817	316.758	1	0	0	0
chr13	53802695	53802952	4	1	3	257	4.78989	3.94417	8.48174	126.15	8.94559	11.8777	1487.31	105.469	140.038	53832478	29321	53029046	-773650	308	0	LINC00558:1	53815418	12467	LINC00558:1	53815418	12467	DLEU1	-2895840	gene	lncRNA	ENSG00000287722.1	RP11-4D11.1	-1206	exon	lncRNA	ENSG00000287722.1	RP11-4D11.1	-1206	gene	lncRNA	ENSG00000287722.1	RP11-4D11.1	-2392	308.992	0	0	0	0
chr4	30112695	30112959	4	3	3	264	7.278	1.34942	16.1989	149.989	54.2823	71.9782	925.922	335.099	444.341	30379138	266098	32157786	2044807	-281	0	lnc-CCKAR-19:1	30006950	-104380	lnc-CCKAR-19:1	30006950	-104380	LINC02473	-5441128	gene	processed_pseudogene	ENSG00000248281.1	RP11-174E22.2	-104379	exon	processed_pseudogene	ENSG00000248281.1	RP11-174E22.2	-104379	gene	processed_pseudogene	ENSG00000248281.1	RP11-174E22.2	-105271	308.969	0	0	0	0
chr5	17700799	17703116	4	3	4	2317	9.05754	3.18353	13.5286	221.312	25.6401	33.2412	1635.88	189.525	245.71	17744013	40713	17794558	91424	0	0	LINC02223:9	17684583	0	LINC02223:9	17684583	0	LINC01021	9514599	gene	lncRNA	ENSG00000249937.8	LINC02223	0	exon	lncRNA	ENSG00000249937.8	LINC02223	-16112	gene	lncRNA	ENSG00000249937.8	LINC02223	0	308.059	1	0	1	0
chr12	30515417	30515935	4	2	3	518	3.78286	2.59154	7.6193	159.83	16.1313	21.0108	2097.7	211.717	275.757	30507648	-7770	30695762	179809	0	-70	lnc-IPO8-2:1	30466466	-11597	lnc-IPO8-2:1	30466466	-11597	lncRNA-MUF	239233	gene	unprocessed_pseudogene	ENSG00000258202.1	RP11-776A13.2	-23115	exon	unprocessed_pseudogene	ENSG00000258202.1	RP11-776A13.2	-23115	gene	unprocessed_pseudogene	ENSG00000258202.1	RP11-776A13.2	-23254	306.605	0	0	0	0
chr3	133247692	133253059	4	2	3	5367	5.59439	6.79641	4.37117	150.235	24.9734	31.3569	3436.94	571.32	717.356	133334662	80351	133399974	146896	0	0	TMEM108-AS1:2	133246447	0	TMEM108-AS1:2	133246447	0	NCK1-AS1	3582287	gene	lncRNA	ENSG00000251011.6	TMEM108-AS1	0	exon	lncRNA	ENSG00000251011.6	TMEM108-AS1	0	gene	protein_coding	ENSG00000144868.14	TMEM108	0	306.182	1	0	1	0
chr13	101935214	101935976	4	2	4	762	7.03289	2.66514	7.6409	141.663	27.8605	2.55882	1854	364.623	33.4884	102011952	75477	101916644	-18571	0	0	lnc-NALCN-2:1	101868371	-59921	lnc-NALCN-1:4	101719812	-213735	LINC00554	-1937306	gene	protein_coding	ENSG00000102466.16	FGF14	0	exon	protein_coding	ENSG00000102466.16	FGF14	-18269	gene	protein_coding	ENSG00000102466.16	FGF14	0	301.178	1	0	0	0
chr3	108252763	108253181	4	2	3	418	2.46151	0.772871	3.99469	119.898	16.4941	19.5785	3001.43	412.901	490.112	108251195	-1569	108222611	-30153	0	1108	lnc-CD47-6:1	108218392	-33220	lnc-IFT57-1:1	108293189	40009	LINC00636	-323857	gene	protein_coding	ENSG00000114446.5	IFT57	-30328	exon	protein_coding	ENSG00000114446.5	IFT57	-30328	gene	protein_coding	ENSG00000114446.5	IFT57	-30746	297.404	0	0	0	0
chr15	88505442	88507275	4	4	3	1833	4.12383	4.64334	3.46725	216.026	55.135	73.1151	6230.45	1590.16	2108.73	88587062	78299	88467744	-37699	0	0	lnc-DET1-1:19	88501943	0	lnc-DET1-1:19	88501943	0	LINC00052	-925577	gene	protein_coding	ENSG00000140543.15	DET1	0	exon	protein_coding	ENSG00000140543.15	DET1	0	gene	protein_coding	ENSG00000173867.10	RP11-97O12.7	0	294.323	1	0	1	0
chr19	28238965	28243424	4	2	3	4459	7.74148	9.10881	10.2795	813.071	157.551	207.38	7909.63	1532.67	2017.42	28251942	8436	28177759	-61207	0	0	lnc-VSTM2B-16:1	28278599	35176	lnc-VSTM2B-16:1	28278599	35176	LINC00662	-444961	gene	lncRNA	ENSG00000266928.1	CTB-70G10.1	50670	exon	lncRNA	ENSG00000266928.1	CTB-70G10.1	50670	gene	lncRNA	ENSG00000266928.1	CTB-70G10.1	51112	286.558	0	0	0	0
chr4	37037239	37037533	4	1	3	294	2.19511	1.05503	5.84246	158.043	8.5569	11.2599	2705.08	146.461	192.725	37021066	-16174	37686116	648564	765	0	lnc-NWD2-3:2	37001815	-16532	lnc-NWD2-3:2	37001815	-16532	LINC02473	-12365672	gene	lncRNA	ENSG00000261761.5	LINC02616	-13740	exon	lncRNA	ENSG00000261761.5	LINC02616	-13740	gene	lncRNA	ENSG00000261761.5	LINC02616	-14810	283.817	0	0	0	0
chr1	60684821	60685059	4	1	3	238	3.92668	1.4936	7.34258	103.051	7.63137	10.0259	1403.47	103.933	136.544	60684677	-145	61082310	397233	-741	0	LINC01748:24	60667106	0	LINC01748:24	60667106	0	FOXD3-AS1	2635826	gene	lncRNA	ENSG00000231252.3	RP11-436K8.1	0	exon	lncRNA	ENSG00000231252.3	RP11-436K8.1	-7409	gene	lncRNA	ENSG00000231252.3	RP11-436K8.1	0	283.054	1	0	1	0
chr16	24464359	24465574	4	3	3	1215	24.061	4.9256	29.6463	112.081	9.66885	12.3692	378.062	32.614	41.7227	24466897	0	24540192	74599	0	0	lnc-ARHGAP17-5:1	24472797	7224	lnc-ARHGAP17-5:1	24472797	7224	LINC01567	195849	gene	lncRNA	ENSG00000260072.1	CTD-2313J23.1	7225	exon	lncRNA	ENSG00000260072.1	CTD-2313J23.1	7225	gene	lncRNA	ENSG00000260072.1	CTD-2313J23.1	13541	281.063	0	0	0	1
chr12	52828132	52830781	4	4	3	2649	2.47219	6.25657	1.8597	187.97	21.582	28.3032	10107.5	1160.51	1521.92	52735876	-92257	52834017	3217	0	0	lnc-KRT18-5:1	52831908	1128	lnc-KRT18-5:1	52831908	1128	TUC338	633688	gene	protein_coding	ENSG00000185640.6	KRT79	0	exon	protein_coding	ENSG00000185640.6	KRT79	0	gene	protein_coding	ENSG00000185640.6	KRT79	0	280.321	1	0	0	0
chr4	141243407	141243854	4	2	3	447	4.43286	1.14707	7.02719	111.579	34.4904	45.7633	1587.81	490.814	651.232	141248379	4319	141221164	-22244	-40	0	lnc-RNF150-1:1	141240738	0	lnc-RNF150-1:1	141240738	0	SLC7A11-AS1	-3065231	gene	lncRNA	ENSG00000248747.1	RP11-586L23.1	0	exon	lncRNA	ENSG00000248747.1	RP11-586L23.1	-2078	gene	lncRNA	ENSG00000248747.1	RP11-586L23.1	0	275.2	1	0	1	0
chr8	38690182	38692300	4	4	3	2118	5.51448	3.70794	5.38227	126.346	37.5394	49.754	2347.45	697.465	924.405	38691941	0	38787248	94929	0	-155	lnc-C8orf86-2:1	38700625	8326	lnc-C8orf86-2:1	38700625	8326	LINC01605	-1136000	gene	lncRNA	ENSG00000254321.2	RP11-495O10.1	6975	exon	lncRNA	ENSG00000254321.2	RP11-495O10.1	6975	gene	lncRNA	ENSG00000254321.2	RP11-495O10.1	8583	272.046	0	0	0	1
chr8	62605636	62607599	4	3	3	1963	3.59105	3.27859	6.82256	218.515	82.4301	109.434	3202.82	1208.2	1604	62249926	-355711	62929089	321474	0	0	lnc-GGH-3:1	62482197	-121826	lnc-GGH-3:1	62482197	-121826	PTTG3P	4159802	gene	protein_coding	ENSG00000185942.13	NKAIN3	0	exon	protein_coding	ENSG00000185942.13	NKAIN3	2215	gene	protein_coding	ENSG00000185942.13	NKAIN3	0	270.863	1	0	0	0
chr16	66585439	66588274	4	1	3	2835	3.5804	4.74762	3.66478	504.464	0.921547	0.18361	13765.2	25.146	5.01012	66580245	-5195	66579687	-5753	0	0	lnc-TK2-2:5	66579982	-4722	lnc-TK2-2:5	66579982	-4722	lncRNA-EBIC	8079233	gene	protein_coding	ENSG00000140932.10	CMTM2	0	exon	protein_coding	ENSG00000140932.10	CMTM2	0	gene	protein_coding	ENSG00000140932.10	CMTM2	0	269.426	1	0	0	0
chr8	54358740	54359935	4	2	3	1195	17.0176	3.37364	26.4192	100.164	11.7022	15.3293	379.133	44.2945	58.0232	54357804	-937	54457955	98001	-144	0	lnc-SOX17-1:2	54375793	15859	lnc-SOX17-1:2	54375793	15859	LINC00968	2136114	gene	processed_pseudogene	ENSG00000276605.1	RP11-793H4.1	-3622	exon	processed_pseudogene	ENSG00000276605.1	RP11-793H4.1	-3622	gene	lncRNA	ENSG00000286471.1	RP11-793H4.2	21896	268.73	0	0	0	0
chr9	8348827	8350460	4	2	4	1633	6.37756	1.99043	9.32898	141.778	1456.51	1923.07	1519.76	15612.7	20614	8241754	-107074	8733684	383204	0	0	lnc-DMAC1-10:1	8484237	133778	lnc-KDM4C-16:1	8085727	-262841	BNC2-AS1	8376355	gene	protein_coding	ENSG00000153707.18	PTPRD	0	exon	protein_coding	ENSG00000153707.18	PTPRD	-6849	gene	protein_coding	ENSG00000153707.18	PTPRD	0	268.325	1	0	0	0
chr20	58482328	58484317	1	2	3	1989	1.18811	4.85491	0.687854	614.233	456.072	601.576	89297	66303.6	87456.9	58515740	31118	58514687	30352	0	207	lnc-ANKRD60-5:1	58461124	-20349	APCDD1L-DT:25	58514894	30578	NKILA	-769549	gene	protein_coding	ENSG00000198768.11	APCDD1L	0	exon	protein_coding	ENSG00000198768.11	APCDD1L	-11581	gene	protein_coding	ENSG00000198768.11	APCDD1L	0	264.676	1	0	0	0
chr2	84438945	84441850	4	2	3	2905	4.36889	4.83355	2.64935	280.114	25.7034	33.2261	10572.9	970.178	1254.12	84350646	-88300	84459199	17331	0	0	lnc-TRABD2A-9:1	84433206	0	lnc-TRABD2A-9:2	84425413	-5175	LINC00152	3012932	gene	protein_coding	ENSG00000163541.12	SUCLG1	0	exon	protein_coding	ENSG00000163541.12	SUCLG1	0	gene	protein_coding	ENSG00000163541.12	SUCLG1	0	263.282	1	0	1	0
chr21	22988858	22989304	4	2	3	446	9.89932	0.141078	17.2708	167.22	11.9669	15.5577	968.223	69.2898	90.0811	22994111	4476	23244290	254966	0	0	lnc-NCAM2-18:1	22965121	-16708	lnc-NCAM2-18:1	22965121	-16708	MIR155HG	2572606	gene	lncRNA	ENSG00000230972.1	AP001255.2	76188	exon	lncRNA	ENSG00000230972.1	AP001255.2	76188	gene	lncRNA	ENSG00000230972.1	AP001255.2	76367	259.693	0	0	0	0
chr12	60210373	60213806	4	2	3	3433	5.23741	7.02944	4.80288	106.326	12.1572	15.8114	2213.79	253.122	329.207	59921508	-288866	59689487	-520887	0	0	lnc-SLC16A7-5:1	60215993	2188	lnc-SLC16A7-5:1	60215993	2188	GIHCG	-2274029	gene	lncRNA	ENSG00000287014.1	RP11-316A16.2	0	exon	processed_pseudogene	ENSG00000258184.1	RP11-335M9.1	2189	gene	lncRNA	ENSG00000287014.1	RP11-316A16.2	0	257.124	1	0	0	0
chr5	102160152	102160734	4	3	3	582	0.820473	0.637909	1.35151	241.615	127.046	167.329	17877.4	9400.28	12380.9	102161576	762	102296270	135518	0	0	lnc-PAM-5:1	102144076	-13581	lnc-PAM-5:1	102144076	-13581	RGMB-AS1	-3386684	gene	lncRNA	ENSG00000248261.2	CTD-2333K2.1	-13278	exon	lncRNA	ENSG00000248261.2	CTD-2333K2.1	-13278	gene	lncRNA	ENSG00000248261.2	CTD-2333K2.1	-13838	256.115	0	0	0	0
chr1	199530816	199532927	4	3	3	2111	5.28532	4.20788	6.43389	95.7147	9.64084	12.1826	1487.66	149.845	189.35	199460459	-70358	199064871	-465946	0	0	lnc-NR5A2-11:1	199666392	133466	lnc-NR5A2-11:1	199666392	133466	MIR181A1HG	-593346	gene	lncRNA	ENSG00000231718.1	LINC02789	-137509	exon	lncRNA	ENSG00000231718.1	LINC02789	-137509	gene	lncRNA	ENSG00000231718.1	LINC02789	-139496	251.049	0	0	0	0
chr4	93186668	93189877	4	3	4	3209	9.85674	5.7843	14.1643	110.479	23.8864	31.1518	779.985	168.638	219.932	93318875	128665	93828905	639009	0	0	lnc-HPGDS-2:1	93318622	128746	lnc-HPGDS-2:1	93318622	128746	LEF1-AS1	14977649	gene	protein_coding	ENSG00000152208.13	GRID2	0	exon	protein_coding	ENSG00000152208.13	GRID2	14073	gene	protein_coding	ENSG00000152208.13	GRID2	0	244.173	1	0	0	0
chr3	80570561	80570800	4	1	3	239	3.93733	0.92929	8.4506	109.658	8.39952	11.1496	1297.64	99.3956	131.938	80604473	31701	79767850	-802712	-639	0	lnc-GBE1-5:6	80627898	57099	lnc-GBE1-5:6	80627898	57099	SAMMSON	-10052498	gene	lncRNA	ENSG00000286329.1	RP11-783N9.1	31917	exon	lncRNA	ENSG00000286329.1	RP11-783N9.1	31917	gene	lncRNA	ENSG00000286329.1	RP11-783N9.1	33675	240.965	0	0	0	0
chr3	60311232	60312893	4	3	3	1661	7.76275	4.08815	9.7466	179.259	25.2645	32.8897	1839.19	259.213	337.448	60305557	-5676	60536740	223826	0	0	lnc-FEZF2-9:2	60535809	222917	lnc-PTPRG-5:1	60616821	303929	lnc00462717	3699072	gene	protein_coding	ENSG00000189283.10	FHIT	0	exon	protein_coding	ENSG00000189283.10	FHIT	222918	gene	protein_coding	ENSG00000189283.10	FHIT	0	236.208	1	0	0	0
chr12	128301332	128302917	4	1	3	1585	18.1258	4.25079	28.213	103.131	23.0772	30.5706	365.545	81.7963	108.356	128191490	-109843	128384295	81360	0	0	lnc-GLT1D1-3:1	128399977	97061	lnc-GLT1D1-3:1	128399977	97061	LINC01089	-6497427	gene	protein_coding	ENSG00000181234.10	TMEM132C	0	exon	miRNA	ENSG00000265635.1	MIR3612	-7154	gene	protein_coding	ENSG00000181234.10	TMEM132C	0	234.189	1	0	0	0
chr1	178652531	178652867	4	1	3	336	4.19843	7.51404	5.65317	170.777	145.244	193.609	3020.91	2569.25	3424.79	178692807	39751	178725145	72259	-661	0	lnc-RALGPS2-2:1	178651881	0	lnc-RALGPS2-2:1	178651881	0	OVAL	1856514	gene	lncRNA	ENSG00000273384.1	RP5-1098D14.1	-249	exon	lncRNA	ENSG00000273384.1	RP5-1098D14.1	-249	gene	protein_coding	ENSG00000116191.18	RALGPS2	73420	231.579	0	0	1	0
chr11	86513394	86514314	4	2	4	920	5.89804	0.742189	7.17404	98.0911	7.83742	10.2011	1367.31	109.247	142.194	86560903	46491	86431602	-81793	462	0	lnc-CCDC81-1:1	86431589	0	lnc-CCDC81-1:1	86431589	0	RAB30-AS1	-3405606	gene	protein_coding	ENSG00000151376.18	ME3	0	exon	protein_coding	ENSG00000151376.18	ME3	-4527	gene	protein_coding	ENSG00000151376.18	ME3	0	226.779	1	0	1	0
chr18	77603966	77604269	4	3	3	303	3.72954	1.13173	6.52705	91.8889	21.0588	27.7798	1407.82	322.639	425.61	77588802	-15165	77623137	18852	387	0	lnc-GALR1-4:1	77622551	18283	lnc-GALR1-4:1	77622551	18283	LINC00909	-3005082	gene	lncRNA	ENSG00000264693.1	RP11-63N3.1	18284	exon	lncRNA	ENSG00000264693.1	RP11-63N3.1	18284	gene	lncRNA	ENSG00000264693.1	RP11-63N3.1	18826	225.975	0	0	0	0
chr5	99053772	99055020	4	2	3	1248	2.94103	7.33626	2.65096	224.004	47.5132	62.9279	8449.91	1792.3	2373.77	99058820	3570	98926560	-127213	0	0	LINC02062:30	98929170	-58760	LINC02062:30	98929170	-58760	RGMB-AS1	-280304	gene	lncRNA	ENSG00000248489.2	LINC02062	-58759	exon	lncRNA	ENSG00000248489.2	LINC02062	-58759	gene	lncRNA	ENSG00000248489.2	LINC02062	-58966	225.485	0	0	0	0
chr3	174754743	174755440	4	2	4	697	12.2436	1.59177	16.4819	124.003	7.1744	9.46634	752.358	43.529	57.4348	174440888	-313856	173931408	-823336	0	0	lnc-NAALADL2-1:17	174734899	-16765	lnc-NAALADL2-1:17	174734899	-16765	TERC	-4989684	gene	protein_coding	ENSG00000177694.16	NAALADL2	0	exon	protein_coding	ENSG00000177694.16	NAALADL2	-16997	gene	protein_coding	ENSG00000177694.16	NAALADL2	0	223.315	1	0	0	0
chr10	64248201	64248535	4	1	3	334	7.68296	12.6539	15.1322	86.2566	584.036	778.665	570.021	3859.56	5145.75	64286545	37932	63521585	-726617	-198	0	lnc-REEP3-2:7	63872588	0	lnc-REEP3-2:7	63872588	0	LINC00844	-5181806	gene	lncRNA	ENSG00000228566.2	RP11-170M17.1	0	exon	lncRNA	ENSG00000228566.2	RP11-170M17.1	52982	gene	lncRNA	ENSG00000228566.2	RP11-170M17.1	0	218.718	1	0	1	0
chr11	17808203	17808535	4	2	3	332	6.07925	0.959973	7.63829	149.253	20.4795	26.7088	1954.01	268.117	349.671	17884203	75415	17719839	-88365	0	0	lnc-SERGEF-1:6	17788051	0	lnc-SERGEF-1:6	17788051	0	LINC00958	-4818607	gene	protein_coding	ENSG00000129158.11	SERGEF	0	exon	protein_coding	ENSG00000129158.11	SERGEF	-19790	gene	protein_coding	ENSG00000129158.11	SERGEF	0	218.449	1	0	1	0
chr2	28722395	28723143	0	2	3	748	0.783208	1.08571	0.116506	313.42	115.188	151.743	269017	98869.1	130245	28723006	0	28751830	28669	0	1659	lnc-TRMT61B-1:13	28722268	0	lnc-TRMT61B-1:13	28722268	0	FTH1P3	-1329029	gene	lncRNA	ENSG00000226833.6	AC097724.3	0	exon	lncRNA	ENSG00000226833.6	AC097724.3	0	gene	lncRNA	ENSG00000226833.6	AC097724.3	0	218.196	1	0	1	1
chr22	30787133	30787389	4	2	4	256	7.55508	1.22067	12.8037	99.0279	6.05122	7.79457	773.435	47.2616	60.8777	30922515	134927	30695056	-92078	-1926	0	lnc-SLC35E4-2:2	30764335	0	lnc-SLC35E4-2:2	30764335	0	TUG1	181857	gene	protein_coding	ENSG00000184792.16	OSBP2	0	exon	protein_coding	ENSG00000184792.16	OSBP2	-13888	gene	protein_coding	ENSG00000184792.16	OSBP2	0	214.929	1	0	1	0
chr2	99926379	99928600	4	3	4	2221	9.84073	3.43501	5.72647	137.014	59.5809	78.8689	2392.64	1040.45	1377.27	100101143	172372	100104503	175881	0	0	lnc-NMS-4:1	99970071	41472	lnc-NMS-4:1	99970071	41472	POU3F3	4866249	gene	protein_coding	ENSG00000144218.21	AFF3	0	exon	protein_coding	ENSG00000144218.21	AFF3	77550	gene	protein_coding	ENSG00000144218.21	AFF3	0	211.239	1	0	0	0
chr10	4430725	4432288	0	2	3	1563	0.820508	1.33718	0.286087	544.752	132.209	173.791	190415	46212.9	60747.4	4431828	0	4581692	149385	-109	0	lnc-AKR1C2-5:1	4415304	-4547	lnc-AKR1C2-5:1	4415304	-4547	MANCR	217871	gene	lncRNA	ENSG00000230096.1	RP11-34C15.2	-4546	exon	lncRNA	ENSG00000230096.1	RP11-34C15.2	-4546	gene	lncRNA	ENSG00000230096.1	RP11-34C15.2	-4655	208.383	0	0	0	1
chr8	56757866	56758117	4	2	3	251	5.06687	1.77576	10.6466	82.1453	4.21155	5.56564	771.567	39.5579	52.2764	56715586	-42281	56993578	235442	-950	0	lnc-CHCHD7-7:1	56776282	18166	lnc-CHCHD7-7:1	56776282	18166	LINC00968	-198044	gene	processed_pseudogene	ENSG00000270328.1	RP11-33E15.1	18167	exon	processed_pseudogene	ENSG00000270328.1	RP11-33E15.1	18167	gene	lncRNA	ENSG00000254055.2	RP11-17A4.4	-101575	205.117	0	0	0	0
chr12	128754746	128755316	4	2	3	570	3.76687	1.28504	11.793	96.0028	1.10348	0.326657	814.064	9.35709	2.76992	128714765	-39982	128823745	68411	-2251	0	lnc-SLC15A4-16:1	128717538	-26571	lnc-SLC15A4-16:1	128717538	-26571	LINC01089	-6950841	gene	protein_coding	ENSG00000139370.12	SLC15A4	37879	exon	protein_coding	ENSG00000139370.12	SLC15A4	37879	gene	protein_coding	ENSG00000139370.12	SLC15A4	39042	204.976	0	0	0	0
chr1	8015170	8016432	4	2	3	1262	2.31234	1.94752	5.41353	85.1848	9.13722	11.6106	1573.55	168.785	214.474	8007559	-7612	8026068	9617	0	235	lnc-ERRFI1-1:2	8002728	-7702	lnc-ERRFI1-1:2	8002728	-7702	GUARDIN	1165573	gene	protein_coding	ENSG00000116285.13	ERRFI1	0	exon	protein_coding	ENSG00000116285.13	ERRFI1	0	gene	protein_coding	ENSG00000116285.13	ERRFI1	0	204.822	1	0	0	0
chr10	7467974	7468912	4	2	3	938	3.1275	2.26647	5.49809	147.723	8.7617	11.4832	2686.8	159.359	208.858	7498143	29116	7411528	-56447	0	3168	lnc-ITIH2-8:1	7445559	0	lnc-ITIH2-8:1	7445559	0	LINC00707	-588525	gene	lncRNA	ENSG00000232591.2	LINC02642	0	exon	lncRNA	ENSG00000232591.2	LINC02642	-26	gene	lncRNA	ENSG00000232591.2	LINC02642	0	201.203	1	0	1	0
chr2	206678531	206680404	4	2	4	1873	9.22276	3.80299	20.4181	102.836	8.78141	11.0367	503.651	43.0079	54.0534	206739661	59091	206765189	84766	0	0	lnc-MDH1B-6:1	206686516	6113	lnc-MDH1B-6:1	206686516	6113	CPS1-IT1	3937168	gene	protein_coding	ENSG00000232125.5	DYTN	0	exon	protein_coding	ENSG00000232125.5	DYTN	0	gene	protein_coding	ENSG00000232125.5	DYTN	0	200.682	1	0	0	0
chr19	52477867	52478184	4	2	3	317	3.37258	2.52417	5.38183	102.387	60.1351	80.0557	1902.46	1117.37	1487.52	52439534	-38334	52483794	5587	0	-288	lnc-ZNF534-3:1	52473417	-4091	lnc-ZNF534-3:1	52473417	-4091	ZNF667-AS1	3999067	gene	protein_coding	ENSG00000258405.11	ZNF578	0	exon	unprocessed_pseudogene	ENSG00000278543.1	CTD-3018O17.6	-2628	gene	protein_coding	ENSG00000258405.11	ZNF578	0	199.486	1	0	0	0
chr16	17510653	17511599	4	2	3	946	5.55706	1.76964	12.3029	106.159	19.213	25.0699	862.878	156.167	203.773	17480690	-29964	17470899	-39755	-244	0	lnc-XYLT1-1:1	17540330	28732	lnc-XYLT1-1:1	17540330	28732	AC092287.1	1415265	gene	lncRNA	ENSG00000260945.1	RP11-916L7.1	28733	exon	lncRNA	ENSG00000260945.1	RP11-916L7.1	28733	gene	lncRNA	ENSG00000260945.1	RP11-916L7.1	29245	199.272	0	0	0	0
chr1	106518246	106519155	4	2	3	909	1.53445	1.05503	3.35235	146.861	17.7775	22.4094	4380.85	530.3	668.468	106527766	7930	107056665	537491	0	0	lnc-PRMT6-13:1	106535795	16641	lnc-PRMT6-13:1	106535795	16641	SCARNA2	2581039	gene	processed_pseudogene	ENSG00000270342.1	RP11-478L17.1	25188	exon	processed_pseudogene	ENSG00000270342.1	RP11-478L17.1	25188	gene	lncRNA	ENSG00000237460.3	LINC01661	299206	198.854	0	0	0	0
chr4	73891219	73891643	4	2	3	424	6.20174	0.834236	13.5844	82.6572	11.5314	15.3255	608.472	84.8875	112.817	73882868	-8352	73869659	-21561	-240	0	lnc-CXCL1-2:1	73929165	37523	lnc-CXCL1-2:1	73929165	37523	UBE2CP3	-16818088	gene	protein_coding	ENSG00000163739.5	CXCL1	-19911	exon	protein_coding	ENSG00000163739.5	CXCL1	-19911	gene	protein_coding	ENSG00000163739.5	CXCL1	-20699	198.062	0	0	0	0
chr3	185768682	185769417	4	2	3	735	6.94765	2.11928	8.48152	103.52	26.1376	34.7008	1220.54	308.171	409.135	185827115	57639	185824733	55297	0	0	lnc-TRA2B-2:1	185696414	0	lnc-SENP2-1:2	185619920	0	LINC00888	-2312670	gene	protein_coding	ENSG00000073792.16	IGF2BP2	0	exon	miRNA	ENSG00000265470.1	MIR548AQ	-778	gene	protein_coding	ENSG00000073792.16	IGF2BP2	0	194.004	1	0	1	0
chr12	6397742	6398048	4	1	3	306	1.57173	0.668592	3.37542	125.581	13.8244	18.2086	3720.47	409.561	539.447	6397662	-81	6384310	-13433	0	705	lnc-LTBR-1:5	6393904	-1595	lnc-LTBR-1:5	6393904	-1595	GAU1	-1677641	gene	lncRNA	ENSG00000256433.3	RP1-102E24.8	-1594	exon	lncRNA	ENSG00000256433.3	RP1-102E24.8	-1594	gene	lncRNA	ENSG00000256433.3	RP1-102E24.8	-3236	193.738	0	0	0	1
chr17	60398928	60401055	4	3	4	2127	9.48912	2.66213	12.7332	109.297	9.28092	8.71664	858.36	72.8874	68.4558	60602618	201263	60392141	-6788	0	0	lnc-USP32-3:1	60459506	58452	lnc-USP32-3:1	60459506	58452	AC011921.1	125239	gene	protein_coding	ENSG00000141371.13	C17orf64	0	exon	protein_coding	ENSG00000141371.13	C17orf64	-6386	gene	protein_coding	ENSG00000170832.13	USP32	0	191.72	1	0	0	0
chr13	102289411	102290454	4	2	3	1043	7.37397	2.83079	6.97976	82.8247	18.0126	23.8675	1186.64	258.069	341.953	102298018	7434	102596978	306505	0	0	FGF14-IT1:3	102292319	1866	FGF14-IT1:3	102292319	1866	LINC00554	-2291503	gene	protein_coding	ENSG00000102466.16	FGF14	0	exon	lncRNA	ENSG00000243319.7	FGF14-IT1	1874	gene	protein_coding	ENSG00000102466.16	FGF14	0	187.866	1	0	0	0
chr13	50956866	50957774	4	3	3	908	4.24632	2.64368	4.54268	105.719	27.8557	36.8424	2327.23	613.201	811.027	51084325	126488	50909964	-46903	0	0	lnc-DLEU7-5:1	50934603	-8649	lnc-DLEU7-5:1	50934603	-8649	DLEU1	-50011	gene	protein_coding	ENSG00000136104.21	RNASEH2B	0	exon	protein_coding	ENSG00000136104.21	RNASEH2B	-101	gene	protein_coding	ENSG00000136104.21	RNASEH2B	0	186.356	1	0	0	0
chr14	84867240	84868298	2	3	3	1058	0.719269	3.37364	0.434313	369.499	61.0605	81.1651	85076.6	14059.1	18688.2	84738548	-128693	85254086	385769	0	0	lnc-GALC-15:1	84998277	129980	lnc-GALC-15:1	84998277	129980	AL512791.2	5515068	gene	processed_pseudogene	ENSG00000258506.2	RP11-688D15.1	82977	exon	processed_pseudogene	ENSG00000258506.2	RP11-688D15.1	82977	gene	lncRNA	ENSG00000259044.1	RP11-789A21.1	334936	186.194	0	0	0	0
chr2	113711846	113712278	4	3	4	432	2.10983	0.193218	3.62386	134.942	45.4656	60.0733	3723.71	1254.62	1657.72	113673191	-38656	113756552	44255	0	1252	lnc-SLC35F5-10:6	113705010	0	lnc-RABL2A-5:2	113696038	0	AC017074.1	-7769	gene	protein_coding	ENSG00000115084.15	SLC35F5	0	exon	protein_coding	ENSG00000115084.15	SLC35F5	0	gene	protein_coding	ENSG00000115084.15	SLC35F5	2919	183.262	1	0	1	0
chr15	87161179	87161422	4	4	3	243	7.73091	1.81567	10.516	74.9794	23.3657	30.8557	713.006	222.193	293.418	87178588	16806	87357885	196445	156	0	lnc-NTRK3-6:2	87166642	5221	lnc-NTRK3-6:2	87166642	5221	LINC00052	415508	gene	protein_coding	ENSG00000273540.5	AGBL1	-112010	exon	protein_coding	ENSG00000273540.5	AGBL1	-112010	gene	protein_coding	ENSG00000273540.5	AGBL1	-114383	183.032	0	0	0	0
chr4	74940319	74940580	4	0	4	261	8.38617	0.282156	12.658	96.2732	0.156316	0.108886	760.574	1.23492	0.860216	74883010	-57310	74794713	-145607	220	0	lnc-BTC-1:1	74925727	-7655	lnc-BTC-1:1	74925727	-7655	UBE2CP3	-17867188	gene	protein_coding	ENSG00000169116.11	PARM1	0	exon	protein_coding	ENSG00000169116.11	PARM1	-6949	gene	protein_coding	ENSG00000169116.11	PARM1	0	182.952	1	0	0	0
chr7	119094385	119097040	4	3	3	2655	14.4601	4.80588	19.8571	77.9698	19.4619	25.0286	392.655	98.0101	126.044	118720169	-374217	118224900	-869486	-335	0	lnc-CTTNBP2-7:1	119178176	81137	lnc-CTTNBP2-7:1	119178176	81137	LINC01510	-2430557	gene	processed_pseudogene	ENSG00000270516.1	RP11-500M10.1	81138	exon	processed_pseudogene	ENSG00000270516.1	RP11-500M10.1	81138	gene	processed_pseudogene	ENSG00000229982.1	GTF3AP6	-213941	179.865	0	0	0	0
chr8	76557026	76557353	4	2	3	327	3.07954	1.5304	6.55745	80.4697	20.4883	27.3177	1227.15	312.443	416.591	76560163	2477	76681235	123861	-44	0	ZFHX4-AS1:12	76502738	0	ZFHX4-AS1:12	76502738	0	linc-JPH1	-1204700	gene	lncRNA	ENSG00000253661.2	ZFHX4-AS1	0	exon	lncRNA	ENSG00000253681.1	RP11-115I9.1	19199	gene	lncRNA	ENSG00000253661.2	ZFHX4-AS1	0	178.906	1	0	1	0
chr1	227093148	227093751	4	2	3	603	2.52541	2.21133	3.04054	116.161	15.0685	19.8674	3820.41	495.587	653.417	227089594	-3555	226940581	-152568	0	0	lnc-ITPKB-3:1	227107483	13733	lnc-ITPKB-3:1	227107483	13733	LINC01703	-1002684	gene	protein_coding	ENSG00000143776.19	CDC42BPA	0	exon	protein_coding	ENSG00000143776.19	CDC42BPA	-1157	gene	protein_coding	ENSG00000143776.19	CDC42BPA	0	177.54	1	0	0	0
chr13	91413481	91414896	4	3	3	1415	4.81644	3.67114	9.19919	87.8387	24.1566	29.8946	954.853	262.595	324.97	91354071	-59411	91399114	-14368	0	0	MIR17HG:19	91349122	-35785	MIR17HG:19	91349122	-35785	MIR17HG	-58903	gene	protein_coding	ENSG00000179399.15	GPC5	0	exon	protein_coding	ENSG00000179399.15	GPC5	-14272	gene	protein_coding	ENSG00000179399.15	GPC5	0	176.173	1	0	0	0
chr6	54641852	54643025	4	4	3	1173	7.4485	1.3801	8.56776	82.2567	18.6486	24.4666	960.072	217.66	285.566	54655660	12580	54846762	203718	0	-172	lnc-HMGCLL1-4:1	54625116	0	lnc-HMGCLL1-4:1	54625116	0	RN7SK	-1645905	gene	processed_pseudogene	ENSG00000220773.1	RPSAP44	-16364	exon	processed_pseudogene	ENSG00000220773.1	RPSAP44	-16364	gene	lncRNA	ENSG00000224984.1	RP11-524H19.2	197465	175.953	0	0	1	0
chr8	41809296	41811332	4	3	3	2036	7.17143	3.55152	10.8638	110.169	14.248	18.0268	1014.1	131.151	165.935	41802950	-6347	41797670	-11627	0	0	lnc-GPAT4-5:3	41797777	-2175	lnc-GPAT4-5:3	41797777	-2175	SIRLNT	-1456164	gene	protein_coding	ENSG00000029534.21	ANK1	0	exon	misc_RNA	ENSG00000207101.1	Y_RNA	-5846	gene	protein_coding	ENSG00000029534.21	ANK1	0	175.524	1	0	0	0
chr5	103844036	103844576	4	3	3	540	12.6752	1.05503	12.3169	78.7375	30.9012	40.6542	639.263	250.884	330.068	103819234	-24803	103562812	-281225	0	0	lnc-C5orf30-10:2	103511893	0	lnc-C5orf30-10:2	103511893	0	RGMB-AS1	-5070568	gene	lncRNA	ENSG00000283462.2	CTC-445B21.1	35554	exon	lncRNA	ENSG00000283462.2	CTC-445B21.1	35554	gene	lncRNA	ENSG00000283462.2	CTC-445B21.1	41893	175.353	0	0	1	0
chr20	16531766	16532137	3	2	3	371	1.74759	0.542855	1.02806	82.8254	17.3034	23.0712	8056.5	1683.12	2244.15	16576104	42954	16573242	41086	116	0	lnc-SNRPB2-2:3	16573539	41403	lnc-SNRPB2-2:3	16573539	41403	LINC00261	6015535	gene	protein_coding	ENSG00000089177.19	KIF16B	0	exon	protein_coding	ENSG00000089177.19	KIF16B	-3326	gene	protein_coding	ENSG00000089177.19	KIF16B	0	175.202	1	0	0	0
chr12	4558742	4559238	4	1	3	496	1.63039	5.30903	5.91437	176.137	10.9067	14.5422	2978.11	184.41	245.879	4556735	-2008	4539178	-19565	-286	0	lnc-RAD51AP1-1:1	4563056	3819	lnc-RAD51AP1-1:1	4563056	3819	GAU1	141180	gene	protein_coding	ENSG00000111247.15	RAD51AP1	0	exon	protein_coding	ENSG00000111247.15	RAD51AP1	0	gene	protein_coding	ENSG00000111247.15	RAD51AP1	0	174.686	1	0	0	0
chr8	128541824	128543645	4	2	3	1821	2.64268	3.43501	3.33914	203.264	37.9946	49.8632	6087.33	1137.86	1493.3	128648206	104383	127735784	-806041	0	0	LINC00824:6	128420711	0	LINC00824:6	128420711	0	CCDC26	90555	gene	lncRNA	ENSG00000254275.6	LINC00824	0	exon	lncRNA	ENSG00000254275.6	LINC00824	15379	gene	lncRNA	ENSG00000254275.6	LINC00824	0	174.29	1	0	1	0
chr8	38300282	38300532	4	1	3	250	2.97304	0.564312	5.76879	72.0141	13.0753	17.384	1248.34	226.656	301.346	38245631	-54652	38269267	-31016	0	-1079	lnc-PLPP5-3:1	38295795	-489	lnc-PLPP5-3:1	38295795	-489	LINC01605	-746100	gene	protein_coding	ENSG00000147548.17	NSD3	0	exon	protein_coding	ENSG00000147548.17	NSD3	-488	gene	protein_coding	ENSG00000147548.17	NSD3	0	174.049	1	0	0	0
chr10	78414792	78415103	4	3	3	311	4.17716	1.15931	6.78886	111.743	28055.4	36988.8	1645.97	413257	544846	78396673	-18120	78459635	44515	-1	0	lnc-RPS24-3:6	78406543	0	lnc-RPS24-3:6	78406543	0	LINC00857	1792270	gene	lncRNA	ENSG00000230417.12	LINC00856	0	exon	lncRNA	ENSG00000282863.1	RP11-90J7.3	-8093	gene	lncRNA	ENSG00000282863.1	RP11-90J7.3	0	173.026	1	0	1	0
chr3	16110695	16111354	4	2	3	659	2.1791	2.62223	5.87536	153.346	43.9967	57.6421	2609.99	748.834	981.081	16087792	-22904	16174620	63246	0	-46	lnc-DPH3-3:1	15973379	0	lnc-DPH3-3:1	15973379	0	LINC00852	-5824950	gene	protein_coding	ENSG00000131386.19	GALNT15	63327	exon	protein_coding	ENSG00000131386.19	GALNT15	63327	gene	protein_coding	ENSG00000131386.19	GALNT15	64338	167.576	0	0	1	0
chr3	1263162	1264607	4	2	4	1445	3.62303	2.5394	6.87231	93.6152	12.9579	16.6302	1362.21	188.552	241.988	1278158	13454	1092862	-170301	0	0	lnc-IL5RA-12:1	1394172	129566	lnc-IL5RA-12:1	1394172	129566	EGOT	3484586	gene	protein_coding	ENSG00000134115.13	CNTN6	0	exon	protein_coding	ENSG00000134115.13	CNTN6	13807	gene	protein_coding	ENSG00000134115.13	CNTN6	0	166.437	1	0	0	0
chr4	42023704	42024077	4	1	3	373	16.3035	1.07037	17.2632	73.279	12.3646	16.3119	424.48	71.6236	94.4891	41934937	-88768	41990736	-32969	-44	0	lnc-BEND4-2:1	41989338	-33282	lnc-BEND4-2:1	41989338	-33282	DANCR	10688249	gene	protein_coding	ENSG00000014824.14	SLC30A9	0	exon	protein_coding	ENSG00000014824.14	SLC30A9	-320	gene	protein_coding	ENSG00000014824.14	SLC30A9	0	166.242	1	0	0	0
chr19	40196782	40199896	4	2	4	3114	12.7925	7.33305	6.64229	94.686	17.4293	18.5609	1425.5	262.398	279.434	40193332	-3451	40191979	-4804	0	0	lnc-TTC9B-2:3	40189608	-5394	lnc-TTC9B-2:3	40189608	-5394	PCAT19	1249625	gene	protein_coding	ENSG00000130758.8	MAP3K10	0	exon	protein_coding	ENSG00000130758.8	MAP3K10	0	gene	protein_coding	ENSG00000130758.8	MAP3K10	0	166.105	1	0	0	0
chr21	27551217	27551455	4	2	3	238	6.92645	0.637909	9.63294	69.9615	30.7473	40.9466	726.274	319.189	425.069	27638923	87127	28016741	465268	-117	0	lnc-ADAMTS5-5:1	27366421	0	lnc-ADAMTS5-5:1	27366421	0	LINC00161	987864	gene	processed_pseudogene	ENSG00000219592.2	NCSTNP1	-58956	exon	processed_pseudogene	ENSG00000219592.2	NCSTNP1	-58956	gene	lncRNA	ENSG00000234052.2	LINC01673	87470	164.38	0	0	1	0
chr6	5081702	5082118	4	3	3	416	1.87013	2.06714	3.02535	126.49	22.1773	29.3209	4181	733.05	969.176	5081138	-565	5085471	3334	588	0	lnc-PPP1R3G-8:1	5072592	0	lnc-PPP1R3G-8:1	5072592	0	LINC02525	-1885919	gene	lncRNA	ENSG00000288548.1	RP11-428J1.6	-756	exon	lncRNA	ENSG00000288548.1	RP11-428J1.6	-756	gene	lncRNA	ENSG00000288548.1	RP11-428J1.6	-2147	163.312	0	0	1	0
chr3	180555017	180555610	4	3	4	593	6.40424	0.877151	11.6937	90.517	12.3876	16.1684	774.064	105.933	138.265	180566140	10399	180602107	46478	0	0	lnc-CCDC39-4:3	180525834	0	lnc-CCDC39-4:3	180525834	0	SOX2OT	434153	gene	lncRNA	ENSG00000239774.1	RP11-496B10.3	11109	exon	lncRNA	ENSG00000239774.1	RP11-496B10.3	11109	gene	lncRNA	ENSG00000239774.1	RP11-496B10.3	11253	160.538	0	0	1	0
chr8	80126426	80128740	4	2	3	2314	6.73452	2.85224	11.5931	75.5426	4.93252	6.12879	651.62	42.5472	52.8661	80121622	-4805	80171280	42523	0	0	lnc-ZBTB10-3:1	80122851	0	lnc-ZBTB10-3:1	80122851	0	AC083837.1	-1285902	gene	lncRNA	ENSG00000254205.1	RP11-92K15.1	0	exon	lncRNA	ENSG00000254205.1	RP11-92K15.1	0	gene	protein_coding	ENSG00000076554.16	TPD52	0	157.77	1	0	1	0
chr12	111433518	111434136	4	2	3	618	0.650016	0.892492	1.84665	194.654	5.82237	7.46455	10540.9	315.294	404.221	111485865	51525	111434924	770	0	-16282	lnc-FAM109A-1:7	111447660	13525	lnc-FAM109A-5:4	111456188	22053	MAPKAPK5-AS1	405629	gene	protein_coding	ENSG00000111252.11	SH2B3	0	exon	protein_coding	ENSG00000111252.11	SH2B3	727	gene	protein_coding	ENSG00000111252.11	SH2B3	0	155.702	1	0	0	0
chr18	22397260	22397507	4	1	3	247	4.1399	1.08571	6.25422	64.5039	0.119307	0.159076	1031.37	1.90763	2.5435	22349610	-47651	22414604	17075	844	0	lnc-CTAGE1-1:27	22348904	-47981	lnc-CTAGE1-1:27	22348904	-47981	AC010754.1	1560248	gene	protein_coding	ENSG00000212710.5	CTAGE1	16093	exon	protein_coding	ENSG00000212710.5	CTAGE1	16093	gene	lncRNA	ENSG00000264825.1	RP11-627G18.4	-169374	154.999	0	0	0	0
chr4	144100641	144101319	4	2	3	678	3.94268	1.41078	6.727	133.461	19.6183	25.9089	1983.97	291.635	385.147	144101602	260	144140410	39075	812	0	lnc-SMARCA5-4:16	144089900	0	lnc-SMARCA5-4:16	144089900	0	SLC7A11-AS1	-5922465	gene	lncRNA	ENSG00000251600.8	RP11-673E1.1	0	exon	lncRNA	ENSG00000251600.8	RP11-673E1.1	1998	gene	lncRNA	ENSG00000251600.8	RP11-673E1.1	0	154.651	1	0	1	0
chr7	111868367	111871846	4	1	3	3479	8.06119	5.21377	7.96499	116.71	70.4446	0.0893207	1465.29	884.428	1.12142	111849039	-19329	111562418	-305950	0	0	lnc-IMMP2L-4:1	111869459	0	DOCK4-AS1:1	111808504	-46589	LINC01510	4691749	gene	protein_coding	ENSG00000128512.23	DOCK4	0	exon	protein_coding	ENSG00000128512.23	DOCK4	0	gene	protein_coding	ENSG00000128512.23	DOCK4	0	154.249	1	0	1	0
chr2	85894573	85895580	4	2	3	1007	4.79514	1.78498	4.78813	286.67	73.5325	96.5255	5987.09	1535.73	2015.93	85894185	-389	85889059	-5515	0	0	ST3GAL5-AS1:11	85889287	0	ST3GAL5-AS1:11	85889287	0	LINC00152	1559202	gene	protein_coding	ENSG00000115525.18	ST3GAL5	0	exon	protein_coding	ENSG00000115525.18	ST3GAL5	-645	gene	protein_coding	ENSG00000115525.18	ST3GAL5	0	153.292	1	0	1	0
chr12	6673568	6676270	4	3	3	2702	5.29064	5.52661	3.26356	165.172	68.222	90.017	5061.09	2090.42	2758.25	6679183	2337	6663113	-10456	0	0	lnc-ING4-2:1	6672040	-174	lnc-PIANP-1:1	6709698	33429	GAU1	-1953467	gene	protein_coding	ENSG00000126746.18	ZNF384	0	exon	protein_coding	ENSG00000126746.18	ZNF384	-128	gene	protein_coding	ENSG00000126746.18	ZNF384	0	152.892	1	0	0	0
chr2	47338279	47338992	4	1	3	713	5.49843	2.44435	8.1489	115.917	12.793	17.0574	1422.49	156.991	209.321	47335619	-2661	47369143	30132	0	0	lnc-CALM2-2:9	47332234	0	lnc-CALM2-2:9	47332234	0	BCYRN1	-2766	gene	lncRNA	ENSG00000234690.7	EPCAM-DT	0	exon	scRNA	ENSG00000236824.2	BCYRN1	-2765	gene	lncRNA	ENSG00000234690.7	EPCAM-DT	0	152.415	1	0	1	0
chr11	71958509	71959442	4	2	3	933	4.9443	2.29405	5.26141	102.201	353.431	465.568	1942.46	6717.42	8848.73	72018294	58740	71928999	-29511	0	0	lnc-NUMA1-2:3	71938670	-18966	lnc-NUMA1-2:3	71938670	-18966	ARAP1-AS1	725634	gene	protein_coding	ENSG00000137522.18	RNF121	0	exon	protein_coding	ENSG00000137522.18	RNF121	-1245	gene	protein_coding	ENSG00000137522.18	RNF121	0	151.769	1	0	0	0
chr12	70799698	70802062	4	3	4	2364	5.8394	5.62788	5.05334	73.8314	5.50843	6.82201	1461.04	109.006	135	71008040	205789	70920604	118523	0	0	lnc-PTPRB-3:2	70638078	-135022	lnc-PTPRR-2:1	71007772	205711	IFNG-AS1	-2565013	gene	protein_coding	ENSG00000153233.13	PTPRR	0	exon	protein_coding	ENSG00000153233.13	PTPRR	-10716	gene	protein_coding	ENSG00000153233.13	PTPRR	0	150.414	1	0	0	0
chr6	3415869	3416126	4	3	3	257	1.44387	0.512172	1.58528	75.9698	26.044	34.4268	4792.2	1642.86	2171.65	3456251	38812	3456758	40613	-314	0	lnc-TUBB2B-13:1	3409530	-2985	lnc-TUBB2B-13:1	3409530	-2985	LINC02525	-220086	gene	protein_coding	ENSG00000137266.15	SLC22A23	0	exon	protein_coding	ENSG00000137266.15	SLC22A23	-14	gene	protein_coding	ENSG00000137266.15	SLC22A23	0	149.876	1	0	0	0
chr8	90039235	90040339	4	1	4	1104	7.11814	2.90438	7.03283	65.7305	8.53337	11.2285	934.624	121.336	159.659	90056949	11339	90001701	-37535	144	0	lnc-CALB1-1:1	90058607	18269	lnc-NBN-3:1	90078369	38031	AF117829.1	-281424	gene	protein_coding	ENSG00000104325.7	DECR1	0	exon	protein_coding	ENSG00000104325.7	DECR1	2141	gene	protein_coding	ENSG00000104325.7	DECR1	0	149.393	1	0	0	0
chr8	43378464	43378724	4	1	3	260	1.55579	1.02745	3.33121	62.8115	14.9269	19.7781	1885.55	448.092	593.721	43377645	-820	43515395	136651	0	-623	lnc-HGSNAT-5:1	43378297	0	lnc-HGSNAT-5:1	43378297	0	SIRLNT	-3025332	gene	snoRNA	ENSG00000201329.2	U3	0	exon	snoRNA	ENSG00000201329.2	U3	0	gene	polymorphic_pseudogene	ENSG00000188877.12	POTEA	-15514	149.18	1	0	1	0
chr4	118813321	118813601	4	1	3	280	5.1148	1.18076	5.84252	76.3828	1.2984	1.68144	1307.36	22.2233	28.7793	118836438	22592	118835893	22273	-1462	0	lnc-C4orf3-4:1	118833276	19676	lnc-METTL14-1:3	118883785	70185	SNHG8	-528006	gene	protein_coding	ENSG00000150961.15	SEC24D	0	exon	protein_coding	ENSG00000150961.15	SEC24D	1428	gene	protein_coding	ENSG00000150961.15	SEC24D	0	147.322	1	0	0	0
chr11	30226582	30227445	4	4	3	863	5.84474	1.29427	8.02232	60.179	28.6316	37.852	750.145	356.9	471.834	30238626	10875	30268876	41414	0	34	lnc-KCNA4-2:8	30040466	0	lnc-KCNA4-2:8	30040466	0	LOC105376609	356686	gene	lncRNA	ENSG00000254532.2	RP11-624D11.2	0	exon	protein_coding	ENSG00000131808.11	FSHB	3570	gene	lncRNA	ENSG00000254532.2	RP11-624D11.2	0	146.163	1	0	1	0
chr2	59538232	59541218	4	4	4	2986	8.18372	3.92572	3.89764	216.788	25.0579	33.112	5562.05	642.9	849.539	59519075	-19158	60216803	675567	0	0	lnc-BCL11A-18:1	59240941	0	lnc-BCL11A-18:1	59240941	0	BCYRN1	-12202719	gene	lncRNA	ENSG00000233891.8	AC007131.2	0	exon	processed_pseudogene	ENSG00000270447.1	RP11-569H17.1	-23108	gene	lncRNA	ENSG00000271955.2	RP11-444A22.1	0	143.389	1	0	1	0
chr5	5836254	5839465	4	4	4	3211	10.0538	6.89448	10.4756	94.121	22.2339	28.7244	898.475	212.244	274.202	5842735	3212	5422976	-413279	0	0	lnc-ICE1-5:1	5790423	-42112	lnc-ICE1-5:1	5790423	-42112	LSINCT5	-3121018	gene	lncRNA	ENSG00000286986.1	CTD-2350M8.1	-141512	exon	lncRNA	ENSG00000286986.1	CTD-2350M8.1	-141512	gene	lncRNA	ENSG00000286986.1	CTD-2350M8.1	-142229	140.999	0	0	0	0
chr8	102893688	102893942	4	1	3	254	8.89768	1.42923	13.101	69.3113	6.5188	8.5922	529.052	49.7579	65.5841	102810769	-82920	102864745	-28944	-686	0	lnc-AZIN1-1:4	102883090	0	lnc-AZIN1-1:4	102883090	0	AZIN1-AS1	0	gene	lncRNA	ENSG00000253320.7	MAILR	0	exon	protein_coding	ENSG00000155096.15	AZIN1	0	gene	protein_coding	ENSG00000155096.15	AZIN1	0	140.78	1	1	1	0
chr9	77095328	77095651	4	3	3	323	1.7529	1.3065	1.33253	72.6326	35.417	46.9241	5450.72	2657.87	3521.42	77107775	11734	77019902	-75427	0	-819	lnc-FOXB2-5:1	77072099	-22034	lnc-FOXB2-5:1	77072099	-22034	PCA3	-232022	gene	processed_pseudogene	ENSG00000233526.1	RFC5P1	-22033	exon	processed_pseudogene	ENSG00000233526.1	RFC5P1	-22033	gene	processed_pseudogene	ENSG00000233526.1	RFC5P1	-22651	136.642	0	0	0	0
chr14	75919742	75920792	4	2	3	1050	3.67095	2.2757	3.31081	113.775	17.2041	22.3416	3436.47	519.635	674.808	75847780	-71963	75980932	60119	0	0	lnc-ERG28-3:1	75959288	38497	lnc-ERG28-3:1	75959288	38497	HIF1A-AS2	-14168644	gene	protein_coding	ENSG00000119650.13	IFT43	0	exon	protein_coding	ENSG00000119685.20	TTLL5	-13065	gene	protein_coding	ENSG00000119685.20	TTLL5	0	136.608	1	0	0	0
chr6	149286554	149287353	4	3	3	799	1.77952	1.01211	1.68283	137.681	65.6887	87.3361	8181.52	3903.47	5189.84	149257589	-28966	149318275	30903	-106	0	lnc-SUMO4-5:1	149259590	0	lnc-SUMO4-5:1	149259590	0	PHBP1	755194	gene	protein_coding	ENSG00000055208.19	TAB2	0	exon	misc_RNA	ENSG00000241391.3	RN7SL234P	4000	gene	protein_coding	ENSG00000055208.19	TAB2	0	135.354	1	0	1	0
chr4	55254648	55257789	4	3	3	3141	7.08619	6.36696	5.61738	53.3255	19.4383	25.4698	949.294	346.038	453.41	55245889	-8760	55346162	88354	0	0	lnc-KDR-7:1	55241239	-13183	lnc-KDR-7:1	55241239	-13183	UBE2CP3	1814895	gene	processed_pseudogene	ENSG00000250812.2	RP11-530I17.2	-34675	exon	processed_pseudogene	ENSG00000250812.2	RP11-530I17.2	-34675	gene	processed_pseudogene	ENSG00000250464.1	LRRC34P2	55498	135.129	0	0	0	0
chr8	29853757	29856476	4	4	4	2719	16.7565	5.57574	28.2006	51.9591	22.6363	29.2859	184.248	80.2688	103.849	29864698	8119	30082939	226444	0	0	LINC00589:13	29815003	0	LINC00589:13	29815003	0	LINC00589	-105649	gene	lncRNA	ENSG00000248964.7	RP11-94H18.1	0	exon	lncRNA	ENSG00000248964.7	RP11-94H18.1	0	gene	lncRNA	ENSG00000248964.7	RP11-94H18.1	0	134.708	1	0	1	0
chr6	1572797	1573117	4	2	3	320	4.44887	0.855693	12.8691	103.276	27.1346	35.7316	802.516	210.851	277.655	1555215	-17583	1610516	37380	0	515	lnc-GMDS-6:7	1566581	0	lnc-GMDS-6:7	1566581	0	FOXCUT	28538	gene	lncRNA	ENSG00000280916.2	FOXCUT	28538	exon	lncRNA	ENSG00000280916.2	FOXCUT	28538	gene	lncRNA	ENSG00000280916.2	FOXCUT	29265	129.564	0	0	1	0
chr21	34573576	34573877	4	3	4	301	9.32929	0.668592	13.0107	126.602	77.4671	75.0713	973.056	595.409	576.995	34523808	-49769	34526992	-46585	-2039	0	lnc-KCNE1-1:2	34577475	3599	lnc-KCNE1-1:2	34577475	3599	PlncRNA-1	1557891	gene	protein_coding	ENSG00000159200.18	RCAN1	0	exon	protein_coding	ENSG00000159200.18	RCAN1	-13397	gene	protein_coding	ENSG00000159200.18	RCAN1	0	129.28	1	0	0	0
chr7	137120513	137121580	4	3	3	1067	6.66529	4.24157	13.2477	92.0959	972.955	1293.76	695.184	7344.33	9765.96	137101263	-19251	137343651	222052	0	0	lnc-PTN-2:10	137119758	0	lnc-PTN-2:10	137119758	0	PINT	-6010338	gene	lncRNA	ENSG00000234352.9	AC009264.1	0	exon	lncRNA	ENSG00000234352.9	AC009264.1	-214	gene	lncRNA	ENSG00000234352.9	AC009264.1	0	128.978	1	0	1	0
chr4	135755544	135757404	4	3	3	1860	3.17546	4.02689	5.34863	69.6349	19.2873	25.4177	1301.92	360.602	475.22	136118981	361311	135835576	78155	0	-1080	lnc-PABPC4L-7:1	135792383	34980	lnc-PABPC4L-7:1	135792383	34980	SLC7A11-AS1	2300061	gene	lncRNA	ENSG00000250865.1	RP11-780O17.1	34981	exon	lncRNA	ENSG00000250865.1	RP11-780O17.1	34981	gene	lncRNA	ENSG00000250865.1	RP11-780O17.1	35393	127.249	0	0	0	0
chr1	61332395	61333182	4	3	3	787	2.99436	2.37998	8.2841	89.4163	11.6896	15.3124	1079.37	141.108	184.84	61253559	-78837	61290527	-41869	0	-656	lnc-PATJ-6:1	61294551	-34012	lnc-PATJ-6:1	61294551	-34012	FOXD3-AS1	1987703	gene	protein_coding	ENSG00000162599.17	NFIA	0	exon	protein_coding	ENSG00000162599.17	NFIA	0	gene	protein_coding	ENSG00000162599.17	NFIA	0	127.047	1	0	0	0
chr3	96060317	96060773	4	2	3	456	7.45911	1.26359	13.9573	72.435	8.19674	10.929	518.974	58.7271	78.3028	96073066	12060	95567804	-492514	-146	0	lnc-MTRNR2L12-10:1	96244731	183959	lnc-MTRNR2L12-10:1	96244731	183959	LINC00636	11773814	gene	lncRNA	ENSG00000286516.1	RP11-12J13.1	-140765	exon	lncRNA	ENSG00000286516.1	RP11-12J13.1	-140765	gene	lncRNA	ENSG00000286516.1	RP11-12J13.1	-141597	126.624	0	0	0	0
chr14	34715750	34718001	4	2	4	2251	5.61568	3.47792	5.19221	80.9622	17.8656	22.8504	1559.3	344.085	440.089	34700131	-15620	34714725	-1026	0	0	lnc-SRP54-6:1	34694169	-21107	lnc-CFL2-4:2	34758213	40213	PTCSC3	1418108	gene	protein_coding	ENSG00000165410.15	CFL2	-927	exon	protein_coding	ENSG00000165410.15	CFL2	-927	gene	protein_coding	ENSG00000165410.15	CFL2	-1316	125.305	0	0	0	0
chr18	24002321	24004510	4	2	3	2189	4.11315	4.58509	4.45862	149.429	161.782	212.35	3351.47	3628.52	4762.68	24003587	0	24139041	134513	0	0	TTC39C-AS1:5	24001621	0	TTC39C-AS1:5	24001621	0	AC010754.1	-19766	gene	lncRNA	ENSG00000264745.1	TTC39C-AS1	0	exon	lncRNA	ENSG00000264745.1	TTC39C-AS1	-662	gene	protein_coding	ENSG00000168234.13	TTC39C	0	123.943	1	0	1	1
chr18	51639926	51642792	4	3	3	2866	8.23163	4.55741	8.86315	66.6451	10.5119	13.5182	751.935	118.602	152.521	51635241	-4686	51197342	-442585	0	0	LINC01630:22	51560820	0	LINC01630:22	51560820	0	AC016866.1	-2591453	gene	lncRNA	ENSG00000227115.8	LINC01630	0	exon	lncRNA	ENSG00000227115.8	LINC01630	0	gene	lncRNA	ENSG00000227115.8	LINC01630	0	123.739	1	0	1	0
chr8	63308197	63309999	4	2	3	1802	9.13216	2.94429	16.2899	65.7846	13.32	17.2126	403.837	81.7686	105.664	63309657	0	63168825	-139373	0	0	lnc-TTPA-8:1	63234636	-73287	lnc-TTPA-8:1	63234636	-73287	PTTG3P	3457402	gene	misc_RNA	ENSG00000241964.3	RN7SL135P	-73286	exon	misc_RNA	ENSG00000241964.3	RN7SL135P	-73286	gene	lncRNA	ENSG00000253205.6	CTD-3046C4.1	75909	123.42	0	0	0	1
chr18	6897475	6899094	4	2	3	1619	2.02458	3.25713	1.64456	112.233	9.83829	12.62	6824.49	598.231	767.379	6918051	18762	6729989	-167487	0	0	LINC00668:9	6919495	20402	LINC00668:9	6919495	20402	LINC00668	20403	gene	protein_coding	ENSG00000088756.13	ARHGAP28	0	exon	protein_coding	ENSG00000088756.13	ARHGAP28	0	gene	protein_coding	ENSG00000088756.13	ARHGAP28	0	122.663	1	0	0	0
chr5	119531149	119531733	4	2	3	584	5.22679	1.65002	7.02321	76.6326	20.8644	27.2967	1091.13	297.078	388.664	119585500	53641	119452736	-78414	0	0	lnc-DTWD2-11:1	119555249	23517	lnc-DTWD2-11:1	119555249	23517	EPB41L4A-AS2	-7110172	gene	protein_coding	ENSG00000133835.18	HSD17B4	0	exon	protein_coding	ENSG00000133835.18	HSD17B4	0	gene	protein_coding	ENSG00000133835.18	HSD17B4	0	120.863	1	0	0	0
chr2	9995142	9996054	4	2	4	912	1.93404	2.38609	2.9833	66.1079	17.1759	22.5031	2215.94	575.736	754.302	10016583	20457	9951993	-43150	0	-2385	lnc-CYS1-3:2	10003157	7104	lnc-CYS1-3:2	10003157	7104	LINC00570	1376559	gene	protein_coding	ENSG00000134317.18	GRHL1	0	exon	protein_coding	ENSG00000134317.18	GRHL1	0	gene	protein_coding	ENSG00000134317.18	GRHL1	0	119.641	1	0	0	0
chr2	114219141	114222800	3	2	3	3659	3.55366	4.12505	1.30058	170.592	12.512	15.7619	13116.6	962.031	1211.92	114043363	-175779	114442366	219547	0	0	lnc-SLC35F5-23:1	114122273	-95849	lnc-SLC35F5-23:1	114122273	-95849	AC017074.1	-515064	gene	processed_pseudogene	ENSG00000231926.1	SEPHS1P7	37251	exon	processed_pseudogene	ENSG00000231926.1	SEPHS1P7	37251	gene	lncRNA	ENSG00000235242.1	AC010982.2	-96124	119.492	0	0	0	0
chr4	98925960	98926240	4	2	3	280	3.68694	1.03969	7.63763	61.4007	11.1006	14.552	803.923	145.341	190.53	98961156	34271	98928857	2598	0	1116	lnc-ADH5-4:1	98895121	0	lnc-METAP1-10:1	98929381	3142	LEF1-AS1	9241286	gene	protein_coding	ENSG00000151247.13	EIF4E	0	exon	protein_coding	ENSG00000151247.13	EIF4E	0	gene	protein_coding	ENSG00000151247.13	EIF4E	0	116.846	1	0	1	0
chr5	137315818	137316592	4	3	3	774	6.08452	1.31573	18.4006	58.2704	44.5407	57.4965	316.677	242.061	312.471	137445098	127818	137498345	181734	-911	0	lnc-SPOCK1-1:2	137267014	0	lnc-SPOCK1-1:2	137267014	0	SNHG4	1957511	gene	protein_coding	ENSG00000152377.14	SPOCK1	0	exon	protein_coding	ENSG00000152377.14	SPOCK1	-2241	gene	protein_coding	ENSG00000152377.14	SPOCK1	0	115.689	1	0	1	0
chrX	108790172	108790414	4	2	3	242	5.06694	0.564312	8.5485	49.3371	8.2307	10.825	577.143	96.2823	126.63	108739717	-50456	108736364	-53809	26	0	lnc-COL4A5-1:4	108736510	-50342	lnc-COL4A5-1:4	108736510	-50342	miR503HG	25752706	gene	snRNA	ENSG00000201443.1	RNU6-309P	36351	exon	snRNA	ENSG00000201443.1	RNU6-309P	36351	gene	lncRNA	ENSG00000237863.3	RP6-24A23.3	-51744	115.6	0	0	0	0
chr3	157087134	157088212	3	3	3	1078	2.09385	1.66536	1.75283	111.843	37.9699	50.3777	6380.74	2166.21	2874.08	157088016	0	157159957	71726	0	513	LINC00880:5	157083109	0	LINC00880:5	157083109	0	TERC	12676309	gene	lncRNA	ENSG00000241544.2	LINC02029	0	exon	lncRNA	ENSG00000241544.2	LINC02029	0	gene	lncRNA	ENSG00000241544.2	LINC02029	0	115.504	1	0	1	1
chr2	29179310	29179702	4	2	3	392	5.55709	1.12862	9.4964	53.1114	7.19308	9.49124	559.279	75.7453	99.9456	29191683	10876	29115715	-63596	0	0	lnc-C2orf71-7:3	29129552	-48944	lnc-C2orf71-7:3	29129552	-48944	FTH1P3	-1785944	gene	protein_coding	ENSG00000115295.20	CLIP4	0	exon	protein_coding	ENSG00000115295.20	CLIP4	1871	gene	protein_coding	ENSG00000115295.20	CLIP4	0	114.04	1	0	0	0
chr2	131894096	131895114	4	1	3	1018	2.7812	1.72362	3.41719	128.239	10.1035	13.3469	3752.77	295.666	390.581	131966772	70829	131722592	-171505	0	0	lnc-CCDC74A-12:1	131874630	-19190	lnc-CCDC74A-12:1	131874630	-19190	ZEB2-AS1	12622865	gene	unprocessed_pseudogene	ENSG00000232760.1	AC103564.6	-57564	exon	unprocessed_pseudogene	ENSG00000232760.1	AC103564.6	-57564	gene	unprocessed_pseudogene	ENSG00000232760.1	AC103564.6	-58058	113.454	0	0	0	0
chr3	25847929	25851407	4	3	3	3478	7.36325	6.33016	7.4302	240.526	57.4828	67.1133	3237.14	773.638	903.25	25848255	0	25790363	-57567	0	0	lnc-NGLY1-4:1	25833538	0	lnc-NGLY1-4:1	25833538	0	LINC00852	-15562184	gene	lncRNA	ENSG00000230891.7	LINC00692	7119	exon	lncRNA	ENSG00000230891.7	LINC00692	7119	gene	lncRNA	ENSG00000230891.7	LINC00692	7393	112.7	0	0	1	1
chr4	107492158	107492428	4	2	3	270	4.62464	0.831127	7.13423	58.3785	10.3596	13.6635	818.287	145.21	191.52	107579233	86596	107720221	227774	192	0	lnc-SGMS2-4:1	107505987	13560	lnc-SGMS2-4:1	107505987	13560	LEF1-AS1	675098	gene	snRNA	ENSG00000252470.1	RNU6-551P	-56938	exon	snRNA	ENSG00000252470.1	RNU6-551P	-56938	gene	protein_coding	ENSG00000138801.9	PAPSS1	97971	112.134	0	0	0	0
chr6	133137765	133138309	2	2	3	544	1.58239	0.772871	0.892518	75.0013	15.934	21.1458	8403.33	1785.29	2369.23	133106580	-31186	133241416	103088	0	79	lnc-EYA4-4:1	133129772	0	lnc-EYA4-3:1	133150567	12259	LOC100507477	6838044	gene	processed_pseudogene	ENSG00000220113.2	MTCYBP4	12260	exon	processed_pseudogene	ENSG00000220113.2	MTCYBP4	12260	gene	lncRNA	ENSG00000231023.7	LINC00326	-31671	110.806	0	0	1	0
chr9	31690445	31692030	3	2	3	1585	2.70129	3.26625	1.30926	78.6342	26.7049	34.661	6006	2039.69	2647.37	31848907	156639	31190667	-499779	0	0	lnc-ACO1-11:1	31578603	0	lnc-ACO1-11:1	31578603	0	B4GALT1-AS1	1474919	gene	processed_pseudogene	ENSG00000235148.2	HMGB3P23	-45285	exon	processed_pseudogene	ENSG00000235148.2	HMGB3P23	-45285	gene	lncRNA	ENSG00000260720.1	LINC01243	-309087	108.044	0	0	1	0
chr14	56526012	56526923	4	4	4	911	9.59568	1.99354	14.5505	57.9651	11.4758	14.9278	398.371	78.8686	102.593	56515404	-10609	56579776	52834	0	0	lnc-PELI2-7:2	56514350	0	lnc-PELI2-7:2	56514350	0	LINC00520	-729282	gene	lncRNA	ENSG00000258803.1	RP11-624J12.1	0	exon	lncRNA	ENSG00000258803.1	RP11-624J12.1	-11495	gene	protein_coding	ENSG00000070269.14	TMEM260	0	107.98	1	0	1	0
chr20	42249222	42250716	2	2	3	1494	0.889778	3.26625	1.10788	214.282	8.5268	10.8963	19341.7	769.65	983.525	42108549	-140674	41618524	-630699	0	0	lnc-LPIN3-4:1	42118896	-127248	lnc-LPIN3-4:1	42118896	-127248	LINC01260	2405736	gene	protein_coding	ENSG00000196090.12	PTPRT	0	exon	protein_coding	ENSG00000196090.12	PTPRT	-400	gene	protein_coding	ENSG00000196090.12	PTPRT	0	107.202	1	0	0	0
chr2	128954441	128957707	4	3	4	3266	5.898	8.26234	5.28896	163.505	59.6595	78.2769	3091.44	1128	1480.01	129064429	106172	128864570	-89872	-49	0	lnc-HS6ST1-8:1	128958641	935	lnc-HS6ST1-8:1	128958641	935	THOR	-10732192	gene	lncRNA	ENSG00000238277.1	AC068483.1	106140	exon	lncRNA	ENSG00000238277.1	AC068483.1	106140	gene	lncRNA	ENSG00000238277.1	AC068483.1	106724	106.174	0	0	0	0
chr9	29647388	29648068	4	1	3	680	2.52541	1.07648	6.13739	55.5755	14.9707	19.961	905.523	243.927	325.236	29594297	-53092	28670264	-977125	0	0	lnc-IFNK-8:1	29636485	-10536	lnc-IFNK-8:1	29636485	-10536	B4GALT1-AS1	3518881	gene	processed_pseudogene	ENSG00000229834.1	RP11-48L13.1	-10535	exon	processed_pseudogene	ENSG00000229834.1	RP11-48L13.1	-10535	gene	lncRNA	ENSG00000287038.1	RP11-373A6.2	-418664	105.445	0	0	0	0
chr13	65755016	65757647	4	3	4	2631	10.2936	6.63378	14.138	98.1931	5.96987	7.28796	694.532	42.2256	51.5487	65776878	19070	64729070	-1025947	0	0	lnc-PCDH9-6:1	65835930	78284	lnc-PCDH9-6:1	65835930	78284	RNA00364	1568531	gene	processed_pseudogene	ENSG00000236565.3	HNRNPA3P5	30286	exon	processed_pseudogene	ENSG00000236565.3	HNRNPA3P5	30286	gene	lncRNA	ENSG00000234767.2	LINC01052	108598	105.122	0	0	0	0
chrX	7356320	7357322	4	1	3	1002	5.67429	1.69294	8.76187	48.3059	4.43159	5.90878	551.319	50.5781	67.4375	7468047	109565	7219713	-136608	0	0	lnc-STS-2:1	7489658	132337	lnc-STS-2:1	7489658	132337	PINCR	35819673	gene	protein_coding	ENSG00000101846.8	STS	0	exon	protein_coding	ENSG00000101846.8	STS	-1510	gene	protein_coding	ENSG00000101846.8	STS	0	104.816	1	0	0	0
chr1	101822220	101822915	4	1	3	695	2.31234	1.08571	1.61542	124.701	8.22281	10.7647	7719.42	509.021	666.371	101810769	-11452	101846792	23857	434	0	LINC01709:7	101639585	-34649	LINC01709:7	101639585	-34649	SCARNA2	7277279	gene	protein_coding	ENSG00000118733.17	OLFM3	0	exon	protein_coding	ENSG00000118733.17	OLFM3	2112	gene	protein_coding	ENSG00000118733.17	OLFM3	0	102.261	1	0	0	0
chr11	131548115	131551436	4	3	3	3321	9.75547	5.54506	12.2136	59.3953	31.2689	40.7462	486.306	256.017	333.614	131540952	-7164	131088302	-459814	0	0	lnc-SNX19-9:1	131533856	-7249	lnc-SNX19-9:1	131533856	-7249	pancEts-1	-3017727	gene	lncRNA	ENSG00000285980.2	RP11-217L21.1	0	exon	lncRNA	ENSG00000285980.2	RP11-217L21.1	-1360	gene	protein_coding	ENSG00000182667.15	NTM	0	102.221	1	0	0	0
chr8	4399274	4402070	3	2	3	2796	4.03862	2.58854	3.17633	268.713	40.6868	52.5818	8459.85	1280.94	1655.43	4500900	98672	4787318	385229	0	0	lnc-MCPH1-8:1	4392821	-6185	lnc-MCPH1-8:1	4392821	-6185	AC103957.1	4012135	gene	protein_coding	ENSG00000183117.19	CSMD1	0	exon	protein_coding	ENSG00000183117.19	CSMD1	17884	gene	protein_coding	ENSG00000183117.19	CSMD1	0	101.931	1	0	0	0
chr4	76191232	76191625	4	2	3	393	5.92475	1.11639	12.7736	61.6235	29.933	39.7613	482.43	234.335	311.278	76175220	-16013	76213631	21989	-5	0	lnc-NUP54-2:1	76180734	0	lnc-NUP54-2:1	76180734	0	UBE2CP3	-19118101	gene	protein_coding	ENSG00000138760.11	SCARB2	0	exon	protein_coding	ENSG00000138760.11	SCARB2	226	gene	protein_coding	ENSG00000138760.11	SCARB2	0	101.023	1	0	1	0
chr15	93147644	93148449	4	2	3	805	4.13448	1.94752	4.12481	54.0347	11.2266	9.14604	1309.99	272.173	221.732	93042864	-104781	93066510	-81135	0	0	lnc-CHD2-4:13	93127181	0	lnc-CHD2-4:13	93127181	0	NR2F2-AS1	2961592	gene	lncRNA	ENSG00000285663.1	RP11-94P2.1	28821	exon	lncRNA	ENSG00000285663.1	RP11-94P2.1	28821	gene	lncRNA	ENSG00000285663.1	RP11-94P2.1	30511	99.058	0	0	1	0
chr19	46186904	46188501	4	1	3	1597	5.1149	4.32138	6.59445	197.066	0.252436	0.0628594	2988.36	3.828	0.953216	46195838	7019	46148537	-38368	0	0	lnc-IGFL2-1:1	46181302	0	lnc-IGFL2-1:1	46181302	0	APOC1P1-3	-1255519	gene	lncRNA	ENSG00000267922.1	AC007193.6	0	exon	lncRNA	ENSG00000268621.6	IGFL2-AS1	529	gene	lncRNA	ENSG00000267922.1	AC007193.6	0	98.847	1	0	1	0
chr15	86855160	86855721	4	2	3	561	0.79387	1.88926	1.88801	110.997	17.1798	22.9064	5879.05	909.945	1213.26	86905867	49843	86851705	-3456	0	-487	lnc-NTRK3-7:2	86853515	0	lnc-NTRK3-7:2	86853515	0	LINC00052	721209	gene	protein_coding	ENSG00000273540.5	AGBL1	0	exon	protein_coding	ENSG00000273540.5	AGBL1	51367	gene	protein_coding	ENSG00000273540.5	AGBL1	0	98.6512	1	0	1	0
chr3	138321196	138321473	4	2	3	277	5.11485	1.51506	6.71077	50.1206	36.2834	48.1041	746.867	540.674	716.82	138304363	-16834	138329200	7708	0	0	lnc-ARMC8-1:1	138298484	-19225	lnc-ARMC8-1:1	138298484	-19225	AC097103.2	1068289	gene	protein_coding	ENSG00000181322.15	NME9	0	exon	protein_coding	ENSG00000181322.15	NME9	-1615	gene	protein_coding	ENSG00000181322.15	NME9	0	96.021	1	0	0	0
chr4	158906448	158907269	4	2	3	821	3.1328	1.4568	7.92996	97.8418	3.97035	4.89566	1233.82	50.0677	61.7362	158725996	-180453	158769436	-137013	0	0	lnc-C4orf45-2:1	158893543	0	lnc-C4orf45-2:2	158915179	7911	LINC01612	11319267	gene	protein_coding	ENSG00000164123.7	C4orf45	0	exon	protein_coding	ENSG00000052795.13	FNIP2	0	gene	protein_coding	ENSG00000164123.7	C4orf45	783	95.0037	1	0	1	0
chr4	17595295	17596108	4	2	3	813	5.89809	1.57642	5.43532	63.7621	10.6672	13.8496	1173.1	196.257	254.808	17588696	-6600	17577778	-17518	0	-2563	lnc-FAM184B-2:1	17595067	0	lnc-FAM184B-2:1	17595067	0	LINC02473	7063749	gene	lncRNA	ENSG00000249502.3	AC006160.5	0	exon	protein_coding	ENSG00000002549.13	LAP3	0	gene	protein_coding	ENSG00000002549.13	LAP3	0	93.1722	1	0	1	0
chr12	100254536	100255973	4	2	3	1437	6.35087	2.67437	4.72777	42.284	12.2844	15.4585	894.376	259.835	326.972	100256281	154	100266820	10829	0	0	lnc-UHRF1BP1L-3:1	100237799	-2258	lnc-UHRF1BP1L-3:1	100237799	-2258	TMPO-AS1	-1738115	gene	protein_coding	ENSG00000166153.17	DEPDC4	0	exon	protein_coding	ENSG00000166153.17	DEPDC4	0	gene	protein_coding	ENSG00000166153.17	DEPDC4	0	92.2868	1	0	0	0
chr9	18318485	18319255	4	2	3	770	8.7805	1.73284	11.4283	35.9873	14.1015	18.7522	314.897	123.391	164.086	18251863	-66623	18335478	16204	0	1320	lnc-SH3GL2-4:1	18283559	-27966	lnc-SH3GL2-4:1	18283559	-27966	BNC2-AS1	-1590962	gene	protein_coding	ENSG00000178031.18	ADAMTSL1	0	exon	lncRNA	ENSG00000227167.1	RP11-570H19.2	41343	gene	protein_coding	ENSG00000178031.18	ADAMTSL1	0	91.596	1	0	0	0
chr10	75143909	75144403	3	1	3	494	0.959013	0.75753	0.844681	62.9363	28.5207	38.0277	7450.9	3376.51	4502.02	75125135	-18775	75111922	-31988	0	0	lnc-SAMD8-1:1	74912785	0	lnc-SAMD8-1:1	74912785	0	LINC00857	5062970	gene	protein_coding	ENSG00000156671.15	SAMD8	0	exon	protein_coding	ENSG00000156671.15	SAMD8	6112	gene	protein_coding	ENSG00000156671.15	SAMD8	0	91.0188	1	0	1	0
chr2	226657023	226658253	3	2	3	1230	3.5111	1.57642	0.805859	361.097	48.6071	63.4408	44808.9	6031.71	7872.45	226695765	37485	226799510	141239	0	0	lnc-IRS1-7:2	226619704	0	lnc-IRS1-7:2	226619704	0	LINC00607	-10808070	gene	miRNA	ENSG00000263363.1	MIR5702	458	exon	miRNA	ENSG00000263363.1	MIR5702	458	gene	protein_coding	ENSG00000169047.6	IRS1	77999	90.6239	0	0	1	0
chr10	52399121	52402666	4	1	3	3545	6.52677	4.20788	4.46061	44.2589	123.299	0.214988	992.217	2764.17	4.8197	52403199	256	52314591	-84531	0	0	PRKG1-AS1:2	52227037	0	PRKG1-AS1:2	52227037	0	LINC00844	6596817	gene	processed_pseudogene	ENSG00000227972.1	THAP12P3	8470	exon	processed_pseudogene	ENSG00000227972.1	THAP12P3	8470	gene	processed_pseudogene	ENSG00000227972.1	THAP12P3	8680	89.6954	0	0	1	0
chr14	88356891	88360764	4	3	3	3873	9.6596	5.87324	8.85957	190.706	43.6543	56.4638	2152.54	492.736	637.32	88384636	23421	88384902	24118	0	0	lnc-SPATA7-2:1	88487106	126343	lnc-SPATA7-2:1	88487106	126343	AL512791.2	2022602	gene	protein_coding	ENSG00000042317.17	SPATA7	24161	exon	protein_coding	ENSG00000042317.17	SPATA7	24161	gene	protein_coding	ENSG00000042317.17	SPATA7	24299	89.1309	0	0	0	0
chr7	78640479	78641236	4	2	3	757	7.46979	1.95053	10.715	39.517	20.1229	26.4324	368.8	187.8	246.685	79009124	367367	79453348	812093	-42	0	lnc-PHTF2-5:1	78486529	-153452	lnc-PHTF2-5:1	78486529	-153452	MAGI2-AS3	811642	gene	protein_coding	ENSG00000187391.22	MAGI2	0	exon	protein_coding	ENSG00000187391.22	MAGI2	-13236	gene	protein_coding	ENSG00000187391.22	MAGI2	0	89.0436	1	0	0	0
chr10	7967970	7970661	4	2	3	2691	6.85179	3.94718	9.34429	55.0144	13.9641	1.94663	588.748	149.44	20.8323	8013947	42923	7889068	-78903	0	0	GATA3-AS1:24	8016568	45908	GATA3-AS1:24	8016568	45908	LINC00707	-1088521	gene	protein_coding	ENSG00000165632.8	TAF3	0	exon	protein_coding	ENSG00000165632.8	TAF3	-2228	gene	protein_coding	ENSG00000165632.8	TAF3	0	88.846	1	0	0	0
chr12	105341853	105343684	4	2	3	1831	7.89074	2.8369	11.85	34.7033	6.40371	8.16502	292.854	54.0396	68.903	105383745	39186	105330923	-10931	0	0	lnc-APPL2-1:1	105304866	-14837	lnc-APPL2-1:1	105304866	-14837	MAPKAPK5-AS1	6496081	gene	protein_coding	ENSG00000235162.9	C12orf75	0	exon	protein_coding	ENSG00000235162.9	C12orf75	4919	gene	protein_coding	ENSG00000235162.9	C12orf75	0	87.9787	1	0	0	0
chr4	119329639	119331114	4	1	3	1475	4.72057	1.66536	6.43547	74.1006	0.527469	0.0314297	1151.44	8.19628	0.488382	119410138	72681	119322424	-7216	0	0	lnc-USP53-7:1	119378131	47018	lnc-USP53-2:1	119407079	75966	SNHG8	-1044324	gene	unprocessed_pseudogene	ENSG00000250412.1	KLHL2P1	3216	exon	unprocessed_pseudogene	ENSG00000250412.1	KLHL2P1	3216	gene	unprocessed_pseudogene	ENSG00000250412.1	KLHL2P1	3341	87.3762	0	0	0	0
chr3	67696361	67698818	4	2	3	2457	8.01856	4.64946	5.63636	156.625	124.764	163.44	2778.83	2213.55	2899.75	67698494	0	67730500	31664	0	0	SUCLG2-AS1:5	67668246	0	SUCLG2-AS1:5	67668246	0	SAMMSON	2300733	gene	lncRNA	ENSG00000241316.8	SUCLG2-AS1	0	exon	lncRNA	ENSG00000241316.8	SUCLG2-AS1	-2679	gene	lncRNA	ENSG00000241316.8	SUCLG2-AS1	0	87.1082	1	0	1	1
chr11	16401133	16401541	4	1	3	408	1.95533	0.803554	3.50399	42.6336	10.1717	13.4627	1216.71	290.289	384.211	16755021	351210	16402685	1122	0	0	lnc-PLEKHA7-4:1	16448787	47247	lnc-PLEKHA7-4:1	16448787	47247	LINC00958	-3411537	gene	protein_coding	ENSG00000110693.19	SOX6	0	exon	protein_coding	ENSG00000110693.19	SOX6	1119	gene	protein_coding	ENSG00000110693.19	SOX6	0	86.6701	1	0	0	0
chr3	94329780	94330934	0	2	3	1154	1.4492	1.29427	0.0612105	163.595	192.637	254.958	267266	314712	416526	94349851	18772	94063267	-266514	0	0	lnc-DHFR2-4:1	94505838	174905	lnc-ARL13B-1:1	94076341	-247960	LINC00636	13503653	gene	processed_pseudogene	ENSG00000178660.6	ARMC10P1	175833	exon	processed_pseudogene	ENSG00000178660.6	ARMC10P1	175833	gene	protein_coding	ENSG00000178694.10	NSUN3	-203570	86.4635	0	0	0	0
chr13	74392862	74393280	4	2	3	418	13.8581	0.668592	20.2379	37.0844	44.8276	59.7702	183.242	221.503	295.338	74419228	25856	74270727	-122136	-1358	0	LINC00402:5	74288026	0	LINC00402:5	74288026	0	RNA00364	-7012869	gene	lncRNA	ENSG00000286330.1	RP11-512C24.4	0	exon	lncRNA	ENSG00000286330.1	RP11-512C24.4	5988	gene	lncRNA	ENSG00000286330.1	RP11-512C24.4	0	85.6294	1	0	1	0
chr6	158973584	158975891	4	2	3	2307	2.15246	4.39799	1.95127	146.507	116.736	155.424	7508.3	5982.59	7965.31	159000392	23399	158999912	24002	0	0	lnc-SYTL3-151:1	158962258	-4894	lnc-SYTL3-151:1	158962258	-4894	EZR-AS1	-151333	gene	protein_coding	ENSG00000130363.13	RSPH3	0	exon	protein_coding	ENSG00000130363.13	RSPH3	0	gene	protein_coding	ENSG00000130363.13	RSPH3	1959	85.2165	1	0	0	0
chr17	71121336	71127553	4	3	3	6217	17.2094	7.64589	24.7776	130.621	28.9754	37.1657	527.176	116.942	149.997	71131322	3584	70453225	-668112	0	0	CASC17:3	71097774	0	CASC17:3	71097774	0	SOX9-AS1	939547	gene	lncRNA	ENSG00000260785.2	CASC17	0	exon	lncRNA	ENSG00000260785.2	CASC17	3584	gene	lncRNA	ENSG00000260785.2	CASC17	0	85.0908	1	0	1	0
chr13	113903919	113907085	4	2	4	3166	17.529	5.49603	34.0043	63.1349	7.69932	9.14599	185.668	22.6422	26.8966	113903990	0	113864036	-39884	0	0	lnc-TMEM255B-5:30	113898524	0	lnc-TMEM255B-5:30	113898524	0	LINC00346	-3033669	gene	lncRNA	ENSG00000229373.9	LINC00452	0	exon	lncRNA	ENSG00000229373.9	LINC00452	-1905	gene	lncRNA	ENSG00000229373.9	LINC00452	0	84.7878	1	0	1	1
chr11	115926330	115926585	4	3	4	255	7.4112	1.61322	11.389	41.7701	7.98777	10.4015	366.757	70.1356	91.3293	115923852	-2479	115504462	-421869	690	0	lnc-APOC3-6:2	115923640	0	lnc-APOC3-6:2	115923640	0	MIR100HG	6101741	gene	lncRNA	ENSG00000257067.6	LINC02703	0	exon	lncRNA	ENSG00000257067.6	LINC02703	-2478	gene	lncRNA	ENSG00000257067.6	LINC02703	0	83.4356	1	0	1	0
chr10	94641134	94643731	4	2	3	2597	12.5368	4.56363	12.9309	43.3131	1.39318	1.31013	334.958	10.774	10.1318	94906065	262178	94683614	39862	0	0	lnc-NOC3L-8:1	94646363	2633	lnc-CYP2C18-1:1	94612286	-27231	ENTPD1-AS1	1089246	gene	processed_pseudogene	ENSG00000235746.1	CTBP2P2	2634	exon	processed_pseudogene	ENSG00000235746.1	CTBP2P2	2634	gene	processed_pseudogene	ENSG00000235746.1	CTBP2P2	2891	83.0091	0	0	0	0
chr3	72555120	72558201	4	2	3	3081	4.70994	4.71393	6.76873	34.0662	10.1247	12.2057	503.288	149.581	180.324	72553338	-1783	72501955	-53166	0	0	lnc-RYBP-2:1	72504805	-4569	lnc-RYBP-2:1	72504805	-4569	SAMMSON	-2037057	gene	lncRNA	ENSG00000244345.1	RP11-654C22.2	-4568	exon	lncRNA	ENSG00000244345.1	RP11-654C22.2	-4568	gene	lncRNA	ENSG00000244345.1	RP11-654C22.2	-5030	82.8221	0	0	0	0
chr18	43456369	43458116	4	1	3	1747	5.4398	3.90727	7.25017	45.6882	13.9942	18.4847	630.167	193.019	254.956	43494331	36071	43277697	-178673	0	0	lnc-SYT4-4:1	43422305	-20986	lnc-SYT4-4:1	43422305	-20986	AC016866.1	5565588	gene	TEC	ENSG00000278933.1	RP11-789C7.1	41058	exon	TEC	ENSG00000278933.1	RP11-789C7.1	41058	gene	protein_coding	ENSG00000132872.12	SYT4	-179130	82.4321	0	0	0	0
chr13	36436773	36437069	4	1	3	296	5.92997	0.490715	12.2158	44.0353	0.372919	0.39769	360.479	3.05276	3.25554	36431797	-4977	36432116	-4658	-323	0	lnc-CCNA1-1:1	36432939	0	lnc-CCNA1-1:1	36432939	0	lncFOXO1	3642038	gene	protein_coding	ENSG00000133101.10	CCNA1	0	exon	protein_coding	ENSG00000133101.10	CCNA1	561	gene	protein_coding	ENSG00000133101.10	CCNA1	0	82.2454	1	0	1	0
chr4	54728155	54729505	1	3	3	1350	0.527487	4.42556	0.464988	191.131	630.177	840.037	41104.4	135525	180658	54757529	27873	54658210	-69946	0	0	lnc-KDR-1:1	54836160	106656	lnc-KDR-1:1	54836160	106656	DANCR	-2004533	gene	protein_coding	ENSG00000157404.16	KIT	0	exon	protein_coding	ENSG00000157404.16	KIT	0	gene	protein_coding	ENSG00000157404.16	KIT	0	80.4105	1	0	0	0
chr14_KI270722v1_random	166999	167393	4	2	3	394	13.192	1.76353	21.0791	59.3097	11.8994	15.7165	281.368	56.4511	74.5598	NA	NA	NA	NA	NA	NA		NA	NA		NA	NA	NA	NA			NA		NA			NA		NA			NA		NA	79.711	0	0	0	0
chr10	26836889	26838959	4	2	3	2070	5.72758	3.49015	2.39209	83.9414	6.3763	7.90452	3509.12	266.557	330.444	26907096	67932	26860745	21767	0	0	lnc-PDSS1-6:1	26795629	-40337	lnc-PDSS1-6:1	26795629	-40337	ZEB1-AS1	4367320	gene	protein_coding	ENSG00000136754.18	ABI1	0	exon	protein_coding	ENSG00000136754.18	ABI1	775	gene	protein_coding	ENSG00000136754.18	ABI1	0	79.3171	1	0	0	0
chr2	26016586	26017184	4	2	3	598	2.33896	1.15319	3.93747	48.5873	23.777	31.6528	1233.97	603.863	803.887	25951918	-64669	26034094	16892	0	-1665	lnc-KIF3C-2:1	26002845	-13486	lnc-KIF3C-2:1	26002845	-13486	FTH1P3	1375601	gene	processed_pseudogene	ENSG00000268412.2	TRMT112P6	11025	exon	processed_pseudogene	ENSG00000268412.2	TRMT112P6	11025	gene	processed_pseudogene	ENSG00000268412.2	TRMT112P6	11277	77.6003	0	0	0	0
chr9	91432270	91433860	3	2	3	1590	1.14019	2.68048	1.64603	109.151	14.5476	18.6751	6631.17	883.796	1134.55	91427263	-5008	91423899	-8372	0	0	lnc-SYK-6:8	91424032	-1822	lnc-SYK-6:8	91424032	-1822	AL158071.2	-219225	gene	lncRNA	ENSG00000233081.1	RP11-440G5.2	-5126	exon	lncRNA	ENSG00000233081.1	RP11-440G5.2	-5126	gene	lncRNA	ENSG00000233081.1	RP11-440G5.2	-5441	77.5129	0	0	0	0
chr21	40964530	40967828	4	2	3	3298	8.54607	6.31482	10.2578	75.6661	0.94764	0.367704	737.644	9.23824	3.58463	41008646	40520	40847172	-117359	0	0	lnc-BACE2-2:1	40943255	-18328	lnc-BACE2-2:1	40943255	-18328	DSCAM-AS1	-579173	gene	lncRNA	ENSG00000286425.1	RP1-247E2.1	39417	exon	lncRNA	ENSG00000286425.1	RP1-247E2.1	39417	gene	lncRNA	ENSG00000286425.1	RP1-247E2.1	41526	76.1549	0	0	0	0
chr3	81758214	81759896	4	4	3	1682	4.99758	4.1434	5.36108	70.6474	53.9531	71.4148	1317.78	1006.38	1332.1	81762429	1882	81761937	2019	0	0	lnc-CADM2-19:1	81761793	1898	lnc-CADM2-19:1	81761793	1898	SAMMSON	-11240151	gene	protein_coding	ENSG00000114480.13	GBE1	0	exon	protein_coding	ENSG00000114480.13	GBE1	1480	gene	protein_coding	ENSG00000114480.13	GBE1	0	76.148	1	0	0	0
chr2	2332948	2336141	1	3	4	3193	1.88609	4.99609	0.681386	162.829	49.5516	64.8993	23896.8	7272.18	9524.6	2332274	-675	2331142	-1807	0	0	lnc-PXDN-12:1	2303482	-1689	lnc-PXDN-12:1	2303482	-1689	linc01105	3596403	gene	protein_coding	ENSG00000186487.20	MYT1L	-1284	exon	protein_coding	ENSG00000186487.20	MYT1L	-1284	gene	protein_coding	ENSG00000186487.20	MYT1L	-1982	76.1468	0	0	0	0
chr6	151315172	151317105	4	3	4	1933	7.84805	4.51149	7.57711	40.5718	82.2011	107.81	535.452	1084.86	1422.84	151387115	69938	151325717	8593	479	0	lnc-ARMT1-1:3	151319634	2530	lnc-ARMT1-1:3	151319634	2530	PHBP1	-1271820	gene	protein_coding	ENSG00000131016.17	AKAP12	0	exon	misc_RNA	ENSG00000223039.1	RN7SKP268	2531	gene	protein_coding	ENSG00000131016.17	AKAP12	0	74.67	1	0	0	0
chr4	76436876	76438762	4	3	3	1886	1.66765	3.26936	1.7131	142.612	53.9945	71.3955	8324.79	3151.86	4167.61	76436302	-575	76435357	-1520	0	0	lnc-CCDC158-3:1	76396268	-15009	lnc-CCDC158-3:1	76396268	-15009	UBE2CP3	-19363745	gene	protein_coding	ENSG00000138771.16	SHROOM3	0	exon	protein_coding	ENSG00000138771.16	SHROOM3	-656	gene	protein_coding	ENSG00000138771.16	SHROOM3	0	73.4762	1	0	0	0
chr11	102825152	102825393	4	3	3	241	4.88044	1.3065	7.5506	33.7271	32.3153	42.4152	446.681	427.983	561.746	102830810	5340	102843531	18117	-1199	0	lnc-DYNC2H1-4:5	102831702	6310	lnc-DYNC2H1-4:5	102831702	6310	MIR100HG	19202933	gene	transcribed_processed_pseudogene	ENSG00000255282.6	WTAPP1	0	exon	transcribed_processed_pseudogene	ENSG00000255282.6	WTAPP1	5340	gene	transcribed_processed_pseudogene	ENSG00000255282.6	WTAPP1	0	73.2901	1	0	0	0
chr2	19501432	19501993	4	2	3	561	5.75424	1.73896	10.8711	35.5028	17.562	23.2169	326.581	161.548	213.566	19505922	3368	19600642	98631	0	0	LINC01808:12	19479233	0	LINC01808:12	19479233	0	GACAT3	-3414232	gene	lncRNA	ENSG00000237992.3	LINC01808	0	exon	lncRNA	ENSG00000237992.3	LINC01808	3368	gene	lncRNA	ENSG00000237992.3	LINC01808	0	72.9591	1	0	1	0
chr17	71198245	71199605	4	2	3	1360	3.24473	1.16853	3.37404	53.6554	8.5106	10.8747	1590.24	252.238	322.305	71202149	2500	71918379	718755	0	0	CASC17:3	71097774	0	CASC17:3	71097774	0	SOX9-AS1	867495	gene	lncRNA	ENSG00000260785.2	CASC17	0	exon	lncRNA	ENSG00000260785.2	CASC17	990	gene	lncRNA	ENSG00000260785.2	CASC17	0	72.8937	1	0	1	0
chr17	52757855	52760333	3	3	3	2478	4.21974	4.50227	1.34591	148.914	16.1791	20.6763	11064.2	1202.09	1536.23	52759805	0	52518695	-239161	0	0	lnc-CA10-2:1	52804349	44017	lnc-CA10-2:1	52804349	44017	TOB1-AS1	-1847082	gene	lncRNA	ENSG00000226364.1	LINC02089	101789	exon	lncRNA	ENSG00000226364.1	LINC02089	101789	gene	lncRNA	ENSG00000226364.1	LINC02089	102140	72.6224	0	0	0	1
chr7	141221563	141224490	4	3	3	2927	12.6273	6.11248	17.6095	28.2244	16.3944	18.9477	160.28	93.0996	107.6	141218585	-2979	141249294	24784	0	0	lnc-TMEM178B-1:1	141160626	0	lnc-TMEM178B-1:1	141160626	0	GHET1	7763038	gene	protein_coding	ENSG00000261115.6	TMEM178B	0	exon	protein_coding	ENSG00000261115.6	TMEM178B	-8799	gene	protein_coding	ENSG00000261115.6	TMEM178B	0	71.7428	1	0	1	0
chr2	223898077	223898740	4	2	3	663	4.03864	1.15931	5.91075	40.7417	10.9771	14.5366	689.282	185.714	245.934	223782039	-116039	223945117	46358	0	-69	lnc-AP1S3-2:1	223894234	0	lnc-AP1S3-2:1	223894234	0	LINC00607	-8049124	gene	protein_coding	ENSG00000085449.15	WDFY1	0	exon	protein_coding	ENSG00000286239.1	RP11-660K21.1	219	gene	protein_coding	ENSG00000085449.15	WDFY1	0	71.4952	1	0	1	0
chr4	106246460	106247499	1	2	3	1039	1.07623	1.27893	0.49207	138.284	100.922	134.438	28102.5	20509.7	27320.9	106239702	-6759	106315720	68201	0	0	lnc-GIMD1-6:1	106251866	4368	lnc-GIMD1-5:1	106182352	-16015	LEF1-AS1	1920027	gene	protein_coding	ENSG00000145348.17	TBCK	0	exon	protein_coding	ENSG00000145348.17	TBCK	0	gene	protein_coding	ENSG00000145348.17	TBCK	0	70.8342	1	0	0	0
chr9	20682007	20682520	4	2	3	513	7.35788	0.923174	16.0383	33.5579	18.517	24.2166	209.237	115.455	150.993	20683541	782	20715368	32829	0	0	FOCAD-AS1:4	20682714	195	FOCAD-AS1:4	20682714	195	MIR31HG	771283	gene	protein_coding	ENSG00000188352.12	FOCAD	0	exon	lncRNA	ENSG00000227071.1	FOCAD-AS1	785	gene	protein_coding	ENSG00000188352.12	FOCAD	0	70.7054	1	0	0	0
chr1	66840314	66843094	4	3	3	2780	4.11322	5.79032	2.59156	63.8174	276.329	367.866	2462.51	10662.6	14194.8	66796059	-44256	66924651	81540	0	0	lnc-INSL5-1:1	66860712	17619	lnc-INSL5-1:1	66860712	17619	FOXD3-AS1	-3515874	gene	protein_coding	ENSG00000152763.17	DNAI4	0	exon	protein_coding	ENSG00000152763.17	DNAI4	0	gene	protein_coding	ENSG00000152763.17	DNAI4	0	69.7508	1	0	0	0
chr9	118567542	118569146	4	2	3	1604	6.35624	3.77853	7.38539	49.8428	4.34178	2.55415	674.884	58.7887	34.5837	118546896	-20647	117704570	-862973	0	0	lnc-BRINP1-1:5	118644331	75186	lnc-BRINP1-1:5	118644331	75186	NRON	7838896	gene	lncRNA	ENSG00000225050.2	RP11-349E4.1	118607	exon	lncRNA	ENSG00000225050.2	RP11-349E4.1	118607	gene	lncRNA	ENSG00000225050.2	RP11-349E4.1	118859	69.4605	0	0	0	0
chr6	137468178	137470227	4	2	3	2049	4.85904	2.52106	6.79304	124.764	6.52761	7.85743	1836.64	96.0926	115.669	137463793	-4386	137494124	23878	0	0	lnc-TNFAIP3-11:1	137462724	0	lnc-TNFAIP3-11:1	137462724	0	LOC100507477	2506126	gene	protein_coding	ENSG00000177468.7	OLIG3	21973	exon	protein_coding	ENSG00000177468.7	OLIG3	21973	gene	lncRNA	ENSG00000230533.4	RP11-95M15.1	187810	69.4399	0	0	1	0
chr10	91924520	91925283	4	1	3	763	4.90171	1.54574	5.2709	96.6182	17.2765	22.9358	1833.05	327.771	435.14	91962678	37253	91924047	-474	0	0	lnc-FGFBP3-4:1	91923196	-776	lnc-FGFBP3-4:1	91923196	-776	ZXF1	-2983701	gene	protein_coding	ENSG00000095564.14	BTAF1	0	exon	protein_coding	ENSG00000095564.14	BTAF1	-430	gene	protein_coding	ENSG00000095564.14	BTAF1	0	68.5573	1	0	0	0
chr13	77967645	77970512	4	3	3	2867	4.60862	5.43767	2.72012	52.499	4.71372	5.71263	1930.03	173.291	210.014	77981984	9244	77975871	5341	0	0	RNF219-AS1:1	77919688	0	RNF219-AS1:1	77919688	0	RNA00364	-10587652	gene	lncRNA	ENSG00000233379.2	RP11-318G21.4	0	exon	lncRNA	ENSG00000233379.2	RP11-318G21.4	4836	gene	protein_coding	ENSG00000136160.17	EDNRB	0	67.5293	1	0	1	0
chr10	18004723	18005056	4	1	3	333	4.1185	0.938516	1.92494	39.209	0.310392	0.0157149	2036.89	16.1247	0.816379	18005836	309	18140700	135625	-177	0	SLC39A12-AS1:2	18003103	0	SLC39A12-AS1:2	18003103	0	VIM-AS1	-774739	gene	lncRNA	ENSG00000226083.5	SLC39A12-AS1	0	exon	lncRNA	ENSG00000226083.5	SLC39A12-AS1	309	gene	protein_coding	ENSG00000148482.12	SLC39A12	0	65.6709	1	0	1	0
chr5	44315843	44316753	2	2	3	910	0.703293	1.81256	1.69872	89.0913	35.9763	47.0974	5244.61	2117.84	2772.52	44388913	71414	44388563	71791	0	-216	FGF10-AS1:1	44388731	71979	FGF10-AS1:1	44388731	71979	NNT-AS1	-712614	gene	protein_coding	ENSG00000070193.5	FGF10	0	exon	protein_coding	ENSG00000070193.5	FGF10	-5313	gene	protein_coding	ENSG00000070193.5	FGF10	0	65.6043	1	0	0	0
chr3	115471863	115473236	4	1	3	1373	3.13285	2.88293	6.91843	91.1216	0.335931	0	1317.08	4.8556	0	115501535	28062	115509970	36715	0	0	lnc-GAP43-1:1	115437699	-33269	lnc-GAP43-1:1	115437699	-33269	TUSC7	1236000	gene	lncRNA	ENSG00000287795.1	RP11-416B23.1	0	exon	lncRNA	ENSG00000287795.1	RP11-416B23.1	13158	gene	lncRNA	ENSG00000287795.1	RP11-416B23.1	0	65.0364	1	0	0	0
chr16	30908000	30908436	4	2	3	436	3.50049	2.2021	7.16846	27.032	10.7082	13.8047	377.096	149.379	192.576	30895387	-12614	30896852	-11149	0	-1235	lnc-BCL7C-3:1	30904347	0	FBXL19-AS1:4	30919318	10883	FBXL19-AS1	10884	gene	unitary_pseudogene	ENSG00000230447.2	CTF2P	0	exon	unitary_pseudogene	ENSG00000230447.2	CTF2P	-380	gene	unitary_pseudogene	ENSG00000230447.2	CTF2P	0	64.9657	1	0	1	0
chr2	9925943	9926225	4	1	4	282	2.6693	0.594995	4.26167	35.7224	0.919389	0.0314297	838.225	21.5734	0.737496	9939836	12869	9951676	25433	0	-990	lnc-CYS1-8:1	9922731	0	lnc-CYS1-8:1	9922731	0	LINC00570	1446388	gene	protein_coding	ENSG00000115750.17	TAF1B	0	exon	protein_coding	ENSG00000115750.17	TAF1B	-6123	gene	protein_coding	ENSG00000115750.17	TAF1B	0	64.9088	1	0	1	0
chr11	100637004	100637240	4	3	3	236	3.34066	1.20533	8.25425	28.1621	167.605	220.961	341.183	2030.54	2676.93	100677498	40198	100687650	50390	-399	0	lnc-PGR-6:1	100641977	4738	lnc-PGR-6:1	100641977	4738	RAB30-AS1	-17529216	gene	misc_RNA	ENSG00000242165.3	RN7SL222P	4736	exon	misc_RNA	ENSG00000242165.3	RN7SL222P	4736	gene	lncRNA	ENSG00000248027.1	ARHGAP42-AS1	48465	64.274	0	0	0	0
chr2	222994340	222995906	4	3	3	1566	11.7321	2.48426	19.5735	34.0079	13.1744	17.0185	173.745	67.3074	86.9463	223029236	33321	223065503	69578	137	0	lnc-KCNE4-7:1	222942941	-49705	lnc-KCNE4-7:1	222942941	-49705	LINC00607	-7145387	gene	processed_pseudogene	ENSG00000278083.1	RP11-525G12.1	-47952	exon	processed_pseudogene	ENSG00000278083.1	RP11-525G12.1	-47952	gene	protein_coding	ENSG00000123983.15	ACSL3	-52844	63.8733	0	0	0	0
chr8	74075209	74077679	4	2	3	2470	6.70262	2.2021	6.13782	29.8783	10.0502	0.410967	486.79	163.743	6.69565	74073298	-1912	73991636	-83574	0	0	lnc-LY96-1:1	74052339	0	lnc-LY96-1:1	74052339	0	linc-JPH1	1042731	gene	lncRNA	ENSG00000254288.1	RP11-6I2.3	0	exon	snRNA	ENSG00000212485.1	RNU6-1197P	1859	gene	lncRNA	ENSG00000254288.1	RP11-6I2.3	0	63.7041	1	0	1	0
chr7	32756420	32756982	4	3	3	562	2.3017	1.10105	8.02763	35.6772	34.3479	45.5484	444.43	427.871	567.395	32864905	107254	32891701	134700	0	416	lnc-LSM5-2:1	32620406	0	LINC00997:2	32758881	1900	AC005091.1	-5016026	gene	unprocessed_pseudogene	ENSG00000229358.3	DPY19L1P1	0	exon	unprocessed_pseudogene	ENSG00000229358.3	DPY19L1P1	-1012	gene	unprocessed_pseudogene	ENSG00000229358.3	DPY19L1P1	0	63.4464	1	0	1	0
chr13	87658289	87659476	3	1	4	1187	1.45986	2.11005	0.561715	84.0987	1.3947	1.76006	14971.8	248.293	313.337	87671002	11361	87672589	13095	0	0	MIR4500HG:3	87615591	0	MIR4500HG:3	87615591	0	MIR17HG	3688345	gene	lncRNA	ENSG00000228824.7	MIR4500HG	0	exon	lncRNA	ENSG00000228824.7	MIR4500HG	11361	gene	lncRNA	ENSG00000228824.7	MIR4500HG	0	63.3595	1	0	1	0
chr11	64055281	64057435	1	2	4	2154	0.900441	12.8691	0.372747	282.108	101.185	133.072	75683.4	27145.8	35700.4	63947045	-108237	64103161	45709	0	0	lnc-FLRT1-2:4	64036751	0	lnc-FLRT1-2:4	64036751	0	MIR194-2HG	832126	gene	lncRNA	ENSG00000256824.1	RP11-21A7A.2	0	exon	lncRNA	ENSG00000256824.1	RP11-21A7A.2	2990	gene	protein_coding	ENSG00000133315.12	MACROD1	0	62.9014	1	0	1	0
chr1	205145401	205146169	4	3	3	768	3.63363	1.54574	5.71263	50.1716	26.6685	35.2593	878.258	466.833	617.217	205153949	7447	205122031	-23371	0	-839	lnc-RBBP5-1:1	205156191	10023	lnc-RBBP5-1:1	205156191	10023	linc-UBC1	288717	gene	protein_coding	ENSG00000133059.17	DSTYK	0	exon	protein_coding	ENSG00000133059.17	DSTYK	0	gene	protein_coding	ENSG00000133059.17	DSTYK	1578	62.7211	1	0	0	0
chr10	114170232	114171100	4	2	3	868	4.40088	0.564312	3.54627	46.8263	22.3441	3.913	1320.44	630.073	110.341	114179706	7206	114173991	2872	0	505	lnc-TDRD1-2:1	114164094	-5638	lnc-TDRD1-2:1	114164094	-5638	AL158212.1	-1264122	gene	protein_coding	ENSG00000165813.20	CCDC186	0	exon	ribozyme	ENSG00000273904.1	Hammerhead_HH10	-1952	gene	protein_coding	ENSG00000165813.20	CCDC186	0	62.6918	1	0	0	0
chr4	60389334	60391081	3	3	3	1747	3.37789	2.45969	1.88171	137.014	27.166	35.4251	7281.38	1443.69	1882.6	60721905	330608	60193097	-196238	0	0	LINC02496:3	60750585	359505	LINC02496:3	60750585	359505	UBE2CP3	-3316203	gene	processed_pseudogene	ENSG00000283043.1	RP11-284H12.1	-350748	exon	processed_pseudogene	ENSG00000283043.1	RP11-284H12.1	-350748	gene	lncRNA	ENSG00000249066.2	LINC02496	359786	61.9466	0	0	0	0
chr5	143597862	143598922	4	2	3	1060	7.16616	1.24213	11.028	36.973	91.5439	121.835	335.266	830.107	1104.78	143598475	0	143566494	-31369	938	0	lnc-HMHB1-1:3	143605553	6632	lnc-HMHB1-1:3	143605553	6632	SPRY4-IT1	-1279696	gene	lncRNA	ENSG00000251205.3	CTD-2050E21.2	0	exon	lncRNA	ENSG00000251205.3	CTD-2050E21.2	0	gene	lncRNA	ENSG00000251205.3	CTD-2050E21.2	0	61.9117	1	0	0	1
chr6	166701959	166704035	4	2	4	2076	2.42421	2.59154	3.06722	45.1405	10.8689	13.6708	1471.71	354.358	445.705	166713088	8702	166627280	-74680	0	0	lnc-FGFR1OP-12:1	166651505	-48315	lnc-FGFR1OP-12:1	166651505	-48315	LINC02487	975592	gene	processed_pseudogene	ENSG00000235008.1	RP3-497J21.1	0	exon	processed_pseudogene	ENSG00000235008.1	RP3-497J21.1	0	gene	protein_coding	ENSG00000071242.12	RPS6KA2	0	61.8617	1	0	0	0
chr3	129737780	129740954	3	2	4	3174	3.14348	5.11872	1.26689	66.0649	7.46803	9.13621	5214.72	589.476	721.151	129651795	-85986	129606860	-130921	0	0	lnc-PLXND1-1:1	129746359	5406	lnc-PLXND1-1:1	129746359	5406	NCK1-AS1	7094392	gene	protein_coding	ENSG00000172765.18	TMCC1	0	exon	protein_coding	ENSG00000172765.18	TMCC1	-49048	gene	protein_coding	ENSG00000172765.18	TMCC1	0	61.706	1	0	0	0
chr10	43222964	43223884	4	2	3	920	1.66762	1.70216	3.70831	34.576	10.0779	13.0639	932.393	271.764	352.287	43231293	7339	43229500	5598	0	0	lnc-HNRNPF-3:1	43221376	0	lnc-HNRNPF-3:1	43221376	0	PCAT5	-7422045	gene	protein_coding	ENSG00000198915.12	RASGEF1A	0	exon	protein_coding	ENSG00000198915.12	RASGEF1A	5754	gene	protein_coding	ENSG00000198915.12	RASGEF1A	0	61.6958	1	0	1	0
chr11	4613402	4614416	4	3	4	1014	9.4145	1.9782	15.7415	35.0442	5.95834	7.84492	222.623	37.8512	49.8359	4666962	52199	4608294	-5109	-183	0	lnc-C11orf40-2:1	4601640	-5227	lnc-OR51D1-1:1	4623202	8787	lncRNA-BGL3	630139	gene	protein_coding	ENSG00000167333.13	TRIM68	-5171	exon	protein_coding	ENSG00000167333.13	TRIM68	-5171	gene	protein_coding	ENSG00000167333.13	TRIM68	-5376	60.3644	0	0	0	0
chr9	111890696	111892448	4	2	3	1752	6.92103	3.33073	11.1975	30.8246	2.97064	3.21435	275.281	26.5295	28.7059	111837863	-52834	111896767	4302	0	330	lnc-C9orf84-3:1	111895541	3094	lnc-C9orf84-3:1	111895541	3094	NRON	14515594	gene	protein_coding	ENSG00000148154.10	UGCG	4367	exon	protein_coding	ENSG00000148154.10	UGCG	4367	gene	protein_coding	ENSG00000148154.10	UGCG	4867	60.0896	0	0	0	0
chr10	63859180	63861373	4	3	3	2193	9.59036	3.80299	13.8668	51.1368	38.602	50.9717	368.772	278.378	367.582	63859720	0	63521585	-337596	0	0	lnc-JMJD1C-2:5	63857831	0	lnc-JMJD1C-2:5	63857831	0	LINC00844	-4792785	gene	lncRNA	ENSG00000228566.2	RP11-170M17.1	0	exon	lncRNA	ENSG00000228566.2	RP11-170M17.1	11198	gene	lncRNA	ENSG00000228566.2	RP11-170M17.1	0	59.6973	1	0	1	1
chr9	105167541	105168878	4	2	3	1337	9.55301	1.4568	16.7924	29.4589	8.67064	7.28084	175.43	51.6343	43.3579	105199358	30080	105244617	75721	-597	0	lnc-SLC44A1-2:1	105173229	4352	lnc-SLC44A1-2:1	105173229	4352	PCAN-R2	-10563552	gene	lncRNA	ENSG00000286536.1	RP11-122F10.1	0	exon	lncRNA	ENSG00000286536.1	RP11-122F10.1	0	gene	lncRNA	ENSG00000286536.1	RP11-122F10.1	0	59.4255	1	0	0	0
chr6	156099676	156099929	4	1	3	253	3.51113	0.86181	9.35486	28.737	10.8739	14.3742	307.188	116.238	153.655	156105859	4559	156777925	677977	-514	0	lnc-NOX3-9:3	155896742	0	lnc-NOX3-9:3	155896742	0	EZR-AS1	2718051	gene	lncRNA	ENSG00000287092.1	RP11-537P24.1	0	exon	lncRNA	ENSG00000287092.1	RP11-537P24.1	152392	gene	lncRNA	ENSG00000287092.1	RP11-537P24.1	0	59.0107	1	0	1	0
chr4	91488241	91490790	2	3	3	2549	1.60372	3.86436	0.717584	34.356	2.71291	3.36837	4787.74	378.062	469.405	91304222	-184020	91257465	-230777	0	0	lnc-CCSER1-2:2	91603274	112485	lnc-CCSER1-2:2	91603274	112485	LEF1-AS1	16676736	gene	protein_coding	ENSG00000184305.15	CCSER1	0	exon	protein_coding	ENSG00000184305.15	CCSER1	107783	gene	protein_coding	ENSG00000184305.15	CCSER1	0	58.4683	1	0	0	0
chr2	100344033	100345535	4	4	4	1502	12.2757	3.56074	13.4509	124.791	32.0062	41.804	927.752	237.949	310.79	100254153	-89881	100322768	-21266	-724	0	lnc-LONRF2-1:2	100397907	52373	lnc-CHST10-2:1	100273446	-62017	POU3F3	4449314	gene	protein_coding	ENSG00000170500.13	LONRF2	-21532	exon	protein_coding	ENSG00000170500.13	LONRF2	-21532	gene	protein_coding	ENSG00000170500.13	LONRF2	-22619	57.9627	0	0	0	0
chr15	38188195	38188929	4	3	4	734	2.19514	1.2329	5.12664	64.2512	19.6904	25.7562	1253.28	384.081	502.4	38224356	35300	38252315	63367	0	455	lnc-RASGRP1-3:7	38142259	0	lnc-RASGRP1-3:7	38142259	0	AC087473.1	0	gene	lncRNA	ENSG00000259380.6	RP11-346D14.1	0	exon	lncRNA	ENSG00000259380.6	RP11-346D14.1	12729	gene	lncRNA	ENSG00000259380.6	RP11-346D14.1	0	57.3287	1	1	1	0
chr11	66820488	66821238	4	1	3	750	2.02465	1.3065	1.82676	34.4481	0.888318	0.039769	1885.75	48.628	2.17702	66870427	48713	66843405	22148	0	3701	lnc-PC-2:1	66831881	10644	lnc-PC-2:1	66831881	10644	MALAT1	-1313973	gene	protein_coding	ENSG00000173715.18	C11orf80	0	exon	protein_coding	ENSG00000173715.18	C11orf80	406	gene	protein_coding	ENSG00000173715.18	C11orf80	0	56.433	1	0	0	0
chr22	40180422	40181836	4	3	3	1414	4.44353	2.46581	5.74033	21.5407	8.22635	10.6201	375.252	143.308	185.008	40273569	91519	40185630	3775	0	0	lnc-FAM83F-5:1	40174021	-5754	lnc-FAM83F-5:1	40174021	-5754	FUNDC2P4	-1024478	gene	protein_coding	ENSG00000100354.21	TNRC6B	0	exon	protein_coding	ENSG00000100354.21	TNRC6B	-2282	gene	protein_coding	ENSG00000100354.21	TNRC6B	0	55.5374	1	0	0	0
chr3	71910396	71911767	4	1	3	1371	3.18081	1.72362	4.08995	96.7275	9.97768	13.0796	2365	243.956	319.799	71897184	-13213	71785090	-125307	0	0	lnc-GPR27-8:1	71868024	-41101	lnc-GPR27-8:1	71868024	-41101	SAMMSON	-1392333	gene	lncRNA	ENSG00000241163.8	LINC00877	31826	exon	lncRNA	ENSG00000241163.8	LINC00877	31826	gene	lncRNA	ENSG00000241163.8	LINC00877	32058	55.1399	0	0	0	0
chr9	81952992	81956655	4	2	3	3663	5.48244	8.27768	5.57891	141.186	65.798	86.586	2530.7	1179.41	1552.02	81950082	-2911	81689349	-263644	0	0	lnc-TLE1-1:3	81946437	0	lnc-TLE1-1:3	81946437	0	lncARSR	-2385191	gene	lncRNA	ENSG00000267559.5	RP11-383M4.6	0	exon	protein_coding	ENSG00000186788.14	SPATA31D3	-2899	gene	lncRNA	ENSG00000267559.5	RP11-383M4.6	0	54.1459	1	0	1	0
chr5	92284100	92285509	4	3	3	1409	6.18045	2.38299	10.5273	100.513	26.1875	34.1453	954.784	248.757	324.349	92293172	7627	92227537	-56564	0	0	lnc-ADGRV1-5:2	92199536	0	lnc-ADGRV1-5:2	92199536	0	LUCAT1	-969554	gene	lncRNA	ENSG00000250049.7	RP11-348J24.1	0	exon	lncRNA	ENSG00000250049.7	RP11-348J24.1	19972	gene	lncRNA	ENSG00000250049.7	RP11-348J24.1	0	54.1281	1	0	1	0
chr1	6846453	6847313	3	3	3	860	1.69959	2.5732	0.677137	354.906	102.497	136.265	52412.7	15136.8	20123.7	6812017	-34437	6855021	7690	0	0	lnc-DNAJC11-3:1	6834332	-11836	lnc-DNAJC11-3:1	6834332	-11836	CAMTA1-DT	-61611	gene	protein_coding	ENSG00000171735.19	CAMTA1	0	exon	protein_coding	ENSG00000171735.19	CAMTA1	5736	gene	protein_coding	ENSG00000171735.19	CAMTA1	0	54.0975	1	0	0	0
chr4	60115565	60117614	4	2	3	2049	4.36352	2.78165	3.4913	66.336	2.08641	1.78652	1900.04	59.7602	51.1708	59920640	-194926	60193097	75466	0	0	lnc-IGFBP7-8:1	59767815	-323452	lnc-IGFBP7-8:1	59767815	-323452	UBE2CP3	-3042434	gene	processed_pseudogene	ENSG00000283043.1	RP11-284H12.1	-76979	exon	processed_pseudogene	ENSG00000283043.1	RP11-284H12.1	-76979	gene	lncRNA	ENSG00000287174.1	RP11-100J5.1	-195095	53.9723	0	0	0	0
chr12	29715631	29715873	4	3	3	242	5.22672	0.564312	10.8918	25.0593	3.10683	4.09267	230.075	28.5245	37.5758	29844756	128651	29783690	67798	-183	0	lnc-OVCH1-3:1	29658375	-56834	lnc-OVCH1-3:1	29658375	-56834	lncRNA-MUF	1039295	gene	protein_coding	ENSG00000133687.16	TMTC1	0	exon	protein_coding	ENSG00000133687.16	TMTC1	35794	gene	protein_coding	ENSG00000133687.16	TMTC1	0	53.9371	1	0	0	0
chr12	3758164	3758669	4	2	3	505	1.68896	1.36787	1.17935	55.2784	20.5916	26.8832	4687.18	1746.01	2279.49	3871956	112744	3753135	-5030	377	0	lnc-CRACR2A-5:1	3725911	0	lnc-PARP11-1:1	3756574	-1	CCND2-AS1	489313	gene	protein_coding	ENSG00000130038.10	CRACR2A	0	exon	lncRNA	ENSG00000283138.1	RP3-488M23.3	-322	gene	protein_coding	ENSG00000130038.10	CRACR2A	0	53.7902	1	0	1	0
chr1	20378893	20379133	4	2	3	240	6.52671	1.13785	12.9489	23.8166	7.91748	8.09315	183.928	61.144	62.5006	20379486	0	20342346	-36548	3088	0	LINC01141:9	20373189	0	LINC01141:9	20373189	0	LINC00339	1645426	gene	lncRNA	ENSG00000236963.7	LINC01141	0	exon	lncRNA	ENSG00000236963.7	LINC01141	0	gene	lncRNA	ENSG00000236963.7	LINC01141	0	53.7609	1	0	1	1
chr15	59887849	59889946	4	2	3	2097	13.2933	3.82144	20.3003	26.6743	32.435	42.2264	131.399	159.776	208.009	59904856	13350	60004242	114277	0	0	lnc-FOXB1-7:1	59847830	-39295	lnc-FOXB1-7:1	59847830	-39295	MAPK6-DT	-7868755	gene	processed_pseudogene	ENSG00000259601.2	RP11-568G20.2	-14354	exon	processed_pseudogene	ENSG00000259601.2	RP11-568G20.2	-14354	gene	lncRNA	ENSG00000286495.1	RP11-568G20.3	-73125	53.6851	0	0	0	0
chr4	53999088	53999735	4	2	3	647	6.43082	1.15931	9.77538	32.2087	1.69604	2.13697	329.488	17.3502	21.8608	53944957	-54132	54064431	64678	0	354	lnc-CHIC2-2:1	53997094	0	lnc-CHIC2-2:1	53997094	0	DANCR	-1275466	gene	protein_coding	ENSG00000282278.1	RP11-231C18.3	0	exon	lncRNA	ENSG00000272650.1	RP11-571I18.4	-1376	gene	protein_coding	ENSG00000282278.1	RP11-231C18.3	0	53.2334	1	0	1	0
chr13	30058777	30061038	4	2	3	2261	2.7013	3.46258	4.03258	264.228	187.818	246.99	6552.34	4657.52	6124.87	30152149	90853	30115841	54784	0	-457	lnc-UBL3-2:1	30022020	-34978	lnc-UBL3-2:1	30022020	-34978	TPTE2P1	-5090291	gene	lncRNA	ENSG00000266505.1	RP11-629E24.2	-34977	exon	lncRNA	ENSG00000266505.1	RP11-629E24.2	-34977	gene	lncRNA	ENSG00000224511.2	LINC00365	44659	53.1658	0	0	0	0
chr9	128601242	128602110	3	1	3	868	2.43489	2.39221	2.33555	61.323	0.335931	0	2625.64	14.3834	0	128552476	-48767	128552881	-48362	0	0	lnc-GLE1-6:1	128595892	-4610	lnc-GLE1-6:1	128595892	-4610	AL359091.1	-207733	gene	protein_coding	ENSG00000197694.18	SPTAN1	0	exon	protein_coding	ENSG00000197694.18	SPTAN1	0	gene	protein_coding	ENSG00000197694.18	SPTAN1	0	52.5985	1	0	0	0
chr18	72659755	72660009	4	2	3	254	5.54106	1.56419	7.83528	24.8009	1.33749	1.48471	316.528	17.0701	18.949	72866915	206669	71593203	-1066553	636	0	lnc-CBLN2-6:1	72620211	-21235	lnc-CBLN2-6:1	72620211	-21235	LINC00909	1930309	gene	protein_coding	ENSG00000141668.10	CBLN2	-21234	exon	protein_coding	ENSG00000141668.10	CBLN2	-21234	gene	protein_coding	ENSG00000141668.10	CBLN2	-21431	52.5367	0	0	0	0
chr9	32318910	32321452	4	1	3	2542	6.54802	4.12195	11.3612	48.2888	2.36513	0.0181476	425.032	20.8176	0.159733	32319572	0	32384608	63137	0	0	lnc-DDX58-8:5	32316506	0	lnc-DDX58-8:5	32316506	0	B4GALT1-AS1	845497	gene	processed_pseudogene	ENSG00000225347.1	SLC25A5P8	12006	exon	processed_pseudogene	ENSG00000225347.1	SLC25A5P8	12006	gene	protein_coding	ENSG00000122729.19	ACO1	63285	51.923	0	0	1	1
chr7	121515838	121520643	4	2	3	4805	8.95629	10.5074	8.01299	80.9543	40.0827	52.7966	1010.29	500.222	658.888	121516135	0	121396381	-119458	0	0	lnc-FAM3C-3:1	121451032	-4569	lnc-FAM3C-3:1	121451032	-4569	FEZF1-AS1	783016	gene	processed_pseudogene	ENSG00000234985.2	RP11-3L10.3	-74577	exon	processed_pseudogene	ENSG00000234985.2	RP11-3L10.3	-74577	gene	processed_pseudogene	ENSG00000227371.1	RP11-3L10.2	-96087	50.4476	0	0	0	1
chr7	134245687	134248984	4	1	3	3297	4.81113	4.57586	4.90261	64.637	0.73276	0.0314297	1318.42	14.9463	0.641081	134275456	26296	134316812	67809	0	0	lnc-EXOC4-3:1	134215234	-27924	lnc-EXOC4-3:1	134215234	-27924	PINT	-3135512	gene	protein_coding	ENSG00000155530.3	LRGUK	0	exon	protein_coding	ENSG00000155530.3	LRGUK	0	gene	protein_coding	ENSG00000155530.3	LRGUK	0	50.0885	1	0	0	0
chr9	1258307	1263648	4	3	4	5341	10.7784	10.9766	8.48577	37.4971	12.0597	14.4621	441.882	142.116	170.428	1252237	-6071	1051863	-206445	0	0	lnc-DMRT2-4:1	1288276	24629	lnc-DMRT2-4:1	1288276	24629	BNC2-AS1	15463167	gene	processed_pseudogene	ENSG00000233575.2	RP11-459D20.1	65017	exon	processed_pseudogene	ENSG00000233575.2	RP11-459D20.1	65017	gene	protein_coding	ENSG00000173253.16	DMRT2	-202586	49.8347	0	0	0	0
chr1	71032406	71033976	4	3	3	1570	3.50582	2.66825	3.11573	71.6464	50.2809	66.7923	2299.51	1613.77	2143.71	71048988	14881	71047530	13534	0	0	lnc-CTH-14:1	70853952	0	lnc-CTH-14:1	70853952	0	FOXD3-AS1	-7707966	gene	protein_coding	ENSG00000050628.20	PTGER3	0	exon	protein_coding	ENSG00000050628.20	PTGER3	12706	gene	protein_coding	ENSG00000050628.20	PTGER3	0	49.4445	1	0	1	0
chr2	75686221	75687274	4	1	3	1053	5.1042	2.67437	9.80849	17.906	1.18067	0.0314297	182.556	12.0372	0.320434	75749913	62392	75710732	23439	0	0	lnc-MRPL19-6:1	75697582	10309	lnc-MRPL19-6:1	75697582	10309	LINC00152	11767508	gene	protein_coding	ENSG00000005436.14	GCFC2	0	exon	protein_coding	ENSG00000005436.14	GCFC2	554	gene	protein_coding	ENSG00000115364.14	MRPL19	0	49.2468	1	0	0	0
chr4	23967506	23969746	1	2	3	2240	3.44721	3.94106	0.316863	307.535	95.4128	125.326	97056.3	30111.7	39552.2	23783756	-183751	23890088	-77419	0	-1097	lnc-SOD3-12:1	23912729	-50435	lnc-SOD3-12:1	23912729	-50435	LINC02473	690111	gene	protein_coding	ENSG00000109819.9	PPARGC1A	-63417	exon	protein_coding	ENSG00000109819.9	PPARGC1A	-63417	gene	protein_coding	ENSG00000109819.9	PPARGC1A	-63513	49.1964	0	0	0	0
chr6	123666071	123666316	4	3	3	245	10.6506	1.50283	20.6649	53.6218	11.4149	15.0706	259.482	55.2381	72.9283	123669004	2545	123637000	-29072	-582	0	lnc-NKAIN2-6:2	123655720	-8127	lnc-NKAIN2-6:2	123655720	-8127	LINC00222	-14896130	gene	lncRNA	ENSG00000285941.1	RP11-165C17.1	0	exon	lncRNA	ENSG00000285941.1	RP11-165C17.1	2545	gene	lncRNA	ENSG00000285941.1	RP11-165C17.1	0	49.0186	1	0	0	0
chr7	85106477	85106884	4	0	3	407	3.8521	0.714615	8.05799	21.4493	0.0732836	0.0977114	266.187	0.909453	1.2126	85057489	-48989	85121760	14859	-195	0	lnc-SEMA3A-2:1	85041077	-50713	lnc-SEMA3A-2:1	85041077	-50713	TP53TG1	2216060	gene	protein_coding	ENSG00000153993.14	SEMA3D	0	exon	protein_coding	ENSG00000153993.14	SEMA3D	-8512	gene	protein_coding	ENSG00000153993.14	SEMA3D	0	48.8502	1	0	0	0
chr2	100341438	100342833	4	4	4	1395	11.0875	3.49938	15.4557	21.9503	17.7805	22.3884	142.021	115.042	144.856	100254153	-87286	100322768	-18671	-421	0	lnc-LONRF2-1:2	100397907	55075	lnc-CHST10-2:1	100273446	-59422	POU3F3	4452016	gene	protein_coding	ENSG00000170500.13	LONRF2	-18937	exon	protein_coding	ENSG00000170500.13	LONRF2	-18937	gene	protein_coding	ENSG00000170500.13	LONRF2	-20024	48.6753	0	0	0	0
chr6	139522429	139522786	4	1	3	357	1.49183	1.61322	2.39257	28.2727	0.286074	0.0579424	1181.69	11.9568	2.42177	139518991	-3439	139374662	-147768	0	924	lnc-CITED2-6:1	139510687	-6141	lnc-CITED2-6:1	139510687	-6141	LOC100507477	453567	gene	lncRNA	ENSG00000226571.2	RP11-445F6.2	0	exon	lncRNA	ENSG00000226571.2	RP11-445F6.2	11534	gene	lncRNA	ENSG00000226571.2	RP11-445F6.2	0	48.6445	1	0	0	0
chr12	48670488	48671928	4	3	3	1440	7.01155	3.04245	7.32888	23.3017	9.07802	11.7059	317.944	123.866	159.723	48630338	-40151	48681966	10019	0	0	lnc-CCNT1-2:1	48681223	9296	lnc-KANSL2-1:2	48688463	16536	DDN-AS1	326440	gene	protein_coding	ENSG00000139620.13	KANSL2	0	exon	protein_coding	ENSG00000139620.13	KANSL2	0	gene	protein_coding	ENSG00000139620.13	KANSL2	0	48.2938	1	0	0	0
chr2	21246065	21249757	4	2	3	3692	4.01196	3.90727	4.02696	45.0005	44.182	57.3665	1117.48	1097.16	1424.56	21235097	-10969	21044116	-201950	0	0	lnc-TDRD15-4:2	21221184	0	lnc-TDRD15-4:2	21221184	0	GACAT3	-5158865	gene	lncRNA	ENSG00000233005.2	AC067959.1	0	exon	lncRNA	ENSG00000233005.2	AC067959.1	9014	gene	lncRNA	ENSG00000233005.2	AC067959.1	0	48.2341	1	0	1	0
chr10	10995077	10996719	4	2	3	1642	4.33692	2.94118	3.71965	65.6028	14.3462	18.4812	1763.68	385.686	496.854	10970812	-24266	11018129	21392	0	0	lnc-USP6NL-14:1	10986911	-2920	lnc-USP6NL-14:1	10986911	-2920	SFTA1P	-200031	gene	protein_coding	ENSG00000048740.18	CELF2	0	exon	protein_coding	ENSG00000048740.18	CELF2	8603	gene	protein_coding	ENSG00000048740.18	CELF2	0	48.0634	1	0	0	0
chr3	32412902	32413819	4	0	3	917	2.24309	1.48438	1.91542	27.5705	0.135549	0.0314297	1439.4	7.07675	1.64088	32366752	-46151	32433662	19826	0	0	lnc-DYNC1LI1-3:1	32483738	69920	lnc-CMTM7-1:1	32545996	132178	LINC00852	-22127157	gene	protein_coding	ENSG00000153551.14	CMTM7	0	exon	protein_coding	ENSG00000153551.14	CMTM7	-20837	gene	protein_coding	ENSG00000153551.14	CMTM7	0	47.867	1	0	0	0
chr5	38643642	38644990	4	2	3	1348	6.80911	2.38609	7.77506	23.592	2.99376	1.17982	303.431	38.5047	15.1744	38644919	0	38595441	-48202	0	0	LIFR-AS1:7	38593070	0	LIFR-AS1:7	38593070	0	EGFLAM-AS1	-216267	gene	lncRNA	ENSG00000244968.7	LIFR-AS1	0	exon	lncRNA	ENSG00000244968.7	LIFR-AS1	0	gene	lncRNA	ENSG00000244968.7	LIFR-AS1	0	47.5389	1	0	1	1
chr12	5670485	5670906	4	2	3	421	5.56775	1.15931	9.71629	39.8169	16.7109	20.2407	409.795	171.988	208.317	5433416	-237070	5432403	-238083	0	-231	lnc-VWF-5:2	5635276	0	lnc-ANO2-3:3	5531909	-136602	GAU1	-950384	gene	protein_coding	ENSG00000047617.16	ANO2	0	exon	protein_coding	ENSG00000047617.16	ANO2	-22684	gene	protein_coding	ENSG00000047617.16	ANO2	0	47.1194	1	0	1	0
chr1	76809331	76809658	4	2	4	327	10.1551	0.699274	14.5339	21.2773	5.27255	3.34726	146.398	36.2776	23.0307	76779102	-30230	76867413	57736	-238	0	LINC02567:3	76758123	-30065	LINC02567:3	76758123	-30065	RP4	9893845	gene	lncRNA	ENSG00000237552.1	LINC02567	-30064	exon	lncRNA	ENSG00000237552.1	LINC02567	-30064	gene	lncRNA	ENSG00000237552.1	LINC02567	-30342	46.9675	0	0	0	0
chr8	94566520	94567619	4	2	3	1099	3.07959	1.78498	6.99405	19.9437	4.02337	4.91659	285.152	57.5257	70.2968	94568535	525	94553572	-12949	0	-113	lnc-VIRMA-3:1	94566269	0	lnc-VIRMA-3:1	94566269	0	AF117829.1	-4808709	gene	lncRNA	ENSG00000253704.2	RP11-267M23.4	0	exon	lncRNA	ENSG00000253704.2	RP11-267M23.4	431	gene	lncRNA	ENSG00000253704.2	RP11-267M23.4	0	46.9127	1	0	1	0
chr6	135898383	135899249	4	3	3	866	5.15745	1.15931	5.62928	20.3147	47.2437	62.5935	360.876	839.25	1111.93	136044933	145425	135851961	-46423	0	0	lnc-MTFR2-3:1	135895728	0	lnc-MTFR2-3:1	135895728	0	LOC100507477	4077104	gene	protein_coding	ENSG00000171408.14	PDE7B	0	exon	lncRNA	ENSG00000288054.1	RP11-371H1.1	-10250	gene	protein_coding	ENSG00000171408.14	PDE7B	0	46.8477	1	0	1	0
chr12	58589227	58589514	4	1	3	287	5.98321	0.86181	6.89674	26.7657	32.2307	0	388.092	467.333	0	58571458	-17770	58920245	330712	-486	0	lnc-ATP23-3:1	58588287	0	lnc-ATP23-3:1	58588287	0	GIHCG	-652883	gene	lncRNA	ENSG00000257259.3	LINC02388	0	exon	lncRNA	ENSG00000258231.5	RP11-362K2.2	2189	gene	lncRNA	ENSG00000258231.5	RP11-362K2.2	0	46.6324	1	0	1	0
chr4	5127582	5128097	4	3	3	515	6.86777	1.92606	6.77606	24.7295	28.2882	11.2163	364.954	417.472	165.528	5193318	64479	5051735	-75848	-348	0	lnc-CYTL1-5:2	5193069	64973	lnc-CYTL1-5:2	5193069	64973	AFAP1-AS1	2625981	gene	protein_coding	ENSG00000152953.13	STK32B	0	exon	protein_coding	ENSG00000152953.13	STK32B	11464	gene	protein_coding	ENSG00000152953.13	STK32B	0	46.4854	1	0	0	0
chr2	94860879	94862398	2	3	3	1519	0.607367	4.09437	0.77302	81.1202	257.622	342.949	10493.9	33326.7	44364.8	94837210	-23670	94871506	9090	0	-1450	lnc-TEKT4-1:1	94867485	5088	lnc-TEKT4-1:1	94867485	5088	LINC00152	-7224140	gene	processed_pseudogene	ENSG00000278631.1	SOWAHCP5	0	exon	processed_pseudogene	ENSG00000278631.1	SOWAHCP5	0	gene	transcribed_unprocessed_pseudogene	ENSG00000229089.8	ANKRD20A8P	-3913	46.406	1	0	0	0
chr3	68865429	68865669	4	1	3	240	8.54077	0.371094	12.6112	26.5548	166.948	0.0362953	210.565	1323.81	0.287802	68953484	86137	68897408	31722	-145	0	lnc-ARL6IP5-2:1	68953432	87764	lnc-FAM19A4-3:2	68982736	117068	SAMMSON	1133882	gene	protein_coding	ENSG00000163377.16	TAFA4	0	exon	protein_coding	ENSG00000163377.16	TAFA4	15062	gene	protein_coding	ENSG00000163377.16	TAFA4	0	46.2907	1	0	0	0
chr6	161753809	161755041	4	3	4	1232	4.56072	3.12217	8.82747	67.49	43.5059	57.3608	764.545	492.846	649.799	161561227	-192583	161419631	-334179	0	-6507	lnc-AGPAT4-2:1	161563634	-188443	lnc-AGPAT4-2:1	161563634	-188443	EZR-AS1	-2931558	gene	protein_coding	ENSG00000185345.23	PRKN	0	exon	protein_coding	ENSG00000185345.23	PRKN	30732	gene	protein_coding	ENSG00000185345.23	PRKN	0	46.1732	1	0	0	0
chr6	73691804	73692972	4	3	3	1168	10.4108	1.44146	14.721	22.3221	3.93865	3.4599	151.634	26.7552	23.5031	73672030	-19775	73695815	2825	0	0	lnc-SLC17A5-1:3	73689788	0	lnc-SLC17A5-1:3	73689788	0	LINC00472	-2271060	gene	lncRNA	ENSG00000231652.2	RP11-553A21.3	932	exon	lncRNA	ENSG00000231652.2	RP11-553A21.3	932	gene	lncRNA	ENSG00000231652.2	RP11-553A21.3	2605	45.6013	0	0	1	0
chr3	69327087	69329861	4	2	3	2774	4.14516	4.10049	2.91431	37.5129	0.96476	0.813554	1287.2	33.1043	27.9159	69484466	154553	69385812	55932	0	0	lnc-LMOD3-3:1	69333960	4100	lnc-LMOD3-3:1	69333960	4100	SAMMSON	669690	gene	protein_coding	ENSG00000114541.15	FRMD4B	0	exon	protein_coding	ENSG00000114541.15	FRMD4B	4101	gene	protein_coding	ENSG00000114541.15	FRMD4B	0	45.5272	1	0	0	0
chr10	7034761	7035338	4	2	3	577	3.15408	0.542855	7.23911	18.3401	3.06232	3.93378	253.347	42.3023	54.3407	7030317	-4445	7409062	373706	0	0	lnc-SFMBT2-2:7	7012589	0	lnc-SFMBT2-2:7	7012589	0	LINC00707	-155312	gene	lncRNA	ENSG00000287277.1	RP11-799O21.2	0	exon	lncRNA	ENSG00000287277.1	RP11-799O21.2	-22105	gene	lncRNA	ENSG00000287277.1	RP11-799O21.2	0	44.7875	1	0	1	0
chr12	119206451	119206723	4	1	3	272	5.50383	1.63779	10.9845	21.6807	9.05251	11.9705	197.375	82.4116	108.976	119207037	122	119178863	-27589	-146	0	lnc-CIT-3:1	119225833	19111	lnc-CIT-3:1	119225833	19111	HNF1A-AS1	1735006	gene	protein_coding	ENSG00000152137.8	HSPB8	0	exon	protein_coding	ENSG00000152137.8	HSPB8	6955	gene	protein_coding	ENSG00000152137.8	HSPB8	0	44.6192	1	0	0	0
chr18	34248862	34249417	4	3	3	555	5.38653	0.950748	8.42512	34.3882	29.7853	39.2658	408.163	353.529	466.056	34224968	-23895	34223523	-25340	-579	0	lnc-NOL4-2:1	34238383	-9246	lnc-NOL4-2:1	34238383	-9246	PCAT18	-7545225	gene	lncRNA	ENSG00000278052.1	RP11-379L18.3	-22433	exon	lncRNA	ENSG00000278052.1	RP11-379L18.3	-22433	gene	protein_coding	ENSG00000101746.16	NOL4	-25898	44.3219	0	0	0	0
chr7	18073648	18075207	4	2	3	1559	8.22106	1.83712	8.89371	16.3429	4.30589	5.34305	183.758	48.4151	60.0768	17959047	-114602	18027906	-45743	0	0	lnc-PRPS1L1-2:1	18000289	-72770	lnc-PRPS1L1-2:1	18000289	-72770	MACC1-AS1	2066710	gene	protein_coding	ENSG00000048052.23	HDAC9	11743	exon	protein_coding	ENSG00000048052.23	HDAC9	11743	gene	protein_coding	ENSG00000048052.23	HDAC9	12008	43.5962	0	0	0	0
chr4	106427679	106428143	4	1	3	464	2.6373	0.98143	4.47703	45.3509	1.98612	2.64816	1012.97	44.3625	59.15	106433754	5346	106321491	-106189	-138	0	LINC02173:11	106433525	5383	LINC02173:11	106433525	5383	LEF1-AS1	1739383	gene	lncRNA	ENSG00000249613.2	LINC02173	5347	exon	lncRNA	ENSG00000249613.2	LINC02173	5347	gene	lncRNA	ENSG00000249613.2	LINC02173	5927	43.5564	0	0	0	0
chr14	94970227	94972866	4	2	3	2639	8.46613	4.44401	8.67482	20.4987	1.37329	1.55733	236.301	15.8307	17.9523	94970249	0	95136573	163688	0	0	LINC02279:3	94960276	-7252	LINC02279:3	94960276	-7252	DICER1-AS1	184780	gene	lncRNA	ENSG00000258933.1	LINC02279	-7251	exon	lncRNA	ENSG00000258933.1	LINC02279	-7251	gene	lncRNA	ENSG00000258933.1	LINC02279	-7349	43.3895	0	0	0	1
chr10	84529430	84531192	4	1	3	1762	2.88774	4.16496	3.82416	121.452	5.87708	7.73657	3175.92	153.683	202.307	84624515	93134	84328952	-200479	0	0	lnc-CCSER2-4:1	84562638	31447	lnc-CCSER2-4:1	84562638	31447	LINC00858	-234772	gene	protein_coding	ENSG00000107771.17	CCSER2	-10909	exon	protein_coding	ENSG00000107771.17	CCSER2	-10909	gene	protein_coding	ENSG00000107771.17	CCSER2	-15982	43.2318	0	0	0	0
chr5	147615204	147619918	4	3	3	4714	6.71327	7.51394	3.66369	60.8232	12.5559	15.8205	1660.16	342.711	431.818	147618917	0	147453954	-161251	0	0	lnc-STK32A-3:2	147560013	0	lnc-STK32A-3:2	147560013	0	CARMN	1786772	gene	protein_coding	ENSG00000176049.16	JAKMIP2	0	exon	protein_coding	ENSG00000176049.16	JAKMIP2	0	gene	protein_coding	ENSG00000176049.16	JAKMIP2	0	42.6776	1	0	1	1
chr3	64257863	64258130	4	1	3	267	7.32595	0.297497	12.8975	22.0506	5.98766	7.98354	170.968	46.4249	61.8999	64327833	69626	64023587	-234277	-45	0	lnc-ATXN7-10:1	64174400	-82717	lnc-ATXN7-10:1	64174400	-82717	lnc00462717	-241618	gene	protein_coding	ENSG00000163637.13	PRICKLE2	0	exon	protein_coding	ENSG00000163637.13	PRICKLE2	9770	gene	protein_coding	ENSG00000163637.13	PRICKLE2	0	42.6591	1	0	0	0
chr11	93791198	93792389	4	2	4	1191	3.19139	1.84635	7.01257	35.5799	17.015	22.5623	507.374	242.636	321.741	93842492	49880	93784518	-6681	0	0	lnc-C11orf54-3:1	93800482	8094	lnc-C11orf54-3:1	93800482	8094	RAB30-AS1	-10683410	gene	protein_coding	ENSG00000042429.12	MED17	0	exon	protein_coding	ENSG00000284057.1	RP11-606E8.2	-405	gene	protein_coding	ENSG00000284057.1	RP11-606E8.2	0	42.496	1	0	0	0
chr13	54887977	54889880	4	3	3	1903	4.78455	1.84324	9.02951	15.8746	8.18852	9.97244	175.808	90.6861	110.443	54842081	-45897	55401912	512012	0	0	lnc-OLFM4-6:2	54940842	50963	lnc-OLFM4-6:2	54940842	50963	DLEU1	-3981122	gene	lncRNA	ENSG00000277047.5	RP11-108H9.1	48725	exon	lncRNA	ENSG00000277047.5	RP11-108H9.1	48725	gene	lncRNA	ENSG00000277047.5	RP11-108H9.1	49266	42.0224	0	0	0	0
chr13	19143091	19144943	4	2	3	1852	5.99933	3.90727	4.85933	37.9535	24.2433	31.2544	781.045	498.902	643.183	19152093	7118	19181595	36633	0	0	lnc-TUBA3C-6:1	19151553	6611	lnc-MPHOSPH8-11:3	19186253	41311	LINC00539	2157920	gene	unprocessed_pseudogene	ENSG00000224778.1	CENPIP1	-3480	exon	unprocessed_pseudogene	ENSG00000224778.1	CENPIP1	-3480	gene	unprocessed_pseudogene	ENSG00000224778.1	CENPIP1	-3680	41.7286	0	0	0	0
chr16	20413582	20414148	4	1	3	566	3.7775	1.28504	7.00144	25.612	9.16373	12.069	365.811	130.884	172.379	20440955	25604	20409819	-3764	0	-743	lnc-ACSM5-4:1	20395202	-16423	lnc-ACSM5-4:1	20395202	-16423	AC092287.1	-1476540	gene	protein_coding	ENSG00000183549.10	ACSM5	0	exon	protein_coding	ENSG00000183549.10	ACSM5	-1377	gene	protein_coding	ENSG00000183549.10	ACSM5	0	41.6465	1	0	0	0
chr5	97462283	97463402	4	1	3	1119	4.907	2.97798	13.0555	18.7431	2.93237	3.81029	143.566	22.4609	29.1854	97439543	-22741	97183302	-278982	460	0	lnc-RIOK2-4:1	97450326	-11669	lnc-RIOK2-4:1	97450326	-11669	RGMB-AS1	1306217	gene	processed_pseudogene	ENSG00000249977.1	RP11-155G15.3	-12542	exon	processed_pseudogene	ENSG00000249977.1	RP11-155G15.3	-12542	gene	lncRNA	ENSG00000251513.2	LIX1-AS1	-25731	41.6246	0	0	0	0
chr15	86519218	86521556	4	2	3	2338	7.9972	3.208	8.52999	38.7935	19.5997	4.28492	454.789	229.774	50.2336	86317211	-202008	86851705	330131	0	0	lnc-KLHL25-11:1	86630265	108710	lnc-KLHL25-11:1	86630265	108710	XLOC_017263	-848271	gene	protein_coding	ENSG00000273540.5	AGBL1	0	exon	protein_coding	ENSG00000273540.5	AGBL1	1255	gene	protein_coding	ENSG00000273540.5	AGBL1	0	41.6231	1	0	0	0
chr8	80507728	80507964	4	1	3	236	2.19514	0.417118	3.70696	15.9354	5.21249	6.75092	429.877	140.614	182.115	80486730	-20999	80486502	-21227	0	400	lnc-ZNF704-7:8	80483207	-20227	lnc-ZNF704-7:9	80484560	-21101	AC083837.1	-1667204	gene	protein_coding	ENSG00000205189.12	ZBTB10	0	exon	protein_coding	ENSG00000205189.12	ZBTB10	5947	gene	protein_coding	ENSG00000205189.12	ZBTB10	0	41.4109	1	0	0	0
chr4	145491629	145492480	4	3	3	851	3.00499	1.98432	3.47171	65.768	31.6496	41.7765	1894.4	911.643	1203.34	145482378	-9252	145483004	-8626	0	0	lnc-MMAA-4:2	145482812	0	lnc-MMAA-4:2	145482812	0	SLC7A11-AS1	-7313453	gene	protein_coding	ENSG00000170365.10	SMAD1	0	exon	lncRNA	ENSG00000250582.1	SMAD1-AS2	4594	gene	protein_coding	ENSG00000170365.10	SMAD1	0	41.3881	1	0	1	0
chr10	113968539	113969577	4	1	3	1038	2.38156	2.40755	8.71638	12.1366	1.75616	2.11759	139.239	20.1478	24.2944	113959731	-8809	114044047	74451	0	0	lnc-ADRB1-2:1	114008184	38608	lnc-ADRB1-2:1	114008184	38608	AL158212.1	-1062429	gene	protein_coding	ENSG00000196865.4	NHLRC2	-51345	exon	protein_coding	ENSG00000196865.4	NHLRC2	-51345	gene	protein_coding	ENSG00000196865.4	NHLRC2	-60260	41.2298	0	0	0	0
chr20	28578705	28579036	4	1	3	331	3.27137	1.61934	7.10083	9.89517	4.62785	6.02116	139.352	65.1734	84.7952	30282053	1702792	30492981	1913926	0	-1435	lnc-DEFB115-40:1	29448516	869481	lnc-DEFB116-8:1	30238223	1659188	LINC01384	-5971189	gene	transcribed_unprocessed_pseudogene	ENSG00000282826.2	FRG1CP	0	exon	transcribed_unprocessed_pseudogene	ENSG00000282826.2	FRG1CP	1674	gene	transcribed_unprocessed_pseudogene	ENSG00000282826.2	FRG1CP	0	41.1784	1	0	0	0
chr3	16135377	16136306	4	1	3	929	6.6706	1.18999	10.3819	25.0121	3.65792	0	240.919	35.2335	0	16137526	1086	16174620	38294	0	43	lnc-DPH3-3:1	15973379	0	lnc-DPH3-3:1	15973379	0	LINC00852	-5849632	gene	protein_coding	ENSG00000131386.19	GALNT15	38375	exon	protein_coding	ENSG00000131386.19	GALNT15	38375	gene	protein_coding	ENSG00000131386.19	GALNT15	39386	40.9264	0	0	1	0
chr12	49843972	49845654	2	2	3	1682	1.50781	1.76964	0.731747	129.205	40.5124	52.9964	17657.1	5536.4	7242.45	49845467	0	49843151	-822	0	0	BCDIN3D-AS1:11	49828542	-8840	BCDIN3D-AS1:11	49828542	-8840	DDN-AS1	-824738	gene	protein_coding	ENSG00000186666.6	BCDIN3D	-866	exon	protein_coding	ENSG00000186666.6	BCDIN3D	-866	gene	protein_coding	ENSG00000186666.6	BCDIN3D	-1587	40.7058	0	0	0	1
chr14	57530048	57536010	4	2	3	5962	3.07426	9.25611	1.43097	135.135	57.1605	74.5717	9443.64	3994.54	5211.28	57563268	26955	57390810	-139239	0	0	lnc-CCDC198-1:1	57520609	0	lnc-CCDC198-1:1	57520609	0	LINC00520	-1733318	gene	protein_coding	ENSG00000151812.15	SLC35F4	27911	exon	protein_coding	ENSG00000151812.15	SLC35F4	27911	gene	protein_coding	ENSG00000151812.15	SLC35F4	28368	40.2953	0	0	1	0
chr18	2416492	2421652	4	3	4	5160	10.331	9.31426	8.37817	108.093	17.6793	21.5817	1290.18	211.016	257.595	2371155	-45338	2360276	-56217	0	0	lnc-METTL4-2:10	2045944	0	lnc-METTL4-2:10	2045944	0	LINC00470	-1008149	gene	lncRNA	ENSG00000263745.7	RP11-161I6.2	0	exon	lncRNA	ENSG00000263745.7	RP11-161I6.2	67508	gene	lncRNA	ENSG00000263745.7	RP11-161I6.2	0	38.8519	1	0	1	0
chr5	159614008	159614274	4	2	3	266	4.83773	0.386436	10.5848	20.4458	101.139	58.5584	193.162	955.513	553.232	159614595	272	159828635	214339	471	0	lnc-UBLCP1-2:17	159553001	0	lnc-UBLCP1-2:17	159553001	0	LINC02159	1317505	gene	lncRNA	ENSG00000249738.10	AC008697.1	0	exon	lncRNA	ENSG00000249738.10	AC008697.1	222	gene	lncRNA	ENSG00000249738.10	AC008697.1	0	38.8216	1	0	1	0
chr5	126245712	126246119	4	2	3	407	10.3416	0.846468	13.0957	17.8592	1.47115	1.91176	136.375	11.2338	14.5984	126272827	26316	126595206	349068	-9	0	lnc-ALDH7A1-7:1	126222328	0	lnc-ALDH7A1-7:1	126222328	0	lncTCF7	7667559	gene	lncRNA	ENSG00000248752.3	RP11-114J13.1	0	exon	lncRNA	ENSG00000248752.3	RP11-114J13.1	26506	gene	lncRNA	ENSG00000248752.3	RP11-114J13.1	0	38.4553	1	0	1	0
chr2	223929695	223930278	4	2	3	583	1.84877	1.54574	5.05592	23.5516	5.51637	7.18097	465.822	109.107	142.031	223782039	-147657	223945117	14820	0	-578	lnc-MRPL44-2:1	223947093	16816	lnc-MRPL44-2:1	223947093	16816	LINC00607	-8080742	gene	protein_coding	ENSG00000085449.15	WDFY1	0	exon	protein_coding	ENSG00000085449.15	WDFY1	-11685	gene	protein_coding	ENSG00000085449.15	WDFY1	0	38.3606	1	0	0	0
chr6	5997734	5998134	4	1	3	400	3.59636	0.417118	5.28978	58.4501	2.4692	3.14297	1104.96	46.6788	59.4159	5999948	0	6006708	8553	0	0	lnc-FARS2-5:1	6009000	10867	lnc-FARS2-5:1	6009000	10867	HULC	2437435	gene	protein_coding	ENSG00000124785.9	NRN1	0	exon	protein_coding	ENSG00000124785.9	NRN1	0	gene	protein_coding	ENSG00000124785.9	NRN1	1072	38.2731	1	0	0	1
chr4	148224977	148226045	4	3	4	1068	4.11319	1.72362	12.6836	28.1898	4.14635	5.15521	222.253	32.6906	40.6446	148442960	216072	148442247	216183	0	0	lnc-PRMT9-2:1	148194770	0	lnc-PRMT9-2:1	148194770	0	SLC7A11-AS1	-10046801	gene	protein_coding	ENSG00000151623.15	NR3C2	0	exon	lncRNA	ENSG00000250354.1	RP11-76G10.1	-16097	gene	protein_coding	ENSG00000151623.15	NR3C2	0	38.1308	1	0	1	0
chr13	94049774	94050145	4	1	3	371	4.02261	1.58254	5.72401	14.9308	4.76638	6.35517	260.845	83.2699	111.027	93989305	-60470	94106887	56723	-673	0	lnc-GPR180-8:1	94098955	48811	lnc-DCT-13:1	94100451	50307	SOX21-AS1	653310	gene	protein_coding	ENSG00000183098.11	GPC6	0	exon	protein_coding	ENSG00000183098.11	GPC6	-21880	gene	protein_coding	ENSG00000183098.11	GPC6	0	38.0543	1	0	0	0
chr7	24552133	24552748	4	2	3	615	4.34236	1.33718	8.01504	15.6161	40.7856	54.2564	194.834	508.863	676.932	24480523	-71611	24573498	20731	90	0	lnc-GSDME-6:1	24589114	36367	lnc-GSDME-6:1	24589114	36367	HOTAIRM1	2542900	gene	snRNA	ENSG00000206877.1	RNU6-1103P	-14695	exon	snRNA	ENSG00000206877.1	RNU6-1103P	-14695	gene	protein_coding	ENSG00000105926.16	MPP6	20847	37.843	0	0	0	0
chr8	130934181	130934451	4	2	3	270	3.47387	0.751414	10.7824	17.2077	0.810525	0.981165	159.591	7.51715	9.09973	130940297	5693	131042187	107717	1484	0	lnc-ASAP1-3:1	130892069	-41397	lnc-ASAP1-3:1	130892069	-41397	CCDC26	-1250412	gene	protein_coding	ENSG00000155897.10	ADCY8	0	exon	lncRNA	ENSG00000253992.1	RP11-737F9.1	959	gene	protein_coding	ENSG00000155897.10	ADCY8	0	37.7862	1	0	0	0
chr18	9438734	9440970	4	0	3	2236	6.13782	2.57931	7.3146	28.139	0.231767	0.109953	384.697	3.16855	1.50319	9441261	216	9475021	34033	0	0	lnc-PPP4R1-12:2	9473184	32215	lnc-PPP4R1-12:2	9473184	32215	LINC00668	-2508769	gene	lncRNA	ENSG00000273335.1	RP11-61L19.2	32452	exon	lncRNA	ENSG00000273335.1	RP11-61L19.2	32452	gene	protein_coding	ENSG00000017797.13	RALBP1	34208	37.0143	0	0	0	0
chr4	103072893	103073591	4	3	3	698	8.56204	1.74508	11.8684	21.5374	7.38073	9.51748	181.468	62.1878	80.1915	103076949	3077	103076075	2468	-127	0	lnc-BDH2-2:1	103065410	0	lnc-BDH2-1:1	103076426	2836	LEF1-AS1	5093935	gene	protein_coding	ENSG00000164038.16	SLC9B2	0	exon	protein_coding	ENSG00000164038.16	SLC9B2	2594	gene	protein_coding	ENSG00000164038.16	SLC9B2	0	36.6807	1	0	1	0
chr10	3640818	3643411	4	3	3	2593	6.77717	5.30893	3.62995	97.6903	41.184	54.1406	2691.23	1134.56	1491.5	3646516	2856	3785022	141592	0	0	lnc-PFKP-11:5	3318694	0	lnc-PFKP-11:5	3318694	0	MANCR	1006748	gene	lncRNA	ENSG00000236892.2	RP11-482E14.2	-84504	exon	lncRNA	ENSG00000236892.2	RP11-482E14.2	-84504	gene	lncRNA	ENSG00000236892.2	RP11-482E14.2	-84672	36.4161	0	0	1	0
chr12	111075307	111076939	4	3	3	1632	9.89936	4.20788	13.9874	22.018	10.4642	13.38	157.413	74.8121	95.6578	111035582	-39726	111034312	-40996	81	0	lnc-MYL2-3:1	111020848	-49487	lnc-MYL2-3:1	111020848	-49487	MAPKAPK5-AS1	762826	gene	protein_coding	ENSG00000111249.14	CUX2	0	exon	protein_coding	ENSG00000111249.14	CUX2	22508	gene	protein_coding	ENSG00000111249.14	CUX2	0	35.8963	1	0	0	0
chr4	93766201	93766717	4	3	3	516	11.5883	1.58866	23.363	15.8839	5.99977	7.72597	67.9873	25.6806	33.0692	93791193	24376	93828905	62169	0	0	lnc-SMARCAD1-2:1	94086349	319633	lnc-SMARCAD1-2:1	94086349	319633	LEF1-AS1	14400809	gene	protein_coding	ENSG00000152208.13	GRID2	0	exon	protein_coding	ENSG00000152208.13	GRID2	2494	gene	protein_coding	ENSG00000152208.13	GRID2	0	35.5431	1	0	0	0
chr16	12302381	12303822	4	1	4	1441	17.9871	4.39799	31.1433	20.3113	557.319	0.0362953	65.219	1789.53	0.116543	12512759	207705	12095294	-207088	0	0	lnc-CPPED1-8:1	12366154	62333	lnc-CPPED1-8:1	12366154	62333	BCAR4	-473537	gene	protein_coding	ENSG00000048471.14	SNX29	0	exon	snoRNA	ENSG00000238685.1	ENSG10010139390.1	-5058	gene	protein_coding	ENSG00000048471.14	SNX29	0	35.4928	1	0	0	0
chr5	134727879	134728121	4	2	3	242	1.61971	0.803554	6.62949	11.5133	29.7608	38.3374	173.668	448.915	578.285	134727804	-76	134738521	10381	0	-865	lnc-SAR1B-1:1	134725426	-61	lnc-SAR1B-1:1	134725426	-61	Epist	310711	gene	protein_coding	ENSG00000113615.13	SEC24A	0	exon	protein_coding	ENSG00000113615.13	SEC24A	0	gene	protein_coding	ENSG00000113615.13	SEC24A	-2900	35.4063	1	0	1	1
chr16	82068778	82071432	3	2	3	2654	3.3886	4.98987	1.74838	138.375	43.3132	56.432	7914.48	2477.33	3227.67	82064323	-4456	82035483	-33296	0	0	lnc-MPHOSPH6-1:3	82044370	0	lnc-MPHOSPH6-1:4	82044335	-5557	ARLNC1	-1176097	gene	lncRNA	ENSG00000261235.1	RP11-510J16.5	0	exon	protein_coding	ENSG00000086696.11	HSD17B2	0	gene	protein_coding	ENSG00000086696.11	HSD17B2	0	35.293	1	0	1	0
chr11	13613452	13614149	4	2	3	697	6.30826	1.17465	15.2223	16.6447	40.1813	51.6341	109.345	263.963	339.201	13779026	164826	13668646	54479	511	0	lnc-PTH-4:1	13610362	-2682	FAR1-IT1:1	13669326	55178	LINC00958	-623856	gene	processed_pseudogene	ENSG00000228901.3	HMGN2P36	-2681	exon	processed_pseudogene	ENSG00000228901.3	HMGN2P36	-2681	gene	protein_coding	ENSG00000197601.13	FAR1	54659	35.2427	0	0	0	0
chr8	58079427	58080490	4	1	3	1063	5.33864	2.2757	10.1135	14.1002	6.69375	8.7757	139.42	66.1865	86.7724	58032682	-46746	57994821	-84607	0	0	lnc-FAM110B-1:8	58070317	0	lnc-FAM110B-1:8	58070317	0	LINC00968	-1519605	gene	protein_coding	ENSG00000169122.11	FAM110B	0	exon	protein_coding	ENSG00000169122.11	FAM110B	-2213	gene	protein_coding	ENSG00000169122.11	FAM110B	0	35.2178	1	0	1	0
chr9	24289113	24292940	4	4	3	3827	12.9469	5.94373	22.6875	14.7875	4.23865	4.50687	65.1791	18.6827	19.865	24147013	-142101	23821488	-467626	0	0	lnc-DMRTA1-6:1	24046213	-142219	lnc-DMRTA1-6:1	24046213	-142219	ANRIL	-2161011	gene	lncRNA	ENSG00000287139.1	RP11-393P6.1	-201062	exon	lncRNA	ENSG00000287139.1	RP11-393P6.1	-201062	gene	lncRNA	ENSG00000287139.1	RP11-393P6.1	-202466	34.9291	0	0	0	0
chr19	51664433	51665993	4	2	3	1560	12.6592	2.76942	9.64922	21.0532	7.49275	1.13171	218.186	77.6514	11.7285	51649865	-14569	51723717	57703	0	0	lnc-SPACA6-5:1	51648861	-14824	lnc-SPACA6-5:1	51648861	-14824	LOC105372429	-3393151	gene	processed_pseudogene	ENSG00000243469.1	RPL7P51	-14823	exon	processed_pseudogene	ENSG00000243469.1	RPL7P51	-14823	gene	protein_coding	ENSG00000268500.6	SIGLEC5	-17711	34.9206	0	0	0	0
chr16	4718222	4719413	3	0	3	1191	2.62667	3.08226	0.549896	66.3339	0.149303	0	12063	27.1511	0	4640730	-77493	4711263	-6960	0	0	lnc-ZNF500-3:1	4696511	0	lnc-ZNF500-3:1	4696511	0	BCAR4	7100417	gene	protein_coding	ENSG00000168096.15	ANKS3	0	exon	protein_coding	ENSG00000168096.15	ANKS3	-669	gene	protein_coding	ENSG00000168096.15	ANKS3	0	34.8249	1	0	1	0
chr11	2708761	2709053	4	1	3	292	2.41354	1.32495	2.71045	19.1224	6.23069	8.18317	705.504	229.876	301.911	2699375	-9387	2885654	176583	0	0	KCNQ1OT1:3	2640537	-8764	KCNQ1OT1:4	2675325	-8768	KCNQ1OT1	-8768	gene	protein_coding	ENSG00000053918.18	KCNQ1	0	exon	lncRNA	ENSG00000269821.1	KCNQ1OT1	-8767	gene	protein_coding	ENSG00000053918.18	KCNQ1	0	34.7782	1	0	0	0
chr7	64538651	64540972	4	1	3	2321	5.78617	3.26936	6.03531	38.6272	0.554691	0.067725	640.021	9.19076	1.12215	64567534	26201	64562838	21846	0	0	lnc-ZNF117-5:3	64522449	0	lnc-ZNF117-5:3	64522449	0	LINC00174	1835073	gene	protein_coding	ENSG00000173041.12	ZNF680	0	exon	protein_coding	ENSG00000173041.12	ZNF680	2736	gene	protein_coding	ENSG00000173041.12	ZNF680	0	34.569	1	0	1	0
chrX	47716414	47716647	4	1	3	233	2.94635	0.417118	6.82058	13.427	2.44259	3.25679	196.86	35.8121	47.7495	47723946	6881	47659163	-57252	759	0	lnc-ZNF81-1:2	47707255	0	lnc-ZNF81-1:2	47707255	0	LINC01186	-1388735	gene	transcribed_unprocessed_pseudogene	ENSG00000187893.10	CXXC1P1	0	exon	processed_pseudogene	ENSG00000224656.1	SMSP1	1356	gene	transcribed_unprocessed_pseudogene	ENSG00000187893.10	CXXC1P1	0	34.5022	1	0	1	0
chr5	76003024	76003284	4	1	3	260	6.4575	0.594995	9.88103	17.8557	7.47214	9.76379	180.707	75.6211	98.8134	75997699	-5326	76083208	79905	-146	0	lnc-SV2C-1:1	76075530	72247	lnc-SV2C-1:1	76075530	72247	LOC105379057	8379141	gene	processed_pseudogene	ENSG00000249777.1	SAP18P1	72248	exon	processed_pseudogene	ENSG00000249777.1	SAP18P1	72248	gene	lncRNA	ENSG00000248127.1	CTC-235G5.3	79114	33.9873	0	0	0	0
chr3	46324824	46325757	4	3	3	933	7.25666	2.23579	8.49684	18.3085	48.1827	63.9947	215.474	567.066	753.159	46293813	-31012	46353734	27956	-437	0	lnc-CCR1-1:1	46310590	-12903	lnc-CCR1-1:1	46310590	-12903	lnc00462717	17686208	gene	processed_pseudogene	ENSG00000236736.1	UQCRC2P1	-12902	exon	processed_pseudogene	ENSG00000236736.1	UQCRC2P1	-12902	gene	protein_coding	ENSG00000121807.7	CCR2	28422	33.608	0	0	0	0
chr8	48750786	48751064	4	0	3	278	3.25008	1.3065	6.43247	12.2962	0.0373257	0	191.158	0.58027	0	48730660	-20127	48646472	-104315	15	0	lnc-PPDPFL-5:4	48590400	0	lnc-PPDPFL-13:1	48752954	1891	AC026904.1	-232630	gene	protein_coding	ENSG00000034239.11	EFCAB1	-15475	exon	protein_coding	ENSG00000034239.11	EFCAB1	-15475	gene	protein_coding	ENSG00000034239.11	EFCAB1	-15693	33.4869	0	0	1	0
chr2	64580080	64583101	4	1	3	3021	5.04021	4.69548	4.47046	19.546	1626.59	0.0858726	437.226	36385.3	1.92089	64581341	0	64524617	-55464	0	0	lnc-SERTAD2-6:2	64602595	19495	lnc-SERTAD2-6:2	64602595	19495	BCYRN1	-17244567	gene	protein_coding	ENSG00000119844.15	AFTPH	0	exon	protein_coding	ENSG00000119844.15	AFTPH	0	gene	protein_coding	ENSG00000119844.15	AFTPH	0	33.4659	1	0	0	1
chr14	68015391	68016604	4	4	4	1213	10.3362	2.79088	22.3577	12.585	9.38177	12.2104	56.2894	41.9621	54.6139	67970576	-44816	67820080	-195312	0	0	lnc-ZFYVE26-1:1	68125003	108400	lnc-ZFYVE26-1:1	68125003	108400	HIF1A-AS2	-6264293	gene	protein_coding	ENSG00000182185.18	RAD51B	0	exon	protein_coding	ENSG00000182185.18	RAD51B	-15078	gene	protein_coding	ENSG00000182185.18	RAD51B	0	33.3132	1	0	0	0
chr19	12202184	12202969	4	2	3	785	4.96563	1.09794	10.9538	12.6921	12.1605	16.1642	115.87	111.016	147.567	12295093	91723	12163310	-38875	0	1257	lnc-ZNF136-1:4	12195087	0	lnc-ZNF136-1:4	12195087	0	ILF3-AS1	-1548341	gene	transcribed_unprocessed_pseudogene	ENSG00000234773.7	CTD-2666L21.1	0	exon	transcribed_unprocessed_pseudogene	ENSG00000234773.7	CTD-2666L21.1	0	gene	transcribed_unprocessed_pseudogene	ENSG00000234773.7	CTD-2666L21.1	0	32.9972	1	0	1	0
chr12	101853964	101854675	4	2	3	711	9.94199	1.48438	20.6979	14.0911	7.21941	0.593062	68.0802	34.88	2.86533	101799865	-54100	101877340	22647	0	0	lnc-GNPTAB-2:1	101858109	3435	lnc-GNPTAB-2:1	101858109	3435	TMPO-AS1	-3337543	gene	rRNA_pseudogene	ENSG00000223046.1	RNA5SP369	-17037	exon	rRNA_pseudogene	ENSG00000223046.1	RNA5SP369	-17037	gene	protein_coding	ENSG00000136048.14	DRAM1	23247	32.8334	0	0	0	0
chr14	49862496	49862900	4	4	4	404	0.522138	1.58866	74.6901	160.008	116.616	146.406	214.229	156.134	196.018	49862776	0	49853212	-9285	-58	-641	lnc-NEMF-1:1	49861875	0	lnc-NEMF-1:1	49861875	0	LINC01588	64672	gene	lncRNA	ENSG00000282885.2	RP11-596C23.6	0	exon	lncRNA	ENSG00000282885.2	RP11-596C23.6	0	gene	lncRNA	ENSG00000282885.2	RP11-596C23.6	0	32.7431	1	0	1	1
chr5	34187063	34187708	4	4	4	645	39.2085	10.3141	66.3907	19.9432	16.668	7.11953	30.0391	25.1059	10.7237	34228197	40307	34043808	-143256	-549	0	lnc-C1QTNF3-AMACR-2:1	34182826	0	lnc-C1QTNF3-AMACR-2:1	34182826	0	AC025754.2	463750	gene	transcribed_unprocessed_pseudogene	ENSG00000215158.9	RP11-1023L17.1	0	exon	transcribed_unprocessed_pseudogene	ENSG00000215158.9	RP11-1023L17.1	1765	gene	transcribed_unprocessed_pseudogene	ENSG00000215158.9	RP11-1023L17.1	0	32.677	1	0	1	0
chr1	116705868	116706724	4	0	3	856	4.46476	0.966089	2.47958	25.2664	0.177908	0.0132563	1018.98	7.17491	0.53462	116759208	52423	116707779	1038	-311	0	lnc-CD2-2:1	116694111	0	lnc-CD2-2:1	116694111	0	LAMTOR5‚àíAS1	-6262052	gene	lncRNA	ENSG00000203864.3	LINC02868	0	exon	lncRNA	ENSG00000203864.3	LINC02868	0	gene	lncRNA	ENSG00000203864.3	LINC02868	0	32.3349	1	0	1	0
chr7	155043393	155043655	4	0	3	262	9.28664	0.782096	13.7132	12.1619	0.0559885	0	88.6877	0.408281	0	155005848	-37546	155070300	26626	275	0	HTR5A-AS1:4	155067066	23412	PAXIP1-AS1:18	155003453	-28270	LINC01287	-1629409	gene	lncRNA	ENSG00000220575.8	HTR5A-AS1	23380	exon	lncRNA	ENSG00000220575.8	HTR5A-AS1	23380	gene	lncRNA	ENSG00000220575.8	HTR5A-AS1	25592	31.9021	0	0	0	0
chr10	6294270	6294509	4	1	3	239	8.626	1.5672	10.5197	12.4937	2.53528	3.38037	118.765	24.1003	32.1338	6274149	-20122	6203132	-91139	-127	0	lnc-PRKCQ-4:1	6293099	0	lnc-PRKCQ-1:1	6256442	-20150	LINP1	415022	gene	processed_pseudogene	ENSG00000226705.1	SDCBPP1	0	exon	processed_pseudogene	ENSG00000226705.1	SDCBPP1	-8	gene	processed_pseudogene	ENSG00000226705.1	SDCBPP1	0	31.8744	1	0	1	0
chr2	164989380	164989634	4	0	4	254	5.27997	0.803554	9.18025	14.7661	0.149303	0	160.846	1.62635	0	164963295	-26086	164955530	-33851	-446	0	lnc-SLC38A11-1:1	164968800	-4887	lnc-SLC38A11-1:1	164968800	-4887	MAP3K20-AS1	8176813	gene	lncRNA	ENSG00000236283.5	AC013463.2	0	exon	lncRNA	ENSG00000236283.5	AC013463.2	2351	gene	lncRNA	ENSG00000236283.5	AC013463.2	0	31.7746	1	0	0	0
chr11	126127016	126128860	4	2	4	1844	7.42717	3.56074	14.7705	15.0969	12.0949	15.3054	102.21	81.8859	103.622	126124702	-2315	126063303	-63714	0	0	lnc-CDON-2:3	126127016	0	lnc-CDON-2:3	126127016	0	pancEts-1	2397283	gene	lncRNA	ENSG00000287666.1	RP11-673E11.3	0	exon	lncRNA	ENSG00000287666.1	RP11-673E11.3	0	gene	lncRNA	ENSG00000287666.1	RP11-673E11.3	0	31.7016	1	0	1	0
chr5	93293282	93293707	4	1	3	425	4.70456	1.18076	11.8379	13.2046	1.12221	0.0530254	111.545	9.47982	0.447928	93296783	2794	93579798	286075	-351	0	NR2F1-AS1:49	93395507	101801	NR2F1-AS1:49	93395507	101801	LUCAT1	-1978736	gene	processed_pseudogene	ENSG00000213730.3	POLD2P1	-24857	exon	processed_pseudogene	ENSG00000213730.3	POLD2P1	-24857	gene	lncRNA	ENSG00000237187.9	NR2F1-AS1	67768	31.3087	0	0	0	0
chr20	57764143	57765198	4	2	3	1055	4.69391	3.23256	6.62598	13.1376	5.36322	6.42933	198.275	80.9423	97.0321	57833570	67766	57709826	-54318	0	0	lnc-PCK1-4:1	57768822	3625	lnc-PCK1-4:1	57768822	3625	NKILA	-51364	gene	lncRNA	ENSG00000278709.2	NKILA	-51363	exon	lncRNA	ENSG00000278709.2	NKILA	-51363	gene	protein_coding	ENSG00000124225.16	PMEPA1	-53988	30.8275	0	0	0	0
chr3	169722398	169723368	4	3	3	970	4.72055	1.9015	6.22442	14.9443	3.8762	4.72035	240.092	62.274	75.8361	169700396	-22003	169769633	46247	0	1264	lnc-MYNN-8:1	169709294	-12634	lnc-MYNN-8:1	169709294	-12634	TERC	41153	gene	snRNA	ENSG00000206777.1	RNU6-637P	-2105	exon	snRNA	ENSG00000206777.1	RNU6-637P	-2105	gene	protein_coding	ENSG00000184378.3	ACTRT3	44984	30.5872	0	0	0	0
chr3	123970902	123971997	4	1	3	1095	9.13214	1.94752	9.69824	19.4594	0.976599	0.0579424	200.649	10.0699	0.597452	123992457	20410	123961740	-9163	0	0	lnc-CCDC14-1:1	123913724	-9554	lnc-CCDC14-1:2	123956076	-9685	TUSC7	-7247322	gene	protein_coding	ENSG00000065371.17	ROPN1	0	exon	protein_coding	ENSG00000065371.17	ROPN1	-685	gene	protein_coding	ENSG00000065371.17	ROPN1	0	30.2066	1	0	0	0
chr5	68113189	68116776	4	3	3	3587	11.4497	6.50804	14.7879	53.7912	13.96	17.4935	363.752	94.4015	118.296	68187550	69975	68215835	99041	0	0	lnc-CD180-16:1	68087160	-25696	lnc-CD180-16:1	68087160	-25696	PART1	-7564377	gene	processed_pseudogene	ENSG00000253801.2	CTD-2060F24.1	-25695	exon	processed_pseudogene	ENSG00000253801.2	CTD-2060F24.1	-25695	gene	lncRNA	ENSG00000253787.1	LINC02219	73217	30.1662	0	0	0	0
chr8	17347769	17350768	4	1	4	2999	18.4561	5.91615	22.8734	12.2895	0.308386	0.062808	53.7285	1.34823	0.274589	17345245	-2525	17413076	62290	0	0	lnc-CNOT7-6:1	17331199	0	lnc-CNOT7-4:1	17302201	-36097	LINC00599	-7441092	gene	protein_coding	ENSG00000003987.14	MTMR7	0	exon	protein_coding	ENSG00000003987.14	MTMR7	0	gene	protein_coding	ENSG00000003987.14	MTMR7	0	29.8526	1	0	1	0
chr6	111920590	111922104	4	2	3	1514	1.90743	3.024	4.68356	24.7634	15.9362	13.3602	528.731	340.259	285.257	111921386	0	111876840	-43751	0	0	LINC02527:5	111900358	-11194	LINC02527:5	111900358	-11194	LINC00222	-3150649	gene	lncRNA	ENSG00000227012.3	LINC02527	-11170	exon	lncRNA	ENSG00000227012.3	LINC02527	-11170	gene	lncRNA	ENSG00000227012.3	LINC02527	-11258	29.7977	0	0	0	1
chr20	47589644	47590546	4	2	4	902	5.50907	2.45358	6.94656	22.6198	4.81686	6.12387	325.625	69.3417	88.1569	47634146	43499	47502184	-87461	0	0	lnc-NCOA3-4:2	47553642	0	lnc-SULF2-7:1	47649674	59129	ZFAS1	1687633	gene	protein_coding	ENSG00000124151.19	NCOA3	0	exon	protein_coding	ENSG00000124151.19	NCOA3	-6383	gene	protein_coding	ENSG00000124151.19	NCOA3	0	29.5108	1	0	1	0
chr4	6133032	6134360	4	1	4	1328	9.27598	2.59154	12.9828	18.7626	1.89033	0.1316	144.519	14.5603	1.01365	6200939	66405	6194352	59972	0	0	lnc-WFS1-3:2	6200730	66371	lnc-WFS1-3:2	6200730	66371	AFAP1-AS1	1619718	gene	protein_coding	ENSG00000152969.20	JAKMIP1	0	exon	protein_coding	ENSG00000152969.20	JAKMIP1	15966	gene	protein_coding	ENSG00000152969.20	JAKMIP1	0	29.474	1	0	0	0
chr18	48688667	48691123	4	3	3	2456	7.96001	6.5664	2.61188	89.1493	36.3527	47.7736	3413.23	1391.82	1829.09	48818065	126647	48539328	-149340	0	0	lnc-SMAD7-4:1	48688314	0	lnc-SMAD7-4:1	48688314	0	AC016866.1	332581	gene	protein_coding	ENSG00000134030.14	CTIF	0	exon	lncRNA	ENSG00000267762.1	RP11-426J5.2	-248	gene	protein_coding	ENSG00000134030.14	CTIF	0	29.4136	1	0	1	0
chr5	17444114	17444413	4	1	3	299	2.11521	0.208559	3.75606	16.0458	9.08711	12.1161	427.197	241.932	322.576	17444234	0	17217828	-226287	0	9	LINC02218:6	17444009	0	LINC02218:6	17444009	0	LINC01021	9773302	gene	protein_coding	ENSG00000249662.6	LINC02218	0	exon	protein_coding	ENSG00000249662.6	LINC02218	0	gene	protein_coding	ENSG00000249662.6	LINC02218	0	29.3963	1	0	1	1
chr7	11215077	11216089	3	3	3	1012	0.788521	2.3493	1.22577	47.0159	8057.38	10633.7	3835.63	657333	867510	11227064	10835	11298299	82193	0	54	lnc-PHF14-14:9	11197306	0	lnc-PHF14-14:9	11197306	0	AC004895.1	-5121993	gene	lncRNA	ENSG00000230333.6	AC004538.3	0	exon	lncRNA	ENSG00000230333.6	AC004538.3	10930	gene	lncRNA	ENSG00000230333.6	AC004538.3	0	29.319	1	0	1	0
chr3	70780249	70780735	4	1	3	486	5.08819	0.772871	7.68337	27.4226	0.421606	0.387954	356.909	5.48725	5.04927	70886941	106096	70472923	-307327	-95	0	lnc-MITF-13:1	70753853	-25677	lnc-MITF-13:1	70753853	-25677	SAMMSON	-262186	gene	processed_pseudogene	ENSG00000243873.1	HMGB1P36	-25676	exon	processed_pseudogene	ENSG00000243873.1	HMGB1P36	-25676	gene	processed_pseudogene	ENSG00000243873.1	HMGB1P36	-25813	29.219	0	0	0	0
chr12	49604405	49606397	4	3	4	1992	7.35262	3.04857	8.95563	59.3727	43.1596	56.4761	662.965	481.927	630.621	49577808	-26598	49623608	17193	0	-2161	lnc-KCNH3-4:1	49619333	12937	lnc-KCNH3-4:1	49619333	12937	DDN-AS1	-585171	gene	protein_coding	ENSG00000135436.8	FAM186B	0	exon	protein_coding	ENSG00000135436.8	FAM186B	0	gene	protein_coding	ENSG00000135436.8	FAM186B	0	29.1431	1	0	0	0
chr12	108717382	108717849	4	1	3	467	3.35658	1.76042	9.83094	17.3872	3.4723	4.5302	176.861	35.3201	46.081	108732341	14186	108730589	12721	0	1281	lnc-SSH1-5:1	108711004	-4471	lnc-SSH1-5:1	108711004	-4471	MAPKAPK5-AS1	3121916	gene	protein_coding	ENSG00000110880.11	CORO1C	0	exon	protein_coding	ENSG00000110880.11	CORO1C	12297	gene	protein_coding	ENSG00000110880.11	CORO1C	0	29.1335	1	0	0	0
chr19	21428233	21428601	4	1	3	368	2.17376	0.668592	1.79249	21.0182	0.843692	1.10004	1172.57	47.0682	61.3694	21433947	2648	21405176	-23058	0	0	lnc-ZNF708-14:6	21306648	0	lnc-ZNF708-1:1	21423155	-752	BISPR	-4008910	gene	protein_coding	ENSG00000269237.1	CTD-2561J22.3	0	exon	protein_coding	ENSG00000196268.12	ZNF493	-656	gene	protein_coding	ENSG00000269237.1	CTD-2561J22.3	0	29.1199	1	0	1	0
chr15	55310480	55313453	4	2	3	2973	11.7855	3.58521	12.8225	108.935	45.3286	58.4724	849.565	353.51	456.015	55149703	-160778	55318941	5469	0	0	lnc-PIGBOS1-1:5	55289887	0	lnc-PIGBOS1-1:5	55289887	0	MAPK6-DT	-3291386	gene	protein_coding	ENSG00000069974.16	RAB27A	0	exon	protein_coding	ENSG00000069974.16	RAB27A	568	gene	protein_coding	ENSG00000069974.16	RAB27A	0	29.1089	1	0	1	0
chr16	22632536	22633460	4	3	3	924	6.93164	2.47503	7.51487	21.6709	134.791	179.373	288.374	1793.66	2386.91	22613792	-18745	22513607	-118930	0	1090	lnc-CDR2-6:1	22636454	2995	lnc-CDR2-6:1	22636454	2995	LINC01567	2027963	gene	lncRNA	ENSG00000260905.1	LINC02890	-19053	exon	lncRNA	ENSG00000260905.1	LINC02890	-19053	gene	lncRNA	ENSG00000260905.1	LINC02890	-19083	29.0915	0	0	0	0
chr6	124926387	124926891	4	0	3	504	2.98366	1.2329	4.58866	14.6969	0.060898	0.0314297	320.288	1.32714	0.684943	124929371	2413	124962573	35664	0	-515	RNF217-AS1:8	124919828	0	RNF217-AS1:8	124919828	0	LOC100507477	15049462	gene	lncRNA	ENSG00000236548.2	RNF217-AS1	0	exon	lncRNA	ENSG00000236548.2	RNF217-AS1	4806	gene	lncRNA	ENSG00000236548.2	RNF217-AS1	0	29.0821	1	0	1	0
chr10	93658479	93660168	4	3	3	1689	10.1177	3.82756	14.4813	44.1513	12.7607	16.6908	304.885	88.1188	115.258	93669872	9494	93702367	42180	0	0	lnc-RBP4-1:1	93669623	9456	lnc-RBP4-1:1	93669623	9456	ENTPD1-AS1	2072809	gene	protein_coding	ENSG00000095464.10	PDE6C	0	exon	protein_coding	ENSG00000095464.10	PDE6C	0	gene	protein_coding	ENSG00000095464.10	PDE6C	0	28.8976	1	0	0	0
chr8	55587847	55590140	4	2	3	2293	11.1301	4.51149	17.623	18.5242	34.9425	45.943	105.114	198.278	260.699	55560338	-27510	55773081	182921	0	0	lnc-XKR4-3:1	55536871	-45794	lnc-XKR4-3:1	55536871	-45794	LINC00968	905909	gene	protein_coding	ENSG00000206579.9	XKR4	-45793	exon	protein_coding	ENSG00000206579.9	XKR4	-45793	gene	protein_coding	ENSG00000206579.9	XKR4	-64567	28.8624	0	0	0	0
chr3	191755238	191756645	3	3	3	1407	2.48815	2.21433	1.36882	43.1113	22.9925	30.4078	3149.53	1679.74	2221.47	191754407	-832	191329862	-425377	0	0	lnc-PYDC2-2:1	191753167	0	lnc-PYDC2-2:1	191753167	0	LINC02028	2248615	gene	misc_RNA	ENSG00000201860.1	Y_RNA	-114001	exon	misc_RNA	ENSG00000201860.1	Y_RNA	-114001	gene	lncRNA	ENSG00000223812.8	RP11-197K6.1	-165336	28.8378	0	0	1	0
chr1	107645823	107649509	4	3	4	3686	5.68493	4.08515	5.23588	43.6761	21.2927	27.5442	834.169	406.668	526.065	107609529	-36295	107517353	-128471	0	0	lnc-SLC25A24-1:1	107609813	0	lnc-NTNG1-4:1	107670394	20886	SCARNA2	1450685	gene	protein_coding	ENSG00000134215.16	VAV3	0	exon	protein_coding	ENSG00000134215.16	VAV3	-3068	gene	protein_coding	ENSG00000134215.16	VAV3	0	28.748	1	0	1	0
chr16	58366866	58367129	4	2	3	263	3.95332	0.996771	9.01214	14.0312	3.35475	4.42323	155.692	37.2247	49.0808	58383169	15800	58392389	25243	1262	0	lnc-GINS3-1:4	58295396	0	lnc-GINS3-1:4	58295396	0	MT1DP	-1722081	gene	protein_coding	ENSG00000181938.14	GINS3	0	exon	protein_coding	ENSG00000181938.14	GINS3	916	gene	protein_coding	ENSG00000181938.14	GINS3	0	28.7345	1	0	1	0
chr7	122547566	122548435	4	2	3	869	4.85908	1.78498	6.78102	13.3958	0.58247	0.254067	197.549	8.58971	3.74673	122543059	-4508	122698875	150422	0	-465	lnc-PTPRZ1-3:13	122328491	-107179	lnc-PTPRZ1-3:13	122328491	-107179	FEZF1-AS1	-237448	gene	protein_coding	ENSG00000081803.16	CADPS2	0	exon	protein_coding	ENSG00000081803.16	CADPS2	6116	gene	protein_coding	ENSG00000081803.16	CADPS2	0	28.6398	1	0	0	0
chr13	24089729	24090017	4	3	3	288	8.32758	0.877151	14.1943	15.3761	655.736	5.42204	108.326	4619.7	38.1986	23970329	-119401	24160737	70701	-1144	0	lnc-C1QTNF9-8:1	24079439	-1971	lnc-C1QTNF9-8:1	24079439	-1971	TPTE2P1	834661	gene	protein_coding	ENSG00000182957.16	SPATA13	0	exon	processed_pseudogene	ENSG00000225674.1	IPO7P2	32049	gene	protein_coding	ENSG00000182957.16	SPATA13	0	28.6297	1	0	0	0
chr19	31019590	31019865	4	2	3	275	8.89233	0.86181	15.7201	11.6543	6.471	3.30287	74.1368	41.164	21.0105	31023476	3489	31264348	244466	-42	0	lnc-ZNF536-5:1	30946581	-62399	lnc-ZNF536-5:1	30946581	-62399	AC008794.2	445789	gene	lncRNA	ENSG00000267378.1	CTC-400I9.3	-62398	exon	lncRNA	ENSG00000267378.1	CTC-400I9.3	-62398	gene	lncRNA	ENSG00000267378.1	CTC-400I9.3	-62867	28.5396	0	0	0	0
chr4	178792925	178795264	4	2	3	2339	7.30466	2.80933	11.7258	16.8749	0.683742	0.662817	143.913	5.83111	5.65266	178813172	17765	179465575	670293	0	0	lnc-NEIL3-9:1	179166294	371031	lnc-NEIL3-9:1	179166294	371031	HAND2-AS1	-5133230	gene	snoRNA	ENSG00000212191.1	ENSG10010137792.1	-106969	exon	snoRNA	ENSG00000212191.1	ENSG10010137792.1	-106969	gene	lncRNA	ENSG00000250993.1	RP11-404J23.1	594239	28.4309	0	0	0	0
chr3	146560700	146561933	4	3	3	1233	4.59801	2.73262	10.9233	12.9202	0.774714	0.684579	118.281	7.0923	6.26713	146589788	27613	146544880	-15821	892	0	lnc-ZIC1-11:2	146544951	-15055	lnc-ZIC1-11:2	146544951	-15055	AC097103.2	-6778002	gene	snRNA	ENSG00000199812.1	RNU6-428P	9545	exon	snRNA	ENSG00000199812.1	RNU6-428P	9545	gene	protein_coding	ENSG00000231213.7	PLSCR5	14794	28.4011	0	0	0	0
chr7	147086392	147088101	4	4	3	1709	6.78778	2.45358	6.86685	13.9135	8.89584	11.6123	202.618	129.548	169.106	147445938	357499	147011874	-74519	0	0	lnc-EZH2-4:2	147080937	0	lnc-EZH2-4:2	147080937	0	GHET1	1899427	gene	lncRNA	ENSG00000236795.1	CNTNAP2-AS1	0	exon	lncRNA	ENSG00000236795.1	CNTNAP2-AS1	-570	gene	protein_coding	ENSG00000174469.23	CNTNAP2	0	28.3339	1	0	1	0
chr1	5989297	5990691	4	3	3	1394	2.73857	2.30638	3.39672	24.3212	11.4162	14.6493	716.021	336.095	431.277	5902732	-86566	5992195	1486	-669	0	lnc-RNF207-4:1	5992672	1982	lnc-RPL22-3:1	6127383	136693	CAMTA1-DT	793202	gene	protein_coding	ENSG00000131697.18	NPHP4	0	exon	protein_coding	ENSG00000069424.15	KCNAB2	237	gene	protein_coding	ENSG00000131697.18	NPHP4	0	28.2222	1	0	0	0
chr3	123397433	123397731	3	1	3	298	1.26271	0.564312	1.59401	16.1627	1.3064	0	1013.96	81.9566	0	123456661	58770	123449508	51759	0	-2518	lnc-HACD2-7:2	123352449	0	lnc-HACD2-7:2	123352449	0	TUSC7	-6673853	gene	protein_coding	ENSG00000173175.15	ADCY5	0	exon	protein_coding	ENSG00000173175.15	ADCY5	6474	gene	protein_coding	ENSG00000173175.15	ADCY5	0	28.1632	1	0	1	0
chr7	22011298	22014239	4	2	3	2941	5.74358	6.47736	8.64228	14.3631	9.97863	12.7325	166.196	115.463	147.328	22099442	85011	21946112	-65187	0	0	lnc-STEAP1B-6:1	22214432	200194	lnc-STEAP1B-6:1	22214432	200194	MACC1-AS1	-1857768	gene	protein_coding	ENSG00000164649.20	CDCA7L	-65395	exon	protein_coding	ENSG00000164649.20	CDCA7L	-65395	gene	protein_coding	ENSG00000164649.20	CDCA7L	-65518	28.1098	0	0	0	0
chr3	167082886	167083466	4	1	3	580	6.55877	0.935407	12.683	13.0783	3.13536	0	103.117	24.7209	0	167097292	13654	167620294	536808	236	0	lnc-SERPINI1-14:1	166943269	-60929	lnc-SERPINI1-14:1	166943269	-60929	TERC	2681055	gene	processed_pseudogene	ENSG00000220343.5	PPIAP74	-16566	exon	processed_pseudogene	ENSG00000220343.5	PPIAP74	-16566	gene	protein_coding	ENSG00000169064.13	ZBBX	157455	27.9733	0	0	0	0
chr7	147232021	147233586	4	1	3	1565	4.05456	1.78187	3.28052	39.8886	0.223954	0	1215.92	6.82678	0	147445938	212014	147011874	-220148	0	0	lnc-C7orf33-7:1	147167343	-64450	lnc-C7orf33-7:1	147167343	-64450	GHET1	1753942	gene	protein_coding	ENSG00000174469.23	CNTNAP2	0	exon	processed_pseudogene	ENSG00000232391.1	RANP2	-64449	gene	protein_coding	ENSG00000174469.23	CNTNAP2	0	27.7817	1	0	0	0
chr1	146711211	146713452	4	1	3	2241	5.24804	3.0608	12.0281	13.2413	168.396	0.125719	110.087	1400.02	1.04521	146960009	244586	146532462	-178750	0	0	lnc-NBPF12-1:1	146898824	185373	lnc-NBPF12-1:2	146898941	185490	PDIA3P1	459293	gene	transcribed_unprocessed_pseudogene	ENSG00000276975.3	HYDIN2	0	exon	transcribed_unprocessed_pseudogene	ENSG00000276975.3	HYDIN2	11680	gene	transcribed_unprocessed_pseudogene	ENSG00000276975.3	HYDIN2	0	27.5054	1	0	0	0
chr10	80051586	80054306	4	2	3	2720	3.84682	5.45913	2.22067	15.6096	4.88775	4.6756	702.921	220.102	210.549	80053586	0	80078682	24357	0	0	TMEM254-AS1:22	80048486	0	TMEM254-AS1:22	80048486	0	LINC00857	153067	gene	lncRNA	ENSG00000230091.6	TMEM254-AS1	0	exon	transcribed_unprocessed_pseudogene	ENSG00000282432.1	RP11-369J21.13	0	gene	lncRNA	ENSG00000230091.6	TMEM254-AS1	0	27.4338	1	0	1	1
chr2	118368534	118370546	4	1	3	2012	3.623	2.43823	3.93653	40.1356	0.186628	0	1019.57	4.74094	0	118460131	89288	118088753	-279782	0	0	lnc-INSIG2-12:1	118389099	18554	lnc-INSIG2-12:1	118389099	18554	THOR	-146285	gene	lncRNA	ENSG00000226856.7	THORLNC	-146284	exon	lncRNA	ENSG00000226856.7	THORLNC	-146284	gene	lncRNA	ENSG00000226856.7	THORLNC	-146354	27.3366	0	0	0	0
chr15	67274193	67275947	4	3	3	1754	9.06814	1.65002	13.2365	16.1337	10.1561	13.0687	121.888	76.7283	98.7324	67392322	116258	67255112	-19082	0	0	lnc-LCTL-3:1	67236717	-19540	lnc-IQCH-4:1	67232445	-41357	EWSAT1	1796980	gene	protein_coding	ENSG00000103599.20	IQCH	0	exon	protein_coding	ENSG00000103599.20	IQCH	3449	gene	protein_coding	ENSG00000103599.20	IQCH	0	27.1437	1	0	0	0
chr17	9344727	9345011	4	1	4	284	1.96601	1.18999	3.60425	14.5017	0.310822	0.265127	402.35	8.62376	7.35595	9377256	32160	9230594	-114134	0	-3661	lnc-DHRS7C-3:2	9250473	0	lnc-NTN1-3:2	9283173	-39077	LINC00324	-1120685	gene	protein_coding	ENSG00000170310.15	STX8	0	exon	protein_coding	ENSG00000170310.15	STX8	32879	gene	protein_coding	ENSG00000170310.15	STX8	0	27.0559	1	0	1	0
chr9	100376862	100377367	4	2	3	505	5.61037	1.00289	12.2354	16.9845	33.9911	45.3215	138.815	277.809	370.412	100388112	10437	100352948	-23915	42	0	lnc-MSANTD3-1:8	100353077	0	lnc-MSANTD3-1:8	100353077	0	PCAN-R2	-5772873	gene	protein_coding	ENSG00000136891.14	TEX10	-23920	exon	protein_coding	ENSG00000136891.14	TEX10	-23920	gene	protein_coding	ENSG00000136891.14	TEX10	-24091	27.0122	0	0	1	0
chr6	13131971	13132763	1	3	3	792	1.60908	0.668592	0.527502	40.2499	3.03773	3.6024	7630.28	575.871	682.917	13328898	195806	13272745	139962	0	-591	lnc-TBC1D7-3:1	13223588	90826	lnc-TBC1D7-3:1	13223588	90826	HULC	-3837839	gene	protein_coding	ENSG00000112137.18	PHACTR1	0	exon	protein_coding	ENSG00000112137.18	PHACTR1	27442	gene	protein_coding	ENSG00000112137.18	PHACTR1	0	26.7038	1	0	0	0
chr4	40860785	40861731	4	3	3	946	4.56605	1.85547	6.01502	20.0114	39.4647	52.6196	332.69	656.102	874.803	41260795	398851	40920292	58543	0	533	lnc-CHRNA9-5:1	40786109	-74076	lnc-RBM47-1:1	40688949	-166090	DANCR	11850595	gene	protein_coding	ENSG00000163697.17	APBB2	0	exon	protein_coding	ENSG00000163697.17	APBB2	-3593	gene	protein_coding	ENSG00000163697.17	APBB2	0	26.6277	1	0	0	0
chr7	11267988	11269275	4	3	3	1287	10.5972	2.5394	11.6845	13.2713	8.97991	11.6	113.581	76.8534	99.2767	11248375	-19614	11298299	29007	0	0	lnc-PHF14-14:13	11253112	0	lnc-PHF14-14:13	11253112	0	AC004895.1	-5174904	gene	lncRNA	ENSG00000230333.6	AC004538.3	0	exon	processed_pseudogene	ENSG00000226827.1	NPM1P11	-9453	gene	lncRNA	ENSG00000230333.6	AC004538.3	0	26.2719	1	0	1	0
chr13	59954599	59957734	4	2	4	3135	13.1495	4.28147	21.058	12.7307	9.31702	8.64036	60.4555	44.2446	41.0312	60012858	55002	59789291	-165309	0	0	lnc-TDRD3-15:1	60013281	55548	lnc-TDRD3-15:1	60013281	55548	RNA00364	7368444	gene	protein_coding	ENSG00000139734.19	DIAPH3	0	exon	protein_coding	ENSG00000139734.19	DIAPH3	12211	gene	protein_coding	ENSG00000139734.19	DIAPH3	0	26.1303	1	0	0	0
chr7	10268372	10269620	4	2	3	1248	2.00862	2.22968	2.21911	20.8951	3.35719	4.12788	941.599	151.286	186.015	10293628	23876	9956324	-312049	0	-87	lnc-PHF14-12:2	10222796	-45363	lnc-PHF14-12:2	10222796	-45363	AC004895.1	-4175288	gene	lncRNA	ENSG00000286639.1	RP4-755G17.1	-28509	exon	lncRNA	ENSG00000286639.1	RP4-755G17.1	-28509	gene	lncRNA	ENSG00000286639.1	RP4-755G17.1	-28608	26.0397	0	0	0	0
chr10	71829413	71829658	4	1	4	245	8.17834	1.03357	12.7641	14.7958	27.5828	36.5779	115.917	216.096	286.569	71825934	-3480	71851125	21448	45	0	lnc-VSIR-1:2	71818621	-10143	lnc-VSIR-1:2	71818621	-10143	LINC00857	8377715	gene	protein_coding	ENSG00000197746.14	PSAP	0	exon	protein_coding	ENSG00000197746.14	PSAP	-336	gene	protein_coding	ENSG00000197746.14	PSAP	0	26.0071	1	0	0	0
chr17	11696750	11697181	4	2	3	431	3.11691	0.616452	3.84773	11.8761	25.7912	34.2389	308.653	670.295	889.846	11619110	-77641	11598639	-98112	0	0	lnc-SHISA6-1:1	11561155	-132688	lnc-SHISA6-1:1	11561155	-132688	LINC00324	-3472708	gene	protein_coding	ENSG00000007174.18	DNAH9	0	exon	protein_coding	ENSG00000007174.18	DNAH9	-2303	gene	protein_coding	ENSG00000007174.18	DNAH9	0	25.8131	1	0	0	0
chr1_KI270713v1_random	28570	28881	4	3	3	311	10.9117	2.09782	16.596	11.9895	74.1347	1.3267	72.2434	446.703	7.99408	NA	NA	NA	NA	NA	NA		NA	NA		NA	NA	NA	NA			NA		NA			NA		NA			NA		NA	25.7344	0	0	0	0
chr2	217615762	217616895	4	1	4	1133	8.62605	2.97186	10.017	55.2509	0.322178	0.0314297	551.573	3.21632	0.313764	217494096	-121667	217313724	-302039	-234	0	lnc-DIRC3-1:1	217319166	0	lnc-DIRC3-1:1	217319166	0	LINC00607	-1766809	gene	lncRNA	ENSG00000231672.8	DIRC3	0	exon	lncRNA	ENSG00000231672.8	DIRC3	6257	gene	lncRNA	ENSG00000231672.8	DIRC3	0	25.7309	1	0	1	0
chr2	223594282	223596226	4	2	3	1944	2.7066	3.01177	1.48996	48.6981	14.882	18.7478	3268.42	998.821	1258.28	223599301	738	223602278	6032	0	0	lnc-MRPL44-4:1	223653525	57300	lnc-MRPL44-4:1	223653525	57300	LINC00607	-7745329	gene	protein_coding	ENSG00000171951.5	SCG2	715	exon	protein_coding	ENSG00000171951.5	SCG2	715	gene	protein_coding	ENSG00000171951.5	SCG2	3072	25.6702	0	0	0	0
chr20	54947422	54947811	4	2	3	389	5.22673	0.490715	5.22908	11.944	0.427972	0.321792	228.415	8.18447	6.15389	54779070	-168353	54575349	-372074	0	0	lnc-DOK5-2:1	54856448	-45803	lnc-DOK5-2:1	54856448	-45803	NKILA	2762346	gene	snRNA	ENSG00000252089.1	RNU4ATAC7P	-87610	exon	snRNA	ENSG00000252089.1	RNU4ATAC7P	-87610	gene	protein_coding	ENSG00000101134.12	DOK5	-297008	25.3581	0	0	0	0
chr12	45218880	45219200	4	3	3	320	2.68529	0.699274	4.69925	14.081	7.94887	10.3248	299.645	169.152	219.711	45169110	-49771	45216303	-2578	91	0	lnc-DBX2-4:1	45176426	-2840	lnc-DBX2-4:1	45176426	-2840	AC008124.1	498847	gene	protein_coding	ENSG00000177119.17	ANO6	0	exon	protein_coding	ENSG00000177119.17	ANO6	-2489	gene	protein_coding	ENSG00000177119.17	ANO6	0	25.2001	1	0	0	0
chr6	108787886	108788604	4	1	4	718	4.31032	2.34619	2.18244	19.7156	0.186628	0	903.373	8.55136	0	108782351	-5536	108848403	59780	0	-450	lnc-ARMC2-4:1	108804260	15657	lnc-ARMC2-4:1	108804260	15657	LINC00222	-17945	gene	transcribed_processed_pseudogene	ENSG00000219565.2	ZNF259P1	-833	exon	transcribed_processed_pseudogene	ENSG00000219565.2	ZNF259P1	-833	gene	lncRNA	ENSG00000286511.1	RP11-249L21.6	10608	25.1847	0	0	0	0
chr11	111711065	111712868	4	3	3	1803	2.35494	4.57887	1.73711	24.1722	194.314	258.562	1391.51	11186	14884.6	111883202	170236	111766188	53301	0	-1804	lnc-LAYN-1:1	111683110	-27642	lnc-LAYN-1:1	111683110	-27642	MIR100HG	10315458	gene	protein_coding	ENSG00000170145.5	SIK2	0	exon	protein_coding	ENSG00000170145.5	SIK2	0	gene	protein_coding	ENSG00000170145.5	SIK2	0	25.1366	1	0	0	0
chr14	100649534	100651081	4	1	3	1547	9.38262	2.3493	11.8522	11.8293	0.615731	0.0495773	99.8069	5.19509	0.418297	100663535	12033	100726830	75730	0	0	LINC00523:1	100657249	6169	LINC00523:3	100657357	6277	MEG3	128330	gene	lncRNA	ENSG00000196273.8	LINC00523	6170	exon	lncRNA	ENSG00000196273.8	LINC00523	6170	gene	lncRNA	ENSG00000196273.8	LINC00523	7026	25.1126	0	0	0	0
chr2	63121085	63121735	4	2	3	650	4.09188	0.98143	4.30406	10.4625	6.86853	8.95897	243.085	159.583	208.152	63160242	38428	63051081	-70005	0	513	lnc-TMEM17-12:1	63121733	0	lnc-TMEM17-12:1	63121733	0	BCYRN1	-15785572	gene	protein_coding	ENSG00000143951.16	WDPCP	0	exon	protein_coding	ENSG00000143951.16	WDPCP	0	gene	lncRNA	ENSG00000286480.1	RP11-261A24.1	323	25.0583	1	0	1	0
chr6	74102376	74105866	4	3	3	3490	10.917	4.16185	13.3182	15.8127	5.71386	6.52359	118.73	42.9026	48.9825	73833539	-268838	73696308	-406069	0	0	lnc-CD109-3:1	74069450	0	lnc-CD109-3:1	74069450	0	LINC00472	-2681632	gene	lncRNA	ENSG00000223786.1	RP11-554D15.1	0	exon	lncRNA	ENSG00000223786.1	RP11-554D15.1	-32788	gene	lncRNA	ENSG00000223786.1	RP11-554D15.1	0	24.9941	1	0	1	0
chr9	75192926	75193353	4	3	3	427	6.8144	1.12251	13.1976	12.7568	167.072	202.159	96.6598	1265.93	1531.78	75194375	903	75088831	-104096	-180	0	lnc-OSTF1-1:1	75176132	-13158	lnc-OSTF1-1:1	75176132	-13158	PCA3	1498628	gene	snRNA	ENSG00000212316.1	RNU6-1228P	4719	exon	snRNA	ENSG00000212316.1	RNU6-1228P	4719	gene	protein_coding	ENSG00000134996.12	OSTF1	-46244	24.9131	0	0	0	0
chr19	30193897	30195565	4	3	4	1668	4.97636	1.39855	4.97561	122.405	23.3493	30.6348	2460.11	469.275	615.698	30085964	-107934	30372390	176805	0	981	lnc-C19orf12-10:1	30219665	24101	lnc-C19orf12-10:1	30219665	24101	AC008794.2	1270089	gene	lncRNA	ENSG00000267223.1	AC005597.1	24102	exon	lncRNA	ENSG00000267223.1	AC005597.1	24102	gene	lncRNA	ENSG00000267223.1	AC005597.1	24227	24.8792	0	0	0	0
chr2	53431587	53434890	4	2	3	3303	16.1224	5.74439	23.5783	19.9027	4.99138	6.18238	84.411	21.1693	26.2206	53418234	-13354	53767787	332878	0	0	lnc-GPR75-ASB3-3:2	53581203	146314	lnc-GPR75-ASB3-3:2	53581203	146314	BCYRN1	-6096074	gene	scaRNA	ENSG00000251942.1	ENSG10010134720.1	35558	exon	scaRNA	ENSG00000251942.1	ENSG10010134720.1	35558	gene	protein_coding	ENSG00000115239.24	ASB3	98996	24.8369	0	0	0	0
chr1	181152788	181154346	4	2	3	1558	7.55507	2.84613	8.68335	12.6165	20.9317	27.486	145.295	241.056	316.536	181104853	-47936	181088743	-64046	0	0	LINC01732:8	181135070	0	LINC01732:8	181135070	0	OVAL	-586266	gene	lncRNA	ENSG00000237292.1	LINC01732	20139	exon	lncRNA	ENSG00000237292.1	LINC01732	20139	gene	lncRNA	ENSG00000237292.1	LINC01732	20231	24.8107	0	0	1	0
chr3	129417479	129419820	4	3	3	2341	10.0752	6.48658	11.5152	16.0421	7.6498	9.42833	139.312	66.4322	81.8773	129429818	9720	129428399	8561	0	0	lnc-EFCAB12-1:4	129432532	12713	lnc-EFCAB12-1:3	129432576	12757	NCK1-AS1	7415526	gene	protein_coding	ENSG00000172771.12	EFCAB12	0	exon	protein_coding	ENSG00000172771.12	EFCAB12	0	gene	protein_coding	ENSG00000172771.12	EFCAB12	0	24.7491	1	0	0	0
chr3	51868366	51870093	4	2	3	1727	6.77721	3.1344	9.80294	10.6673	34.0027	44.9886	108.818	346.863	458.93	51874298	3398	51941670	71558	0	0	lnc-IQCF2-2:1	51872204	2112	lnc-IQCF2-2:1	51872204	2112	lnc00462717	12141872	gene	misc_RNA	ENSG00000241789.3	RN7SL504P	2086	exon	misc_RNA	ENSG00000241789.3	RN7SL504P	2086	gene	lncRNA	ENSG00000235455.1	IQCF5-AS1	4207	24.4857	0	0	0	0
chr13	70812447	70814074	4	1	4	1627	10.1392	4.69548	18.4869	11.1735	0.416714	0.0579424	60.4399	2.2541	0.313424	70806928	-5520	70932846	118751	0	0	lnc-BORA-19:1	70923663	109590	lnc-BORA-18:1	70992768	178695	RNA00364	-3432454	gene	processed_pseudogene	ENSG00000226554.1	MTCL1P1	109591	exon	processed_pseudogene	ENSG00000226554.1	MTCL1P1	109591	gene	lncRNA	ENSG00000226846.2	LINC00348	201176	24.2748	0	0	0	0
chr16	7904158	7904398	4	0	3	240	6.23371	0.417118	10.2516	10.3357	0	0	100.82	0	0	7894395	-9764	7566554	-337605	174	0	lnc-TMEM114-5:1	7897047	-6845	lnc-TMEM114-5:1	7897047	-6845	BCAR4	3915432	gene	lncRNA	ENSG00000260289.2	CTD-2535I10.1	0	exon	lncRNA	ENSG00000260289.2	CTD-2535I10.1	-9763	gene	lncRNA	ENSG00000260289.2	CTD-2535I10.1	0	24.23	1	0	0	0
chr6	156794141	156796465	4	2	3	2324	5.38125	3.81522	5.30609	15.1548	12.5563	13.2082	285.612	236.64	248.926	156779547	-14595	156778163	-15979	0	0	lnc-TMEM242-7:2	156776359	-15720	lnc-TMEM242-7:1	156776359	-17065	EZR-AS1	2021515	gene	protein_coding	ENSG00000049618.24	ARID1B	0	exon	lncRNA	ENSG00000270487.1	RP11-230C9.3	-13686	gene	protein_coding	ENSG00000049618.24	ARID1B	0	24.1226	1	0	0	0
chr4	28910889	28911984	4	2	3	1095	4.55539	3.23868	7.41194	13.1503	3.15229	3.75514	177.42	42.5299	50.6634	28901751	-9139	26860985	-2049905	0	0	LINC02364:3	28996523	84540	LINC02364:3	28996523	84540	LINC02473	-4239322	gene	lncRNA	ENSG00000250190.2	LINC02364	84515	exon	lncRNA	ENSG00000250190.2	LINC02364	84515	gene	lncRNA	ENSG00000250190.2	LINC02364	84889	24.0861	0	0	0	0
chr6	10465930	10466637	4	2	3	707	5.21076	1.62245	5.05328	11.7268	27.0472	35.8141	232.062	535.242	708.731	10466828	0	10416159	-49772	0	-8	LINC02522:4	10471689	5053	LINC02522:4	10471689	5053	HULC	-1171798	gene	processed_pseudogene	ENSG00000238076.1	MRPL48P1	-5389	exon	processed_pseudogene	ENSG00000238076.1	MRPL48P1	-5389	gene	lncRNA	ENSG00000231056.1	LINC02522	7958	23.9879	0	0	0	1
chr15	95375966	95376740	4	0	3	774	13.6875	2.44435	19.6884	11.369	0.111977	0	57.7449	0.568747	0	95362102	-13865	95839810	463052	1115	0	LINC00924:3	95326198	0	LINC00924:3	95326198	0	NR2F2-AS1	733301	gene	lncRNA	ENSG00000259134.7	LINC00924	0	exon	lncRNA	ENSG00000259134.7	LINC00924	-16423	gene	lncRNA	ENSG00000259134.7	LINC00924	0	23.9594	1	0	1	0
chr1	170433857	170435285	3	3	3	1428	1.69962	2.67437	1.39898	47.3422	5.87913	7.49047	3384.05	420.244	535.424	170461577	25214	170229972	-203886	0	0	lnc-KIFAP3-2:13	170460346	25062	lnc-KIFAP3-2:13	170460346	25062	LINC00970	-1346853	gene	lncRNA	ENSG00000231407.6	GORAB-AS1	25169	exon	lncRNA	ENSG00000231407.6	GORAB-AS1	25169	gene	lncRNA	ENSG00000231407.6	GORAB-AS1	27136	23.7274	0	0	0	0
chr1	33444561	33445837	4	3	3	1276	15.8029	2.95652	21.4816	15.5122	16.3899	21.3306	72.2115	76.2972	99.2971	33465327	19324	33430635	-13927	-131	0	lnc-PHC2-4:1	33372325	-13510	lnc-ZSCAN20-1:1	33420791	-23217	SNHG12	-4861430	gene	protein_coding	ENSG00000134686.19	PHC2	-13466	exon	protein_coding	ENSG00000134686.19	PHC2	-13466	gene	protein_coding	ENSG00000134686.19	PHC2	-13586	23.6318	0	0	0	0
chr8	107406660	107408428	4	1	3	1768	5.33858	2.30638	4.07596	31.2707	3.95841	5.10369	767.2	97.1161	125.215	107256649	-150012	107497861	89411	0	0	lnc-ABRA-2:1	107283996	-84668	lnc-OXR1-3:1	107249054	-151176	ZFPM2-AS1	-1346137	gene	protein_coding	ENSG00000154188.10	ANGPT1	0	exon	protein_coding	ENSG00000154188.10	ANGPT1	-59563	gene	protein_coding	ENSG00000154188.10	ANGPT1	0	23.5576	1	0	0	0
chr1	14404815	14407353	4	3	3	2538	11.2045	3.34296	16.9426	15.2492	1.42402	1.32636	90.005	8.40494	7.82855	14409451	2074	14598689	191317	0	0	KAZN-AS1:7	14391048	0	KAZN-AS1:7	14391048	0	FLJ37453	1427122	gene	lncRNA	ENSG00000234593.3	KAZN-AS1	0	exon	lncRNA	ENSG00000234593.3	KAZN-AS1	2054	gene	protein_coding	ENSG00000189337.17	KAZN	0	23.4851	1	0	1	0
chr18	55049597	55051874	4	3	3	2277	4.68865	2.5394	10.1679	11.3529	0.774235	0.68394	111.655	7.61452	6.72648	55068040	15947	54887006	-162592	0	0	LINC01929:6	55105903	54030	LINC01929:6	55105903	54030	linc-ROR	2002685	gene	lncRNA	ENSG00000267013.6	LINC01929	54031	exon	lncRNA	ENSG00000267013.6	LINC01929	54031	gene	lncRNA	ENSG00000267013.6	LINC01929	56781	23.4155	0	0	0	0
chr1	151029917	151030149	4	1	3	232	2.20046	0.898608	5.61413	10.3785	10.9984	14.5153	184.864	195.906	258.549	150986476	-43442	151036626	6457	0	-654	lnc-CDC42SE1-1:5	151052113	21965	lnc-CDC42SE1-1:3	151055582	25434	FAL1	-511886	gene	protein_coding	ENSG00000143363.17	PRUNE1	0	exon	protein_coding	ENSG00000143363.17	PRUNE1	-964	gene	protein_coding	ENSG00000143363.17	PRUNE1	0	23.3448	1	0	0	0
chr4	101173482	101176228	4	2	3	2746	8.81776	3.54229	11.3299	23.1249	20.741	21.6079	204.105	183.063	190.715	101071700	-101783	101347201	170954	0	0	lnc-EMCN-2:1	101296983	120756	lnc-EMCN-2:1	101296983	120756	LEF1-AS1	6991298	gene	protein_coding	ENSG00000138814.17	PPP3CA	0	exon	protein_coding	ENSG00000138814.17	PPP3CA	-2256	gene	protein_coding	ENSG00000138814.17	PPP3CA	0	23.3217	1	0	0	0
chr1	170522762	170523073	4	1	3	311	6.63328	1.46904	14.107	17.1812	1.79936	2.20008	121.792	12.7551	15.5956	170517703	-5060	170663950	140858	-1070	0	lnc-KIFAP3-2:16	170510420	0	lnc-KIFAP3-2:16	170510420	0	LINC00970	-1435758	gene	lncRNA	ENSG00000231407.6	GORAB-AS1	0	exon	lncRNA	ENSG00000231407.6	GORAB-AS1	-4276	gene	lncRNA	ENSG00000231407.6	GORAB-AS1	0	23.163	1	0	1	0
chr4	100582737	100585383	4	2	3	2646	8.95087	3.56375	15.2614	13.0392	15.8097	20.1837	85.4395	103.593	132.254	100548144	-34594	100445306	-137432	0	0	lnc-EMCN-3:2	100479971	0	lnc-EMCN-3:2	100479971	0	LEF1-AS1	7582143	gene	protein_coding	ENSG00000164035.10	EMCN	0	exon	protein_coding	ENSG00000164035.10	EMCN	0	gene	protein_coding	ENSG00000164035.10	EMCN	0	23.01	1	0	1	0
chr13	48637003	48638652	4	1	3	1649	3.81482	3.09148	5.76156	9.45987	2.83156	0.067725	164.189	49.1457	1.17546	48599465	-37539	48706860	68188	-723	0	LINC00462:1	48576973	-56103	LINC00462:1	48576973	-56103	Linc00441	-333343	gene	protein_coding	ENSG00000152207.8	CYSLTR2	15060	exon	protein_coding	ENSG00000152207.8	CYSLTR2	15060	gene	protein_coding	ENSG00000152207.8	CYSLTR2	15367	23.0096	0	0	0	0
chr4	159896826	159897620	4	2	3	794	4.48081	2.80622	9.97243	22.8174	23.9178	31.6913	228.805	239.839	317.789	159868347	-28480	159268031	-628796	0	0	LINC02233:3	159666502	-119043	LINC02233:3	159666502	-119043	LINC01612	10328916	gene	lncRNA	ENSG00000250488.2	LINC02233	-118998	exon	lncRNA	ENSG00000250488.2	LINC02233	-118998	gene	lncRNA	ENSG00000250488.2	LINC02233	-119157	22.8408	0	0	0	0
chr6	2173684	2174325	4	2	4	641	5.71155	0.834236	10.9467	12.7244	4.05455	3.31583	116.24	37.0391	30.2907	2228014	53416	2245428	71085	0	0	lnc-MYLK4-20:1	2167665	-5530	lnc-MYLK4-20:1	2167665	-5530	FOXCUT	-566331	gene	protein_coding	ENSG00000112699.11	GMDS	0	exon	protein_coding	ENSG00000112699.11	GMDS	1608	gene	protein_coding	ENSG00000112699.11	GMDS	0	22.7136	1	0	0	0
chr12	24816539	24822219	4	1	3	5680	8.09309	7.19197	2.226	19.0461	0.851909	0.165411	855.621	38.2709	7.43086	24830410	8010	24949208	126970	0	0	lnc-SOX5-3:1	24817655	0	lnc-LRMP-4:3	24767172	-41906	AC084816.1	-1627733	gene	protein_coding	ENSG00000060982.15	BCAT1	0	exon	protein_coding	ENSG00000060982.15	BCAT1	0	gene	protein_coding	ENSG00000060982.15	BCAT1	0	22.254	1	0	1	0
chr5	82314280	82315954	4	1	3	1674	8.62058	3.16508	13.3153	10.4182	1.82896	0	78.2424	13.7358	0	82318596	2038	82305598	-8683	0	0	lnc-ATP6AP1L-3:1	82278421	-34820	lnc-ATP6AP1L-3:1	82278421	-34820	LOC105379057	2066471	gene	transcribed_unitary_pseudogene	ENSG00000205464.13	ATP6AP1L	0	exon	transcribed_unitary_pseudogene	ENSG00000205464.13	ATP6AP1L	-1429	gene	transcribed_unitary_pseudogene	ENSG00000205464.13	ATP6AP1L	0	22.2472	1	0	0	0
chr14	86164510	86166536	4	3	3	2026	2.86641	3.01167	3.52516	20.9653	6.29201	8.01608	594.732	178.489	227.396	86130547	-33964	85530406	-634105	0	0	LINC02328:40	85934608	-33858	LINC02328:40	85934608	-33858	AL512791.2	4216830	gene	lncRNA	ENSG00000258733.6	LINC02328	-3010	exon	lncRNA	ENSG00000258733.6	LINC02328	-3010	gene	lncRNA	ENSG00000258733.6	LINC02328	-3647	22.0617	0	0	0	0
chr14	24925883	24926988	4	3	3	1105	2.61071	2.06403	1.83492	14.9097	7.13664	9.16715	812.556	388.936	499.595	25011325	84277	25010375	83368	0	-79	lnc-GZMB-1:1	24978667	51680	lnc-GZMB-1:1	24978667	51680	DHRS4-AS1	-873329	gene	protein_coding	ENSG00000168952.15	STXBP6	0	exon	protein_coding	ENSG00000168952.15	STXBP6	-47070	gene	protein_coding	ENSG00000168952.15	STXBP6	0	22.0615	1	0	0	0
chr8	107131756	107133069	4	3	3	1313	2.36029	2.66213	2.11145	16.6544	23.2636	30.7693	788.768	1101.79	1457.26	107123672	-8085	106770278	-361479	0	0	lnc-ANGPT1-1:1	107165875	32807	lnc-ANGPT1-1:1	107165875	32807	ZFPM2-AS1	-1071233	gene	lncRNA	ENSG00000287289.1	KB-1303B4.4	27286	exon	lncRNA	ENSG00000287289.1	KB-1303B4.4	27286	gene	lncRNA	ENSG00000287289.1	KB-1303B4.4	27377	22.0262	0	0	0	0
chr12	89776530	89778434	4	3	3	1904	5.34395	3.90115	7.13882	17.0134	1.21286	1.19413	238.322	16.9897	16.7272	89719676	-56855	89708832	-67699	0	0	lnc-TMTC3-21:1	89762759	-12730	lnc-TMTC3-21:1	89762759	-12730	POC1B-AS1	-228526	gene	lncRNA	ENSG00000258216.7	RP11-654D12.2	0	exon	snRNA	ENSG00000252823.1	RNU6-148P	-22378	gene	lncRNA	ENSG00000258216.7	RP11-654D12.2	0	22.0192	1	0	0	0
chr11	77840933	77841940	4	3	4	1007	11.8602	3.84901	24.409	9.77264	10.1573	13.2942	40.037	41.6129	54.4644	77921480	79397	77821424	-19510	0	0	lnc-INTS4-2:1	77829653	0	lnc-INTS4-2:1	77829653	0	ARAP1-AS1	-5147126	gene	lncRNA	ENSG00000254459.1	RP11-91P24.7	0	exon	protein_coding	ENSG00000087884.14	AAMDC	0	gene	protein_coding	ENSG00000087884.14	AAMDC	0	21.7947	1	0	1	0
chr7	64760044	64761400	3	1	3	1356	0.948386	1.96286	0.608633	32.6482	0.476351	0.062808	5364.18	78.2658	10.3195	64802393	40329	64794408	32990	0	2800	lnc-ZNF680-14:1	64678953	-72652	lnc-ZNF680-14:1	64678953	-72652	LINC00174	1614645	gene	unprocessed_pseudogene	ENSG00000277206.1	RP11-797H7.6	6757	exon	unprocessed_pseudogene	ENSG00000277206.1	RP11-797H7.6	6757	gene	unprocessed_pseudogene	ENSG00000277206.1	RP11-797H7.6	6812	21.5457	0	0	0	0
chr9	78793964	78794218	4	1	3	254	5.57298	0.386436	13.705	11.9626	0.534311	0.612879	87.2861	3.89864	4.47193	78862065	67647	78605977	-187988	168	0	lnc-GNAQ-10:1	78707689	-36360	lnc-GNAQ-10:1	78707689	-36360	lncARSR	711587	gene	unprocessed_pseudogene	ENSG00000237257.1	MTND2P8	-51220	exon	unprocessed_pseudogene	ENSG00000237257.1	MTND2P8	-51220	gene	lncRNA	ENSG00000260995.3	RP11-165H23.1	342961	21.4269	0	0	0	0
chr6	123771204	123772001	4	2	3	797	5.04549	1.17465	5.15794	8.50459	0.453047	0.230806	164.883	8.78349	4.47477	123681512	-89693	123637000	-134205	0	0	lnc-CLVS2-3:1	123823239	51239	lnc-CLVS2-3:1	123823239	51239	LINC00222	-15001263	gene	protein_coding	ENSG00000188580.15	NKAIN2	31865	exon	protein_coding	ENSG00000188580.15	NKAIN2	31865	gene	protein_coding	ENSG00000188580.15	NKAIN2	32255	21.3858	0	0	0	0
chr18	72369676	72371805	4	2	3	2129	14.6732	3.26635	18.6586	9.14866	8.70447	8.37106	49.0318	46.6512	44.8643	72210565	-159112	71593203	-776474	-140	0	lnc-CBLN2-6:2	72544452	172648	lnc-CBLN2-6:2	72544452	172648	LINC00909	2218513	gene	protein_coding	ENSG00000141668.10	CBLN2	164876	exon	protein_coding	ENSG00000141668.10	CBLN2	164876	gene	protein_coding	ENSG00000141668.10	CBLN2	166570	21.0269	0	0	0	0
chr3	119957171	119958327	4	3	4	1156	8.49274	3.19576	15.6784	7.36871	120.705	148.722	46.9992	769.88	948.578	120095778	135020	120094157	135812	0	0	lnc-COX17-2:1	119843262	-41038	lnc-COX17-2:1	119843262	-41038	TUSC7	-3233591	gene	protein_coding	ENSG00000082701.17	GSK3B	0	exon	protein_coding	ENSG00000082701.17	GSK3B	4399	gene	protein_coding	ENSG00000082701.17	GSK3B	0	20.8775	1	0	0	0
chr2	171423029	171423283	4	0	3	254	4.53943	1.10717	13.4496	10.0119	0.060898	0.0314297	74.4404	0.452788	0.233686	171568074	144578	171434261	10960	-644	0	lnc-TLK1-7:2	171331807	0	lnc-TLK1-7:2	171331807	0	MAP3K20-AS1	1743164	gene	protein_coding	ENSG00000123600.21	METTL8	0	exon	protein_coding	ENSG00000123600.21	METTL8	-8303	gene	protein_coding	ENSG00000123600.21	METTL8	0	20.7788	1	0	1	0
chr15	72470292	72472954	4	2	3	2662	2.44551	2.57931	4.02451	21.3462	1.56561	0.967713	530.406	38.902	24.0455	72472033	0	72474323	1351	0	0	TMEM202-AS1:28	72469291	0	TMEM202-AS1:28	72469291	0	ADPGK-AS1	309882	gene	lncRNA	ENSG00000261423.1	TMEM202-AS1	0	exon	lncRNA	ENSG00000261423.1	TMEM202-AS1	0	gene	lncRNA	ENSG00000261423.1	TMEM202-AS1	0	20.7251	1	0	1	1
chr10	86279812	86281783	4	2	3	1971	5.9087	5.30582	8.51142	10.2811	0.793356	0.460596	120.792	9.32107	5.41151	86396727	113415	86366211	84410	0	-186	lnc-GRID1-4:1	86380622	98840	lnc-GRID1-4:1	86380622	98840	LINC00858	-1985154	gene	protein_coding	ENSG00000182771.19	GRID1	0	exon	miRNA	ENSG00000199104.2	MIR346	-15024	gene	protein_coding	ENSG00000182771.19	GRID1	0	20.5509	1	0	0	0
chr21	25837969	25842202	3	2	4	4233	6.18576	7.03866	1.29609	37.0046	7.80193	9.63118	2855.09	601.957	743.092	25853304	11040	25932607	90388	0	0	lnc-JAM2-1:1	25571019	0	lnc-JAM2-1:1	25571019	0	MIR155HG	-262802	gene	protein_coding	ENSG00000142192.21	APP	38349	exon	protein_coding	ENSG00000142192.21	APP	38349	gene	protein_coding	ENSG00000142192.21	APP	39571	20.4585	0	0	1	0
chr8	557189	558721	4	1	3	1532	4.04388	2.68048	4.07972	12.3212	0.21385	0.0362953	302.012	5.24178	0.889652	615671	55588	545043	-12147	0	0	lnc-FBXO25-7:1	606298	47578	lnc-FBXO25-7:1	606298	47578	AC103957.1	7855484	gene	protein_coding	ENSG00000180190.13	TDRP	-11408	exon	protein_coding	ENSG00000180190.13	TDRP	-11408	gene	protein_coding	ENSG00000180190.13	TDRP	-11576	20.3636	0	0	0	0
chr12	74024403	74025681	4	1	3	1278	8.40749	2.73262	7.75388	10.3535	0.251176	0.0362953	133.527	3.23936	0.468092	74039457	13366	74189963	164265	0	0	LINC02394:3	74039085	13405	LINC02394:3	74039085	13405	IFNG-AS1	-5789718	gene	lncRNA	ENSG00000251138.7	LINC02882	0	exon	lncRNA	ENSG00000258332.3	LINC02394	13344	gene	lncRNA	ENSG00000251138.7	LINC02882	0	20.3507	1	0	0	0
chr15	85815164	85815578	4	1	3	414	4.97629	0.386436	7.74975	10.2398	11.8441	15.7424	132.131	152.832	203.134	85884734	69093	85794900	-20265	0	-2954	lnc-SEC11A-7:1	85760616	-20247	lnc-SEC11A-7:1	85760616	-20247	XLOC_017263	-144217	gene	snRNA	ENSG00000252931.1	RNU6-231P	6278	exon	snRNA	ENSG00000252931.1	RNU6-231P	6278	gene	protein_coding	ENSG00000183655.13	KLHL25	-20399	20.3299	0	0	0	0
chr11	45519703	45523186	4	3	3	3483	26.9115	17.5885	34.7182	11.0001	745.393	992.34	31.6839	2146.98	2858.27	45528443	4940	45650358	127154	0	0	lnc-CHST1-5:1	45489698	0	lnc-CHST1-5:1	45489698	0	AC087276.2	-2160408	gene	lncRNA	ENSG00000254746.6	RP11-958J22.1	0	exon	processed_pseudogene	ENSG00000255519.1	RP11-958J22.2	-5252	gene	lncRNA	ENSG00000254746.6	RP11-958J22.1	0	20.3218	1	0	1	0
chr15	83758168	83758613	4	2	3	445	8.78579	0.996771	20.3563	10.2133	12.0001	1.19433	50.1727	58.9506	5.86713	83710574	-47595	83654378	-103791	924	0	lnc-BNC1-3:1	83761275	2663	lnc-BNC1-3:1	83761275	2663	XLOC_017263	1861011	gene	protein_coding	ENSG00000156218.13	ADAMTSL3	0	exon	protein_coding	ENSG00000156218.13	ADAMTSL3	14911	gene	protein_coding	ENSG00000156218.13	ADAMTSL3	0	20.3197	1	0	0	0
chr17	63097162	63097408	4	1	3	246	4.35828	0.407893	5.61892	8.23542	3.8982	5.09807	146.566	69.3764	90.7304	63190574	92981	63009851	-87312	0	204	lnc-CYB561-6:1	63117018	19611	lnc-CYB561-6:1	63117018	19611	AC011921.1	-2546365	gene	protein_coding	ENSG00000170921.15	TANC2	0	exon	protein_coding	ENSG00000170921.15	TANC2	1768	gene	protein_coding	ENSG00000170921.15	TANC2	0	20.2509	1	0	0	0
chr10	70286890	70287131	4	2	3	241	9.91	0.386436	19.1242	6.62787	4.02034	5.21116	34.657	21.0223	27.249	70231331	-55560	70233461	-53430	-1661	0	lnc-H2AFY2-4:1	70233562	-48876	lnc-H2AFY2-4:1	70233562	-48876	LINC00857	9920242	gene	protein_coding	ENSG00000148734.8	NPFFR1	-2886	exon	protein_coding	ENSG00000148734.8	NPFFR1	-2886	gene	protein_coding	ENSG00000148734.8	NPFFR1	-3221	20.1725	0	0	0	0
chrX	88367765	88368475	4	0	3	710	7.46979	1.2329	14.8863	8.73153	0.149303	0	58.6549	1.00295	0	88498159	129519	88747201	378706	-107	0	lnc-CHM-10:1	88096392	-270541	lnc-CHM-10:1	88096392	-270541	FTX	-14074192	gene	processed_pseudogene	ENSG00000271693.1	CTD-2194M22.1	869	exon	processed_pseudogene	ENSG00000271693.1	CTD-2194M22.1	869	gene	protein_coding	ENSG00000147183.10	CPXCR1	378896	20.1513	0	0	0	0
chr4	80876336	80876577	4	0	4	241	4.95505	1.00289	8.68623	6.37765	0.0335145	0.044686	73.4225	0.385835	0.514447	81164998	288354	81204801	328205	-297	0	lnc-BMP3-1:1	81164939	288363	lnc-BMP3-1:1	81164939	288363	UBE2CP3	-23803205	gene	protein_coding	ENSG00000197826.12	CFAP299	0	exon	protein_coding	ENSG00000197826.12	CFAP299	-3262	gene	protein_coding	ENSG00000197826.12	CFAP299	0	20.1499	1	0	0	0
chr5	153560509	153560740	4	0	3	231	6.8251	0.92929	10.97	9.01116	0.0933142	0	82.1439	0.850633	0	153837241	276445	153491112	-69398	489	0	lnc-MFAP3-2:1	153755381	194642	lnc-MFAP3-2:1	153755381	194642	SAP30L-AS1	764829	gene	protein_coding	ENSG00000155511.18	GRIA1	0	exon	protein_coding	ENSG00000155511.18	GRIA1	-2414	gene	protein_coding	ENSG00000155511.18	GRIA1	0	20.1448	1	0	0	0
chr9	65675439	65677863	3	3	3	2424	2.03524	3.33073	0.644944	145.186	52.1656	68.4592	22511.4	8088.39	10614.8	65782697	104750	65675589	0	0	0	lnc-CBWD5-1:1	65660975	-10667	lnc-CBWD5-1:1	65660975	-10667	LINC01410	-2861954	gene	protein_coding	ENSG00000147996.17	CBWD5	0	exon	protein_coding	ENSG00000147996.17	CBWD5	0	gene	protein_coding	ENSG00000147996.17	CBWD5	0	19.9957	1	0	0	0
chr2	170463943	170467007	4	3	3	3064	10.1498	6.82088	10.905	25.4988	10.1145	12.217	233.826	92.7511	112.031	170351098	-112846	170263321	-200623	0	0	lnc-TLK1-8:1	170431454	0	lnc-TLK1-8:1	170431454	0	MAP3K20-AS1	2699440	gene	protein_coding	ENSG00000071909.19	MYO3B	0	exon	protein_coding	ENSG00000071909.19	MYO3B	0	gene	protein_coding	ENSG00000071909.19	MYO3B	0	19.9164	1	0	1	0
chr10	10552125	10553459	4	2	3	1334	10.7306	2.37687	17.3517	8.5618	1.08038	0.967713	49.3426	6.22635	5.57704	10554586	1045	10563588	10113	0	0	lnc-USP6NL-8:1	10427695	-49775	lnc-USP6NL-8:1	10427695	-49775	SFTA1P	230979	gene	lncRNA	ENSG00000270111.3	CELF2-DT	-89764	exon	lncRNA	ENSG00000270111.3	CELF2-DT	-89764	gene	lncRNA	ENSG00000270111.3	CELF2-DT	-89937	19.7878	0	0	0	0
chr2	39446195	39447447	4	3	3	1252	9.56909	3.10983	10.1788	12.9571	7.66934	9.97695	127.295	75.3463	98.0171	39735475	287818	39437329	-8867	0	0	lnc-TMEM178A-1:15	39437430	0	lnc-TMEM178A-1:15	39437430	0	LINC01121	5717370	gene	lncRNA	ENSG00000231312.7	MAP4K3-DT	0	exon	lncRNA	ENSG00000231312.7	MAP4K3-DT	6393	gene	lncRNA	ENSG00000231312.7	MAP4K3-DT	0	19.7655	1	0	1	0
chr17	35227689	35231504	4	2	3	3815	8.03985	6.19831	11.2531	13.0105	7.51201	8.946	115.617	66.7549	79.4981	35232642	0	35194324	-33366	0	0	lnc-SLC35G3-1:10	35227655	0	lnc-SLC35G3-1:10	35227655	0	SNHG30	336573	gene	lncRNA	ENSG00000266947.1	RP11-799D4.4	0	exon	lncRNA	ENSG00000266947.1	RP11-799D4.4	0	gene	lncRNA	ENSG00000266947.1	RP11-799D4.4	1140	19.7221	1	0	1	1
chr6	92594254	92594631	4	3	3	377	5.33334	0.742189	9.4439	14.8706	15.3629	19.1401	157.462	162.675	202.671	92590072	-4183	92565740	-28515	0	0	lnc-EPHA7-2:1	92589321	-4169	lnc-EPHA7-2:1	92589321	-4169	SNHG5	-6915323	gene	lncRNA	ENSG00000288101.1	RP11-596A13.1	36436	exon	lncRNA	ENSG00000288101.1	RP11-596A13.1	36436	gene	lncRNA	ENSG00000288101.1	RP11-596A13.1	37216	19.6341	0	0	0	0
chr14	26396218	26396693	4	2	3	475	2.91965	1.6408	5.96991	9.41401	4.03789	5.33408	157.691	67.6373	89.3495	26397356	461	26597309	200598	0	-264	lnc-NOVA1-6:1	26391839	0	lnc-NOVA1-6:1	26391839	0	DHRS4-AS1	-2343664	gene	protein_coding	ENSG00000139910.20	NOVA1	46398	exon	protein_coding	ENSG00000139910.20	NOVA1	46398	gene	protein_coding	ENSG00000139910.20	NOVA1	52272	19.6035	0	0	1	0
chr4	14301845	14303326	4	2	4	1481	2.22708	3.64046	8.02988	10.856	3.62979	4.64064	135.196	45.2035	57.7922	14359823	56181	13627729	-674117	0	0	lnc-CPEB2-2:7	14165848	0	lnc-CPEB2-2:7	14165848	0	AFAP1-AS1	-6522918	gene	lncRNA	ENSG00000287360.1	AC006296.4	56075	exon	lncRNA	ENSG00000287360.1	AC006296.4	56075	gene	lncRNA	ENSG00000287360.1	AC006296.4	56499	19.5906	0	0	1	0
chr13	25222161	25224635	4	1	4	2474	16.41	5.23222	25.6389	14.1755	0.457689	0.062808	55.289	1.78513	0.244972	25208867	-13295	25172325	-49837	0	0	lnc-NUP58-2:1	25193106	-11867	lnc-NUP58-2:1	25193106	-11867	TPTE2P1	-253675	gene	lncRNA	ENSG00000225105.2	LINC01076	-11866	exon	lncRNA	ENSG00000225105.2	LINC01076	-11866	gene	lncRNA	ENSG00000225105.2	LINC01076	-12061	19.555	0	0	0	0
chr5	13133666	13135265	2	1	3	1599	1.32132	3.29082	0.856655	26.9634	2.7702	3.49453	3147.52	323.374	407.927	13144147	8806	13020102	-113565	0	0	lnc-TRIO-3:1	13175845	40581	lnc-TRIO-3:1	13175845	40581	LSINCT5	-10418430	gene	lncRNA	ENSG00000248145.2	CTC-305H11.1	8736	exon	lncRNA	ENSG00000248145.2	CTC-305H11.1	8736	gene	lncRNA	ENSG00000248145.2	CTC-305H11.1	8884	19.4861	0	0	0	0
chr8	6951155	6953333	4	2	3	2178	5.46648	4.27837	12.0715	14.017	1567.86	0.386888	116.117	12988.1	3.20497	6951581	0	6897991	-53165	0	-2498	lnc-DEFA4-1:1	6950725	0	lnc-DEFA4-1:1	6950725	0	AC103957.1	1460872	gene	unprocessed_pseudogene	ENSG00000223629.1	DEFA8P	0	exon	unprocessed_pseudogene	ENSG00000223629.1	DEFA8P	0	gene	unprocessed_pseudogene	ENSG00000223629.1	DEFA8P	0	19.4853	1	0	1	1
chr9	37839505	37841632	4	3	3	2127	3.29801	3.32451	6.09802	37.0664	4.7262	5.70439	607.843	77.5039	93.5449	37918374	72664	37800798	-38708	0	0	lnc-DCAF10-1:1	37789036	0	lnc-DCAF10-1:1	37789036	0	FAM201A	778843	gene	protein_coding	ENSG00000122741.16	DCAF10	0	exon	protein_coding	ENSG00000122741.16	DCAF10	458	gene	protein_coding	ENSG00000255872.3	RP11-613M10.9	0	19.4746	1	0	1	0
chr8	32564199	32564981	4	2	3	782	3.0476	1.54574	4.28717	12.9682	1.18453	1.13147	302.488	27.6297	26.392	32548831	-15369	32548986	-15214	-104	0	NRG1-IT3:1	32440745	-121475	NRG1-IT3:1	32440745	-121475	LINC00589	-2816091	gene	protein_coding	ENSG00000157168.20	NRG1	0	exon	protein_coding	ENSG00000157168.20	NRG1	-9142	gene	protein_coding	ENSG00000157168.20	NRG1	0	19.4343	1	0	0	0
chr17	20778590	20778836	4	0	3	246	5.45578	0.668592	8.53831	7.97703	0.201318	0.0942377	93.4264	2.35782	1.1037	20788857	9890	20897591	118738	-985	0	lnc-CDRT15L2-5:1	20775641	-1686	lnc-CDRT15L2-5:1	20775641	-1686	SUZ12P1	9930464	gene	processed_pseudogene	ENSG00000213671.3	OLA1P2	-1685	exon	processed_pseudogene	ENSG00000213671.3	OLA1P2	-1685	gene	unprocessed_pseudogene	ENSG00000187870.7	RNFT1P3	-24443	19.3224	0	0	0	0
chr18	61939624	61940908	4	2	3	1284	6.72919	2.38609	9.39508	24.4941	11.6186	15.2426	260.712	123.667	162.24	61910481	-29144	61893739	-45886	0	0	lnc-RNF152-4:1	61957272	16365	lnc-PIGN-1:4	61901084	-29240	linc-ROR	-4867506	gene	protein_coding	ENSG00000197563.11	PIGN	0	exon	processed_pseudogene	ENSG00000267597.1	RPIAP1	16366	gene	protein_coding	ENSG00000197563.11	PIGN	0	19.3214	1	0	0	0
chr13	28931244	28934352	4	1	3	3108	12.9364	3.68648	17.7928	11.1922	18.97	0.0362953	62.9027	106.616	0.203988	28778221	-153024	28718886	-212359	0	0	lnc-SLC46A3-3:1	28920020	-9445	lnc-SLC46A3-3:1	28920020	-9445	TPTE2P1	-3962758	gene	protein_coding	ENSG00000132938.22	MTUS2	0	exon	protein_coding	ENSG00000132938.22	MTUS2	90106	gene	protein_coding	ENSG00000132938.22	MTUS2	0	19.2079	1	0	0	0
chr7	14787726	14789774	4	1	3	2048	6.62801	4.48382	8.45162	12.804	0.598433	0.0265127	151.497	7.08069	0.3137	14799578	9653	14841228	51436	0	-1459	lnc-AGMO-2:1	14736173	0	lnc-AGMO-2:2	14736137	0	MACC1-AS1	5352143	gene	protein_coding	ENSG00000136267.14	DGKB	0	exon	lncRNA	ENSG00000226323.1	AC006150.1	24358	gene	protein_coding	ENSG00000136267.14	DGKB	0	19.2071	1	0	1	0
chr8	120339687	120340892	2	2	3	1205	1.65699	3.26024	0.794403	256.374	31.66	42.064	32272.5	3985.38	5295.05	120521862	179559	120445135	104224	0	-1024	lnc-SNTB1-1:1	120419655	78764	lnc-DEPTOR-1:3	120054679	-283487	AP005717.1	-465200	gene	protein_coding	ENSG00000187955.12	COL14A1	0	exon	protein_coding	ENSG00000187955.12	COL14A1	434	gene	protein_coding	ENSG00000187955.12	COL14A1	0	19.1646	1	0	0	0
chr8	51184414	51185521	4	1	3	1107	1.98731	3.4319	2.3147	12.0126	4.6133	6.05153	518.971	199.304	261.439	51232913	47331	51898823	713284	0	0	lnc-SNTG1-11:1	51395230	209710	lnc-SNTG1-11:1	51395230	209710	AC026904.1	-2666258	gene	lncRNA	ENSG00000253664.1	RP11-401H2.1	72168	exon	lncRNA	ENSG00000253664.1	RP11-401H2.1	72168	gene	lncRNA	ENSG00000253664.1	RP11-401H2.1	72288	19.1219	0	0	0	0
chr8	70524877	70526587	3	2	3	1710	6.9903	3.33684	1.51119	31.8264	73.8341	96.9026	2106.05	4885.82	6412.33	70525352	0	70608114	81508	0	0	lnc-TRAM1-1:4	70522013	0	lnc-TRAM1-1:4	70522013	0	SNHG6	-3598480	gene	lncRNA	ENSG00000287230.1	RP11-110M13.2	0	exon	lncRNA	ENSG00000287230.1	RP11-110M13.2	0	gene	lncRNA	ENSG00000287230.1	RP11-110M13.2	0	19.1049	1	0	1	1
chr13	100379538	100379778	4	1	3	240	8.13587	0.460033	13.8352	6.91927	3.93855	5.22652	50.0121	28.4676	37.7769	100365023	-14516	100533609	153812	-913	0	PCCA-AS1:4	100464436	84659	PCCA-AS1:4	100464436	84659	LINC00554	-381630	gene	protein_coding	ENSG00000175198.17	PCCA	0	exon	protein_coding	ENSG00000175198.17	PCCA	-10964	gene	protein_coding	ENSG00000175198.17	PCCA	0	19.0906	1	0	0	0
chr4	93141915	93142528	4	1	4	613	4.36892	1.26359	5.44962	7.9905	3.41995	4.51016	146.625	62.7557	82.761	93318875	176014	93828905	686358	0	0	lnc-HPGDS-2:1	93318622	176095	lnc-HPGDS-2:1	93318622	176095	LEF1-AS1	15024998	gene	protein_coding	ENSG00000152208.13	GRID2	0	exon	protein_coding	ENSG00000152208.13	GRID2	22207	gene	protein_coding	ENSG00000152208.13	GRID2	0	19.0694	1	0	0	0
chr4	31942980	31947556	4	3	3	4576	19.9533	8.79908	20.3592	29.5155	6.79124	8.18405	144.974	33.3572	40.1984	31950720	2766	32157786	210210	0	0	lnc-ARAP2-12:1	31986451	38896	lnc-ARAP2-12:1	31986451	38896	LINC02473	-7271413	gene	lncRNA	ENSG00000251129.2	LINC02506	49821	exon	lncRNA	ENSG00000251129.2	LINC02506	49821	gene	lncRNA	ENSG00000251129.2	LINC02506	50268	19.0262	0	0	0	0
chr1	10233002	10233568	4	2	3	566	4.33694	2.45047	7.98443	14.2572	356.83	475.723	178.562	4469.07	5958.13	10223174	-9829	10211088	-21915	0	-855	lnc-DFFA-10:2	10209719	-22672	lnc-DFFA-10:2	10209719	-22672	GUARDIN	-1036719	gene	protein_coding	ENSG00000054523.19	KIF1B	0	exon	protein_coding	ENSG00000054523.19	KIF1B	-568	gene	protein_coding	ENSG00000054523.19	KIF1B	0	18.8853	1	0	0	0
chr19	29725101	29726627	4	2	3	1526	8.73783	3.01789	15.3212	7.7228	18.708	24.4712	50.4059	122.105	159.721	29710718	-14384	29715303	-9799	0	-3089	lnc-PLEKHF1-1:2	29730610	3984	lnc-PLEKHF1-1:2	29730610	3984	AC008794.2	1739027	gene	protein_coding	ENSG00000131943.19	C19orf12	-9312	exon	protein_coding	ENSG00000131943.19	C19orf12	-9312	gene	protein_coding	ENSG00000131943.19	C19orf12	-9539	18.7849	0	0	0	0
chr12	109799985	109801651	2	2	4	1666	2.39224	4.59431	1.11139	39.3584	2.56716	2.97497	3541.36	230.986	267.679	109814645	12847	109814617	12948	0	0	lnc-GLTP-2:2	109814700	13050	lnc-GLTP-2:2	109814700	13050	MAPKAPK5-AS1	2038114	gene	protein_coding	ENSG00000111199.12	TRPV4	0	exon	protein_coding	ENSG00000111199.12	TRPV4	0	gene	protein_coding	ENSG00000111199.12	TRPV4	0	18.7644	1	0	0	0
chr12	23052374	23054219	4	3	3	1845	12.5367	3.5822	21.7324	12.3346	1.60163	1.33922	56.7566	7.36975	6.16232	23054323	0	22625371	-427004	165	0	lnc-ETNK1-3:5	23021786	0	lnc-ETNK1-3:5	23021786	0	AC084816.1	0	gene	lncRNA	ENSG00000256995.8	RP11-114G22.1	0	exon	lncRNA	ENSG00000256995.8	RP11-114G22.1	0	gene	lncRNA	ENSG00000256995.8	RP11-114G22.1	0	18.7406	1	1	1	1
chr2	132580755	132581903	2	3	3	1148	3.70825	2.07637	0.836364	38.2056	14.5364	19.0832	4568.06	1738.04	2281.69	132657110	74521	132766204	184282	0	0	lnc-GPR39-5:1	132632052	50150	lnc-GPR39-5:1	132632052	50150	ZEB2-AS1	11936076	gene	protein_coding	ENSG00000183840.7	GPR39	0	exon	protein_coding	ENSG00000183840.7	GPR39	22539	gene	protein_coding	ENSG00000183840.7	GPR39	0	18.6935	1	0	0	0
chrX	109235933	109236407	4	0	3	474	3.48448	1.24825	5.17476	9.07148	0.0186628	0	175.302	0.360651	0	109054606	-181328	109481820	245393	0	-330	lnc-COL4A5-3:2	109054184	-181212	lnc-COL4A5-3:1	109054115	-181328	miR503HG	25306713	gene	processed_pseudogene	ENSG00000215000.4	GAPDHP77	105407	exon	processed_pseudogene	ENSG00000215000.4	GAPDHP77	105407	gene	protein_coding	ENSG00000101890.5	GUCY2F	136594	18.6912	0	0	0	0
chr16	12957301	12958359	4	2	3	1058	6.1059	1.91684	10.6493	8.86103	9.41209	3.96455	83.2079	88.3826	37.2284	12957743	0	12804044	-153258	375	0	lnc-SNX29-3:1	12908935	-45655	lnc-SNX29-3:1	12908935	-45655	BCAR4	-1128457	gene	protein_coding	ENSG00000237515.9	SHISA9	0	exon	protein_coding	ENSG00000237515.9	SHISA9	-40486	gene	protein_coding	ENSG00000237515.9	SHISA9	0	18.5627	1	0	0	1
chr1	4833237	4833798	4	0	3	561	7.50181	1.3065	13.1083	9.81064	0.0933142	0	74.8428	0.71187	0	4961244	127279	4627489	-205749	-2714	0	lnc-AJAP1-5:2	4789576	-40702	lnc-AJAP1-5:2	4789576	-40702	TP73-AS1	-1085865	gene	protein_coding	ENSG00000196581.11	AJAP1	-40703	exon	protein_coding	ENSG00000196581.11	AJAP1	-40703	gene	protein_coding	ENSG00000196581.11	AJAP1	-50693	18.5545	0	0	0	0
chr8	11266229	11266889	4	2	4	660	3.99599	1.03357	7.10635	6.94674	0.751388	0.628594	97.754	10.5735	8.84553	11267865	901	11284395	17487	0	-750	LINC00529:1	11247625	0	LINC00529:1	11247625	0	LINC00599	-1359552	gene	lncRNA	ENSG00000236827.1	LINC00529	0	exon	lncRNA	ENSG00000236827.1	LINC00529	901	gene	lncRNA	ENSG00000236827.1	LINC00529	0	18.5276	1	0	1	0
chr12	9962379	9962962	4	2	3	583	11.7588	0.966089	15.2863	9.99821	11.122	14.8293	65.4065	72.758	97.0107	9943497	-18883	9870129	-92251	-38	0	CLEC12A-AS1:2	9948136	-9043	LINC02470:13	9936578	-18885	GPRC5D-AS1	2964765	gene	protein_coding	ENSG00000172322.14	CLEC12A	0	exon	protein_coding	ENSG00000172322.14	CLEC12A	8448	gene	protein_coding	ENSG00000172322.14	CLEC12A	0	18.5176	1	0	0	0
chr4	144987904	144990089	4	1	3	2185	6.92101	2.43212	7.34121	10.1068	0.488598	0.10402	137.672	6.65555	1.41694	144874784	-113121	144895671	-92234	0	0	lnc-OTUD4-5:2	144967111	0	lnc-ABCE1-3:2	145034340	44252	SLC7A11-AS1	-6809728	gene	protein_coding	ENSG00000164162.14	ANAPC10	0	exon	protein_coding	ENSG00000164162.14	ANAPC10	4487	gene	protein_coding	ENSG00000285713.1	RP11-1289C17.2	0	18.4854	1	0	1	0
chr5	4666427	4669149	4	2	3	2722	13.24	5.66468	24.8496	22.9184	20.3633	26.7778	92.2285	81.9464	107.76	4649292	-17136	4705952	36785	0	0	lnc-MED10-11:5	4451929	0	lnc-MED10-11:5	4451929	0	LSINCT5	-1951191	gene	lncRNA	ENSG00000248973.3	RP11-445O3.2	0	exon	lncRNA	ENSG00000248973.3	RP11-445O3.2	-8862	gene	lncRNA	ENSG00000248973.3	RP11-445O3.2	0	18.4826	1	0	1	0
chr5	81341995	81342829	4	3	3	834	4.23042	1.91072	7.26318	193.406	37.1268	48.8803	2662.83	511.165	672.988	81314153	-27843	81301854	-40142	0	-128	lnc-ACOT12-6:1	81273320	-4681	lnc-ACOT12-6:1	81273320	-4681	LOC105379057	3039596	gene	protein_coding	ENSG00000172497.9	ACOT12	0	exon	protein_coding	ENSG00000172497.9	ACOT12	0	gene	protein_coding	ENSG00000172497.9	ACOT12	0	18.3783	1	0	0	0
chr12	98198154	98198999	4	1	3	845	8.88702	2.01801	14.5379	8.27494	0.302769	0.105087	56.9197	2.08262	0.722848	98198583	0	98515540	316522	0	0	lnc-IKBIP-14:1	98113013	0	lnc-IKBIP-14:1	98113013	0	TMPO-AS1	313975	gene	lncRNA	ENSG00000258312.1	RP11-690J15.1	0	exon	lncRNA	ENSG00000258312.1	RP11-690J15.1	1107	gene	lncRNA	ENSG00000258312.1	RP11-690J15.1	0	18.2907	1	0	1	1
chr5	149336444	149336723	4	2	3	279	7.11286	0.594995	19.6344	8.86415	6.0487	7.89074	45.1461	30.8067	40.1884	149332875	-3570	149345405	8664	344	0	lnc-IL17B-9:1	149344780	8058	lnc-IL17B-9:1	149344780	8058	CARMN	69967	gene	lncRNA	ENSG00000285736.1	RP11-394O4.7	0	exon	protein_coding	ENSG00000157510.14	AFAP1L1	-722	gene	protein_coding	ENSG00000157510.14	AFAP1L1	0	18.2791	1	0	0	0
chr10	10781169	10782002	4	0	3	833	7.35792	1.95364	16.9452	7.17666	0.121757	0.062808	42.352	0.718534	0.370653	10781124	-46	10563588	-217582	0	0	lnc-USP6NL-7:12	10775297	0	lnc-USP6NL-7:12	10775297	0	SFTA1P	2436	gene	lncRNA	ENSG00000225383.8	SFTA1P	2436	exon	lncRNA	ENSG00000225383.8	SFTA1P	2436	gene	lncRNA	ENSG00000225383.8	SFTA1P	4755	18.2634	0	0	1	1
chr4	40281784	40282023	4	1	3	239	2.99427	0.490715	5.78357	8.26288	3.45853	4.58649	142.868	59.7992	79.302	40316980	34544	40335312	53270	-552	0	lnc-RHOH-1:1	40265471	-15328	lnc-RHOH-1:1	40265471	-15328	DANCR	12430303	gene	lncRNA	ENSG00000250338.1	RP11-395I6.2	-15327	exon	lncRNA	ENSG00000250338.1	RP11-395I6.2	-15327	gene	lncRNA	ENSG00000250338.1	RP11-395I6.2	-15802	18.2283	0	0	0	0
chr11	1741167	1742090	4	2	4	923	8.27968	3.26936	16.9277	8.10488	10.2987	10.9198	47.8793	60.8393	64.5081	1715028	-26140	1763727	21618	-267	0	FAM99B:5	1682792	0	FAM99B:5	1682792	0	H19	253087	gene	protein_coding	ENSG00000250644.3	RP11-295K3.1	0	exon	protein_coding	ENSG00000250644.3	RP11-295K3.1	2270	gene	protein_coding	ENSG00000250644.3	RP11-295K3.1	0	18.1364	1	0	1	0
chr17	51538444	51539365	4	1	3	921	8.31169	0.935407	19.2214	7.11313	0.186628	0	37.0064	0.970943	0	51440428	-98017	51260822	-277623	568	0	lnc-CA10-1:1	51595505	56141	lnc-CA10-1:1	51595505	56141	TOB1-AS1	-627671	gene	lncRNA	ENSG00000267452.3	LINC02073	-17043	exon	lncRNA	ENSG00000267452.3	LINC02073	-17043	gene	lncRNA	ENSG00000267452.3	LINC02073	-17341	17.9328	0	0	0	0
chr14	32481067	32481620	4	1	3	553	9.13216	1.7543	16.7241	7.97092	5.94059	7.82125	47.6612	35.521	46.7662	32651613	169809	32329555	-151513	0	0	lnc-GPR33-12:1	32484097	2478	lnc-GPR33-11:1	32445007	-35763	PTCSC3	3654489	gene	protein_coding	ENSG00000151320.11	AKAP6	0	exon	unprocessed_pseudogene	ENSG00000259045.1	MTCO1P2	2479	gene	protein_coding	ENSG00000151320.11	AKAP6	0	17.913	1	0	0	0
chr1	3976063	3976304	4	1	3	241	9.93664	0.92929	23.3675	6.74625	1.46412	1.80286	28.8702	6.26565	7.71526	3976195	0	3900334	-75730	-341	0	lnc-DFFB-50:4	3976139	0	lnc-DFFB-50:4	3976139	0	TP73-AS1	-228691	gene	lncRNA	ENSG00000284668.2	LINC02780	0	exon	lncRNA	ENSG00000284668.2	LINC02780	0	gene	lncRNA	ENSG00000284668.2	LINC02780	0	17.9086	1	0	1	1
chr1	61862892	61863697	4	2	3	805	6.2124	0.794329	10.2317	20.4838	4.11143	4.93446	200.199	40.1831	48.2271	61985832	121781	61725454	-137439	0	22	lnc-TM2D1-4:1	61741997	-120469	lnc-TM2D1-4:1	61741997	-120469	FOXD3-AS1	1457188	gene	protein_coding	ENSG00000132849.21	PATJ	0	exon	protein_coding	ENSG00000132849.21	PATJ	542	gene	protein_coding	ENSG00000132849.21	PATJ	0	17.9013	1	0	0	0
chr15	49417921	49418626	0	1	3	705	0.708606	1.42001	0.120421	17.6159	2.25513	2.85754	14628.6	1872.71	2372.97	49538461	119645	49423087	4441	489	0	lnc-FGF7-5:1	49353484	-63888	lnc-FGF7-5:1	49353484	-63888	MAPK6-DT	2592374	gene	protein_coding	ENSG00000166262.16	FAM227B	0	exon	protein_coding	ENSG00000166262.16	FAM227B	3775	gene	protein_coding	ENSG00000166262.16	FAM227B	0	17.8631	1	0	0	0
chr10	127842906	127844030	4	2	3	1124	6.48934	2.28793	13.3372	15.1891	2.74382	3.26029	113.885	20.5728	24.4452	127877723	33572	127907118	63070	-2181	0	lnc-PTPRE-2:1	127867880	23851	lnc-PTPRE-2:1	127867880	23851	LINC01561	-7242783	gene	processed_pseudogene	ENSG00000270778.1	BUB1P1	23852	exon	processed_pseudogene	ENSG00000270778.1	BUB1P1	23852	gene	protein_coding	ENSG00000180745.5	CLRN3	34392	17.8298	0	0	0	0
chr4	190110728	190111513	4	2	4	785	21.866	8.05689	38.6845	9.56598	4.61437	3.91295	24.7282	11.9282	10.115	190112650	924	190091030	-19699	-262	0	lnc-FRG2-1:1	190107086	-1851	lnc-FRG2-1:1	190107086	-1851	LINC01060	-1429678	gene	unprocessed_pseudogene	ENSG00000280457.1	DUX4L2	-18449	exon	unprocessed_pseudogene	ENSG00000280457.1	DUX4L2	-18449	gene	unprocessed_pseudogene	ENSG00000249003.1	CLUHP4	-47916	17.8271	0	0	0	0
chr6	8623019	8624019	3	2	3	1000	1.79553	1.16853	1.84676	22.6064	11.7362	15.4492	1224.11	635.501	836.555	8628153	2156	8435513	-187507	0	327	lnc-BMP6-106:113	8558584	0	lnc-BMP6-106:113	8558584	0	HULC	0	gene	lncRNA	ENSG00000285219.2	HULC	0	exon	lncRNA	ENSG00000285219.2	HULC	-11975	gene	lncRNA	ENSG00000285216.1	RP11-314C16.1	0	17.782	1	1	1	0
chr2	156759470	156762131	4	2	3	2661	3.282	3.98398	2.95231	16.8846	9.06836	11.3446	571.91	307.161	384.263	156694538	-64933	156617603	-141868	0	0	lnc-GPD2-5:1	156742095	-993	lnc-GPD2-5:1	156742095	-993	ZEB2-AS1	-12237994	gene	processed_pseudogene	ENSG00000238069.1	RPLP0P7	15576	exon	processed_pseudogene	ENSG00000238069.1	RPLP0P7	15576	gene	lncRNA	ENSG00000287048.1	RP11-744G10.1	26646	17.743	0	0	0	0
chr21	22075478	22076856	4	2	3	1378	8.13574	2.72651	11.2773	11.6801	3.04478	3.66156	103.572	26.9992	32.4685	22109553	32512	21747257	-328222	0	0	LINC01687:10	22009157	0	LINC01687:10	22009157	0	MIR155HG	3485054	gene	lncRNA	ENSG00000233215.6	LINC01687	0	exon	lncRNA	ENSG00000233215.6	LINC01687	-12520	gene	lncRNA	ENSG00000233215.6	LINC01687	0	17.7383	1	0	1	0
chr14	89623151	89626894	4	2	3	3743	9.80885	7.4251	9.60726	47.7899	11.9435	14.2823	497.436	124.317	148.661	89627768	737	89619160	-3992	225	0	lnc-FOXN3-1:1	89412311	0	lnc-TDP1-7:1	89621917	-945	AL512791.2	756472	gene	lncRNA	ENSG00000259053.1	RP11-33N16.3	0	exon	misc_RNA	ENSG00000201027.1	RN7SKP107	-944	gene	lncRNA	ENSG00000259053.1	RP11-33N16.3	0	17.6818	1	0	1	0
chr10	57306370	57307701	4	2	3	1331	5.6316	1.8279	5.17808	15.5903	1.79483	2.0945	301.082	34.6621	40.4494	57322676	14574	57556461	248744	0	0	lnc-ZWINT-2:2	57112862	-83574	lnc-ZWINT-2:2	57112862	-83574	LINC00844	1691782	gene	miRNA	ENSG00000264747.1	MIR3924	-1811	exon	miRNA	ENSG00000264747.1	MIR3924	-1811	gene	protein_coding	ENSG00000151151.6	IPMK	888999	17.5325	0	0	0	0
chr10	117807108	117810652	4	2	3	3544	13.5224	6.9773	19.1265	9.71958	1.51865	1.25347	50.8173	7.94004	6.55359	117804913	-2196	118046366	235695	0	0	lnc-RAB11FIP2-5:1	117815595	4944	lnc-RAB11FIP2-5:1	117815595	4944	CASC2	235628	gene	lncRNA	ENSG00000263041.2	RP11-355F22.1	15243	exon	lncRNA	ENSG00000263041.2	RP11-355F22.1	15243	gene	lncRNA	ENSG00000263041.2	RP11-355F22.1	15734	17.5264	0	0	0	0
chr2	112211968	112213360	4	0	4	1392	11.1247	2.57009	11.8016	10.8169	0.14042	0.062808	91.6565	1.18985	0.532201	112221713	5952	112198311	-13658	0	0	lnc-RGPD8-6:1	112215904	2545	lnc-RGPD8-6:1	112215904	2545	lncRNA-AWPPH	-688593	gene	protein_coding	ENSG00000144161.13	ZC3H8	0	exon	protein_coding	ENSG00000144161.13	ZC3H8	0	gene	protein_coding	ENSG00000144161.13	ZC3H8	3110	17.4121	1	0	0	0
chr4	96425801	96426896	4	2	3	1095	11.0236	1.81256	13.0901	9.9564	3.05955	3.97986	76.0605	23.373	30.4036	96431928	4931	96587869	160956	257	0	LINC02267:5	96310731	0	LINC02267:5	96310731	0	LEF1-AS1	11740630	gene	lncRNA	ENSG00000248510.2	LINC02267	0	exon	lncRNA	ENSG00000248510.2	LINC02267	24597	gene	lncRNA	ENSG00000248510.2	LINC02267	0	17.3802	1	0	1	0
chr1	66024866	66027135	2	2	3	2269	2.21108	1.96286	0.74005	33.7112	7.04023	8.86441	4555.26	951.318	1197.81	66042731	15283	65992720	-32147	0	0	lnc-INSL5-5:1	66042499	15365	lnc-INSL5-5:1	66042499	15365	FOXD3-AS1	-2700426	gene	protein_coding	ENSG00000184588.18	PDE4B	0	exon	lncRNA	ENSG00000227466.1	PDE4B-AS1	15366	gene	protein_coding	ENSG00000184588.18	PDE4B	0	17.3564	1	0	0	0
chr12	22228411	22229033	4	1	3	622	1.22541	2.52717	1.87027	12.1913	3.07056	3.91989	651.847	164.177	209.59	22409407	180186	22046464	-181948	0	1635	lnc-ST8SIA1-2:1	22066418	0	lnc-ST8SIA1-2:1	22066418	0	AC087241.1	180205	gene	protein_coding	ENSG00000111728.11	ST8SIA1	0	exon	protein_coding	ENSG00000111728.11	ST8SIA1	-4638	gene	protein_coding	ENSG00000111728.11	ST8SIA1	0	17.2915	1	0	1	0
chr3	146165245	146168246	3	3	3	3001	1.49183	5.79954	1.71487	77.605	113.349	150.36	4525.42	6609.76	8768.03	146170890	1208	146165894	0	0	0	lnc-ZIC1-6:10	146161386	0	lnc-ZIC1-6:10	146161386	0	AC097103.2	-6382547	gene	protein_coding	ENSG00000152952.12	PLOD2	-1592	exon	protein_coding	ENSG00000152952.12	PLOD2	-1592	gene	protein_coding	ENSG00000152952.12	PLOD2	-1652	17.126	0	0	1	0
chr14	74719245	74720500	4	3	3	1255	6.20181	1.63468	6.93809	13.5799	1.42895	1.53201	195.73	20.5958	22.0812	74730881	10308	74713401	-5845	0	0	lnc-LTBP2-4:1	74683295	-6148	lnc-LTBP2-4:1	74683295	-6148	HIF1A-AS2	-12968147	gene	protein_coding	ENSG00000119616.11	FCF1	0	exon	protein_coding	ENSG00000119616.11	FCF1	2773	gene	protein_coding	ENSG00000119616.11	FCF1	0	17.0863	1	0	0	0
chr1	42603048	42603357	4	2	4	309	6.68658	0.907833	14.2447	9.35184	11.5396	14.9134	65.6514	81.0101	104.694	42552952	-50097	42658404	55028	-729	0	lnc-PPIH-2:1	42570969	-31659	lnc-PPIH-2:1	42570969	-31659	FOXD2-AS1	4828777	gene	protein_coding	ENSG00000186409.18	CCDC30	0	exon	protein_coding	ENSG00000186409.18	CCDC30	5421	gene	protein_coding	ENSG00000186409.18	CCDC30	0	17.0618	1	0	0	0
chr15	64265389	64265629	4	1	3	240	5.08284	0.831127	10.4118	7.29535	4.93235	6.47693	70.0683	47.3728	62.2078	64388041	122170	64356040	90392	32	0	lnc-CSNK1G1-1:4	64180347	0	lnc-CSNK1G1-1:2	64300314	34686	EWSAT1	4807298	gene	protein_coding	ENSG00000259316.12	CTD-2116N17.1	0	exon	protein_coding	ENSG00000259316.12	CTD-2116N17.1	138	gene	protein_coding	ENSG00000259316.12	CTD-2116N17.1	0	16.9882	1	0	1	0
chr8	73195322	73195826	4	1	3	504	3.94269	0.668592	3.89345	9.22793	3.2955	4.34423	237.011	84.6421	111.578	73286179	90194	73293679	97832	0	4	lnc-C8orf89-5:2	73160654	0	lnc-C8orf89-5:2	73160654	0	linc-JPH1	1924584	gene	processed_pseudogene	ENSG00000253564.1	RP11-956J14.2	20104	exon	processed_pseudogene	ENSG00000253564.1	RP11-956J14.2	20104	gene	protein_coding	ENSG00000274443.4	C8orf89	45781	16.9526	0	0	1	0
chr1	168812907	168813472	4	3	3	565	10.1498	2.87982	15.8419	8.45433	16.1553	20.993	53.367	101.979	132.516	168792718	-20190	168729188	-83720	0	0	lnc-XCL1-2:1	168804053	0	lnc-XCL1-2:1	168804053	0	LINC00970	90434	gene	lncRNA	ENSG00000285622.1	RP4-797M17.2	0	exon	lncRNA	ENSG00000225826.2	LINC00626	-20021	gene	lncRNA	ENSG00000285622.1	RP4-797M17.2	0	16.929	1	0	1	0
chr2	125379596	125380978	4	3	4	1382	9.76082	2.11005	18.9651	7.48357	1.1219	1.09772	39.4596	5.91557	5.7881	125284737	-94860	124993123	-386474	-720	0	lnc-BIN1-9:1	125423279	42302	lnc-BIN1-9:1	125423279	42302	THOR	-7157347	gene	lncRNA	ENSG00000286206.1	RP11-333J2.1	284354	exon	lncRNA	ENSG00000286206.1	RP11-333J2.1	284354	gene	lncRNA	ENSG00000286206.1	RP11-333J2.1	284459	16.8893	0	0	0	0
chr9	119396639	119398324	4	2	3	1685	8.56736	3.64968	16.8824	7.53808	1.08115	0.5706	44.6505	6.404	3.37985	119372969	-23671	119750554	352211	0	0	lnc-B3GNT10-2:1	119369528	-23911	lnc-B3GNT10-2:1	119369528	-23911	NRON	7009718	gene	protein_coding	ENSG00000078725.13	BRINP1	-27204	exon	protein_coding	ENSG00000078725.13	BRINP1	-27204	gene	protein_coding	ENSG00000078725.13	BRINP1	-27584	16.8798	0	0	0	0
chr4	99162199	99162502	4	2	3	303	6.8997	1.35252	10.0964	7.73578	1.32609	1.76813	76.619	13.1343	17.5124	99161904	-296	99144314	-17886	702	0	lnc-METAP1-11:2	99161809	0	lnc-METAP1-11:2	99161809	0	LEF1-AS1	9005024	gene	lncRNA	ENSG00000246090.7	RP11-696N14.1	0	exon	lncRNA	ENSG00000246090.7	RP11-696N14.1	-295	gene	lncRNA	ENSG00000246090.7	RP11-696N14.1	0	16.866	1	0	1	0
chr10	75934464	75937695	4	2	3	3231	11.7055	6.51105	15.8355	11.1946	30.6974	0.31957	70.693	193.852	2.01806	75977470	39544	75783053	-151412	0	0	lnc-VDAC2-7:1	75952529	14835	lnc-VDAC2-7:1	75952529	14835	LINC00857	4269678	gene	protein_coding	ENSG00000148655.15	LRMDA	0	exon	protein_coding	ENSG00000148655.15	LRMDA	-50939	gene	protein_coding	ENSG00000148655.15	LRMDA	0	16.8598	1	0	0	0
chr12	115783638	115784391	4	1	3	753	9.68087	1.95975	15.9228	8.04244	1.25028	1.61727	50.5089	7.85214	10.157	115832638	48066	115950491	166083	0	0	lnc-MAP1LC3B2-30:1	115755261	0	lnc-MAP1LC3B2-30:1	115755261	0	LINC01234	-2009913	gene	lncRNA	ENSG00000257781.1	RP11-110L15.1	0	exon	lncRNA	ENSG00000257781.1	RP11-110L15.1	15398	gene	lncRNA	ENSG00000257781.1	RP11-110L15.1	0	16.8495	1	0	1	0
chr5	698417	699026	4	3	4	609	5.21076	1.02434	9.3974	6.45579	5.2326	6.03121	68.6976	55.6813	64.1796	694912	-3506	693441	-4977	1568	0	lnc-CEP72-3:2	694691	-3247	lnc-CEP72-3:2	694691	-3247	LSINCT5	2013566	gene	protein_coding	ENSG00000171368.12	TPPP	-5065	exon	protein_coding	ENSG00000171368.12	TPPP	-5065	gene	protein_coding	ENSG00000171368.12	TPPP	-5140	16.804	0	0	0	0
chr1	216646408	216647627	4	2	3	1219	7.01685	2.40755	11.1217	15.2085	4.49275	5.54243	136.747	40.3962	49.8343	216511099	-135310	216805102	157457	0	0	lnc-USH2A-3:2	216677161	29535	lnc-GPATCH2-6:4	216855041	207415	Linc00210	1245274	gene	protein_coding	ENSG00000196482.18	ESRRG	0	exon	protein_coding	ENSG00000196482.18	ESRRG	3347	gene	protein_coding	ENSG00000196482.18	ESRRG	0	16.7441	1	0	0	0
chr16	73521784	73523883	4	1	3	2099	12.574	2.13462	15.8322	9.80746	0.316999	0.173827	61.9465	2.00225	1.09794	73505176	-16609	73636862	112961	0	0	lnc-CLEC18B-44:3	73318239	0	lnc-CLEC18B-44:3	73318239	0	lncRNA-EBIC	1143624	gene	protein_coding	ENSG00000140836.17	ZFHX3	0	exon	lncRNA	ENSG00000258779.8	LINC01568	-16830	gene	protein_coding	ENSG00000140836.17	ZFHX3	0	16.7214	1	0	1	0
chr20	56490003	56490901	4	1	3	898	6.7878	2.44435	7.67101	14.2224	2.48567	0.0544429	185.405	32.4033	0.709722	56468512	-21492	56468869	-21135	0	-171	lnc-GCNT7-1:1	56464186	-21588	lnc-GCNT7-1:1	56464186	-21588	NKILA	1219256	gene	protein_coding	ENSG00000022277.13	RTF2	0	exon	protein_coding	ENSG00000124091.9	GCNT7	592	gene	protein_coding	ENSG00000022277.13	RTF2	0	16.7032	1	0	0	0
chr1	238266648	238268513	1	2	3	1865	1.32134	3.19576	0.240793	20.9518	16.8964	21.8567	8701.19	7017	9076.98	238276194	7531	237369496	-897153	0	0	lnc-RYR2-1:2	238275836	7324	lnc-RYR2-1:2	238275836	7324	LINK-A	208030	gene	lncRNA	ENSG00000234464.2	RP11-136B18.2	0	exon	processed_pseudogene	ENSG00000232989.1	RP11-136B18.1	0	gene	lncRNA	ENSG00000234464.2	RP11-136B18.2	0	16.6939	1	0	0	0
chr4	2964677	2967264	4	1	3	2587	7.61895	3.26936	10.0902	10.4707	0.866764	0.13545	103.771	8.59015	1.34239	2951289	-13389	2963988	-690	0	0	lnc-ADD1-5:1	2969168	1905	lnc-ADD1-5:1	2969168	1905	CTBP1-AS	-1746087	gene	protein_coding	ENSG00000125388.20	GRK4	0	exon	protein_coding	ENSG00000125388.20	GRK4	0	gene	protein_coding	ENSG00000125388.20	GRK4	0	16.6908	1	0	0	0
chr5	164077984	164079492	4	1	3	1508	11.3113	2.6866	14.2223	9.17916	0.693522	0.725625	64.5406	4.8763	5.10203	164091917	12301	163750272	-327713	148	0	lnc-NUDCD2-3:1	164119097	39606	lnc-NUDCD2-3:1	164119097	39606	HMMR-AS1	-583927	gene	lncRNA	ENSG00000253331.1	CTC-207P7.1	39607	exon	lncRNA	ENSG00000253331.1	CTC-207P7.1	39607	gene	lncRNA	ENSG00000253331.1	CTC-207P7.1	39786	16.6711	0	0	0	0
chr8	56235722	56236270	4	3	3	548	3.95336	1.13785	7.78875	7.27303	8.84654	11.6461	93.3787	113.581	149.524	56216535	-19188	56212049	-23674	0	0	lnc-CHCHD7-3:1	56222687	-12550	lnc-CHCHD7-3:1	56222687	-12550	LINC00968	259779	gene	lncRNA	ENSG00000272343.1	RP11-140I16.3	-12549	exon	lncRNA	ENSG00000272343.1	RP11-140I16.3	-12549	gene	processed_pseudogene	ENSG00000254216.1	RP11-140I16.2	16785	16.6608	0	0	0	0
chr9	127617026	127618305	4	1	3	1279	6.37756	2.22045	5.18396	33.144	0.284709	0.081007	639.357	5.49213	1.56265	127592239	-24788	127612571	-4456	0	0	lnc-FAM129B-5:1	127611248	-5025	lnc-FAM129B-5:1	127611248	-5025	AL359091.1	773703	gene	protein_coding	ENSG00000136854.24	STXBP1	0	exon	protein_coding	ENSG00000136854.24	STXBP1	-3275	gene	protein_coding	ENSG00000136854.24	STXBP1	0	16.6504	1	0	0	0
chr20	32932399	32934907	4	2	4	2508	12.7019	4.70471	20.7016	7.16297	4.53663	4.95395	34.601	21.9144	23.9303	32890857	-41543	33007573	72646	0	0	lnc-SUN5-1:1	32976698	41792	lnc-SUN5-1:1	32976698	41792	FER1L4	2623831	gene	protein_coding	ENSG00000215529.12	EFCAB8	0	exon	protein_coding	ENSG00000215529.12	EFCAB8	-1063	gene	protein_coding	ENSG00000215529.12	EFCAB8	0	16.6359	1	0	0	0
chr13	37445516	37448780	4	2	3	3264	4.29439	5.60332	2.03873	34.4516	16.041	20.7162	1689.85	786.814	1016.13	37391439	-54078	37598614	149814	0	0	lnc-EXOSC8-1:8	37307123	0	lnc-EXOSC8-1:8	37307123	0	lncFOXO1	2630327	gene	lncRNA	ENSG00000230390.1	LINC01048	32688	exon	lncRNA	ENSG00000230390.1	LINC01048	32688	gene	lncRNA	ENSG00000230390.1	LINC01048	32949	16.5894	0	0	1	0
chr4	159151152	159152525	4	1	3	1373	5.4665	2.39221	5.61418	11.2755	3.72218	4.81361	200.839	66.2997	85.7402	159208168	55511	159086800	-64353	0	-1239	lnc-C4orf45-4:1	159101858	-48255	lnc-C4orf45-4:1	159101858	-48255	LINC01612	11074011	gene	protein_coding	ENSG00000109756.9	RAPGEF2	0	exon	miRNA	ENSG00000264105.1	MIR3688-1	-22258	gene	protein_coding	ENSG00000109756.9	RAPGEF2	0	16.5311	1	0	0	0
chr7	17404309	17405077	4	1	3	768	1.22541	3.06381	3.79706	17.9832	0.543001	0.624466	473.609	14.3006	16.446	17408128	2971	17298919	-105391	0	0	lnc-SNX13-5:3	17402554	0	lnc-SNX13-5:3	17402554	0	MACC1-AS1	2736840	gene	lncRNA	ENSG00000236318.2	LINC02888	0	exon	lncRNA	ENSG00000236039.3	LINC02889	403	gene	protein_coding	ENSG00000283321.1	RP11-507K12.1	0	16.5255	1	0	1	0
chr3	190863519	190864193	4	3	3	674	0.580729	5.34272	2.27087	878.305	107.03	142.408	38677	4713.17	6271.08	190869316	5049	190514254	-349266	0	0	lnc-IL1RAP-2:1	190830964	-31347	lnc-GMNC-1:1	190788657	-69926	LINC02028	3141067	gene	protein_coding	ENSG00000205835.9	GMNC	0	exon	protein_coding	ENSG00000205835.9	GMNC	-825	gene	protein_coding	ENSG00000205835.9	GMNC	0	16.4709	1	0	0	0
chr6	81586393	81588536	4	2	4	2143	11.5937	2.6866	10.2605	6.97352	1.55272	1.49797	67.9646	15.133	14.5993	81509212	-77182	81589739	1185	0	0	lnc-TPBG-7:1	81551685	-32302	lnc-TPBG-7:1	81551685	-32302	SNHG5	4061956	gene	protein_coding	ENSG00000112773.16	TENT5A	0	exon	lncRNA	ENSG00000277797.1	RP11-244G12.1	-32301	gene	protein_coding	ENSG00000112773.16	TENT5A	0	16.416	1	0	0	0
chr4	143644667	143648781	4	3	3	4114	11.0128	7.04478	11.3545	7.85571	9.81537	11.6937	69.1857	86.4446	102.987	143645155	0	143700495	51697	0	0	lnc-SMARCA5-4:5	143560126	0	lnc-SMARCA5-4:5	143560126	0	SLC7A11-AS1	-5466491	gene	protein_coding	ENSG00000183090.5	FREM3	0	exon	lncRNA	ENSG00000251600.8	RP11-673E1.1	0	gene	protein_coding	ENSG00000183090.5	FREM3	0	16.3438	1	0	1	1
chr13	39474612	39475064	4	0	3	452	4.36359	1.07648	7.41257	12.9354	0.0373257	0	174.506	0.503546	0	39505723	30287	39602930	127848	0	0	lnc-PROSER1-3:1	39525878	50815	lnc-PROSER1-3:1	39525878	50815	lncFOXO1	604043	gene	protein_coding	ENSG00000183722.9	LHFPL6	0	exon	protein_coding	ENSG00000183722.9	LHFPL6	-96086	gene	protein_coding	ENSG00000183722.9	LHFPL6	0	16.2974	1	0	0	0
chr17	65174715	65174965	4	1	3	250	7.00627	0.883267	7.5863	7.65662	5.29678	7.01261	100.927	69.8203	92.4377	65197783	22784	65137757	-36959	4067	0	lnc-GNA13-4:2	65121958	-51327	lnc-GNA13-4:2	65121958	-51327	AC011921.1	-4623918	gene	protein_coding	ENSG00000108370.17	RGS9	0	exon	protein_coding	ENSG00000108370.17	RGS9	2768	gene	protein_coding	ENSG00000108370.17	RGS9	0	16.2332	1	0	0	0
chr17	13096028	13097274	4	3	3	1246	6.02066	2.80933	7.08276	8.96009	16.4738	21.4923	126.506	232.591	303.446	13096034	0	13018191	-77838	0	0	lnc-ARHGAP44-3:1	13095907	0	lnc-ARHGAP44-3:1	13095907	0	LINC00324	-4871986	gene	lncRNA	ENSG00000273098.3	RP11-488L1.1	0	exon	lncRNA	ENSG00000273098.3	RP11-488L1.1	0	gene	lncRNA	ENSG00000273098.3	RP11-488L1.1	0	16.2098	1	0	1	1
chr7	107664303	107665717	4	2	3	1414	6.24969	3.04857	6.25205	9.41755	2.93347	3.31409	150.631	46.9202	53.008	107662348	-1956	107660929	-3375	0	0	SLC26A4-AS1:1	107654015	-2074	SLC26A4-AS1:1	107654015	-2074	KMT2E-AS1	-2649983	gene	protein_coding	ENSG00000091137.14	SLC26A4	0	exon	protein_coding	ENSG00000091137.14	SLC26A4	-868	gene	protein_coding	ENSG00000091137.14	SLC26A4	0	16.1895	1	0	0	0
chr8	52996502	52999661	4	2	3	3159	5.82347	3.8429	1.57652	20.5115	4.99504	6.26191	1301.06	316.839	397.197	52992089	-4414	53251159	251479	0	0	lnc-RB1CC1-1:1	52938430	-55386	lnc-NPBWR1-3:1	53162338	162678	LINC00968	3496388	gene	processed_pseudogene	ENSG00000248911.2	RP11-182E14.1	-20386	exon	processed_pseudogene	ENSG00000248911.2	RP11-182E14.1	-20386	gene	protein_coding	ENSG00000288611.1	NPBWR1	-56792	16.1657	0	0	0	0
chr9	20252129	20254983	4	2	3	2854	9.93136	4.16185	12.0934	9.03833	0.95252	0.623048	74.7375	7.87634	5.15196	20301364	46244	20621603	366602	-453	0	lnc-MLLT3-2:1	20330164	75182	lnc-MLLT3-2:1	20330164	75182	MIR31HG	1198820	gene	processed_pseudogene	ENSG00000237434.1	RP11-15P13.1	76464	exon	processed_pseudogene	ENSG00000237434.1	RP11-15P13.1	76464	gene	protein_coding	ENSG00000171843.17	MLLT3	91593	16.1013	0	0	0	0
chr22	12597785	12598088	4	4	3	303	13.0854	1.18999	18.3344	12.0224	26.1117	3.43708	65.5725	142.419	18.7466	15541610	2943347	13300889	702783	0	0	lnc-OR11H1-109:1	11897405	-641252	lnc-CCT8L2-94:1	15282556	2684469	DUXAP8	3186872	gene	unprocessed_pseudogene	ENSG00000283023.1	FRG1GP	4379	exon	unprocessed_pseudogene	ENSG00000283023.1	FRG1GP	4379	gene	unprocessed_pseudogene	ENSG00000283023.1	FRG1GP	4441	16.0749	0	0	0	0
chr13	107060927	107061592	4	1	3	665	16.5806	1.99966	30.5793	6.48254	1.59554	0.0869136	21.1991	5.21771	0.284224	107038370	-22558	107031530	-29398	0	0	lnc-FAM155A-1:1	106942213	-118369	lnc-FAM155A-1:1	106942213	-118369	LINC00460	-676613	gene	lncRNA	ENSG00000285643.1	RP11-49A19.1	-99535	exon	lncRNA	ENSG00000285643.1	RP11-49A19.1	-99535	gene	lncRNA	ENSG00000285643.1	RP11-49A19.1	-99696	16.0497	0	0	0	0
chr6	46567473	46568047	2	2	3	574	0.447537	1.61934	0.745245	19.6137	6.02363	7.85732	2631.85	808.275	1054.33	46532475	-34999	46652547	84479	0	0	lnc-RCAN2-2:1	46583142	15096	lnc-RCAN2-2:1	46583142	15096	FOXP4-AS1	-5018853	gene	protein_coding	ENSG00000146233.8	CYP39A1	0	exon	protein_coding	ENSG00000146233.8	CYP39A1	-13619	gene	protein_coding	ENSG00000146233.8	CYP39A1	0	16.0211	1	0	0	0
chr1	91416511	91417831	4	2	4	1320	11.6789	2.63145	17.9535	9.80673	9.13239	11.6788	54.6231	50.867	65.0507	91418827	682	91404902	-11610	0	0	lnc-HFM1-2:1	91260765	-63875	lnc-HFM1-1:2	91489019	71189	LINC01140	-4247314	gene	protein_coding	ENSG00000162669.16	HFM1	-11655	exon	protein_coding	ENSG00000162669.16	HFM1	-11655	gene	protein_coding	ENSG00000162669.16	HFM1	-11714	16.0195	0	0	0	0
chr6	75992918	75997285	4	2	3	4367	20.0066	6.4191	24.7044	8.78033	10.2362	12.3046	35.5416	41.4349	49.8073	76160384	162902	75749516	-243403	0	0	lnc-MYO6-4:1	75963913	-28671	lnc-MYO6-4:1	75963913	-28671	LINC00472	-4572174	gene	protein_coding	ENSG00000112706.12	IMPG1	0	exon	protein_coding	ENSG00000112706.12	IMPG1	5634	gene	protein_coding	ENSG00000112706.12	IMPG1	0	15.9392	1	0	0	0
chr1	248781399	248784062	4	3	3	2663	7.75216	7.12149	4.49978	12.9161	5.4106	6.21878	287.039	120.242	138.202	248799754	15527	248826374	42294	0	0	lnc-LYPD8-4:2	248771634	-7608	lnc-LYPD8-4:2	248771634	-7608	LINK-A	-10295340	gene	processed_pseudogene	ENSG00000229663.1	DPY19L4P1	-7607	exon	processed_pseudogene	ENSG00000229663.1	DPY19L4P1	-7607	gene	protein_coding	ENSG00000259823.6	LYPD8	-25695	15.8981	0	0	0	0
chr1	56634892	56636206	4	1	3	1314	6.46279	1.93218	8.42576	7.43673	0.490143	0.0314297	88.2618	5.8172	0.373019	56739144	102791	56645304	9079	0	0	lnc-PLPP3-2:1	56627790	0	lnc-PLPP3-2:1	56627790	0	FOXD3-AS1	6684679	gene	protein_coding	ENSG00000162407.9	PLPP3	0	exon	protein_coding	ENSG00000162407.9	PLPP3	7263	gene	protein_coding	ENSG00000162407.9	PLPP3	0	15.8709	1	0	1	0
chr6	161632614	161632867	4	2	4	253	3.19679	0.772871	9.52998	6.74837	30.0601	39.6073	70.812	315.426	415.607	161561227	-71388	161419631	-212984	641	0	lnc-AGPAT4-2:1	161563634	-67248	lnc-AGPAT4-2:1	161563634	-67248	EZR-AS1	-2810363	gene	protein_coding	ENSG00000185345.23	PRKN	0	exon	protein_coding	ENSG00000185345.23	PRKN	-63194	gene	protein_coding	ENSG00000185345.23	PRKN	0	15.8484	1	0	0	0
chr12	6705781	6706068	4	1	3	287	2.63735	0.208559	5.43415	8.15434	19.8759	0	150.057	365.76	0	6679526	-26256	6700799	-4983	0	5734	lnc-PIANP-1:1	6709698	3631	lnc-PIANP-1:1	6709698	3631	GAU1	-1985680	gene	snRNA	ENSG00000252186.1	RNU6-781P	3385	exon	snRNA	ENSG00000252186.1	RNU6-781P	3385	gene	protein_coding	ENSG00000139200.14	PIANP	-5168	15.7205	0	0	0	0
chrX	22967266	22968193	4	1	3	927	8.56737	1.69294	12.4022	8.44655	3.7185	4.90823	68.1055	29.9827	39.5756	22888383	-78884	22999961	31749	119	0	PTCHD1-AS:5	22740942	0	PTCHD1-AS:5	22740942	0	PINCR	20208802	gene	lncRNA	ENSG00000288546.1	RP11-40F8.2	0	exon	lncRNA	ENSG00000288546.1	RP11-40F8.2	-23118	gene	lncRNA	ENSG00000288546.1	RP11-40F8.2	0	15.692	1	0	1	0
chr11	93118247	93122289	4	3	4	4042	8.24766	5.77508	3.57501	16.6828	9.57719	11.6249	466.65	267.893	325.172	93074363	-43885	93197689	75381	0	0	lnc-SMCO4-5:1	93144174	21886	lnc-SMCO4-5:1	93144174	21886	RAB30-AS1	-10010459	gene	TEC	ENSG00000279304.1	RP11-573M3.6	11567	exon	TEC	ENSG00000279304.1	RP11-573M3.6	11567	gene	protein_coding	ENSG00000180773.15	SLC36A4	26557	15.637	0	0	0	0
chr8	84278979	84279204	4	2	3	225	6.1965	0.778987	11.9659	7.02898	2.40737	2.38866	58.7418	20.1186	19.9622	84141668	-137312	84183833	-95147	1080	0	lnc-C8orf59-6:1	84163448	-114416	lnc-C8orf59-6:1	84163448	-114416	CA3-AS1	1161393	gene	protein_coding	ENSG00000184672.12	RALYL	0	exon	protein_coding	ENSG00000184672.12	RALYL	66916	gene	protein_coding	ENSG00000184672.12	RALYL	0	15.6224	1	0	0	0
chr2	83289700	83290458	4	0	3	758	6.20169	1.17465	11.4335	7.58466	0.151746	0.0530254	66.3371	1.32721	0.463772	83293535	2989	83284348	-5353	0	0	lnc-SUCLG1-9:1	83218889	-70596	lnc-SUCLG1-9:1	83218889	-70596	LINC00152	4164324	gene	processed_pseudogene	ENSG00000223977.1	AC138623.1	-70595	exon	processed_pseudogene	ENSG00000223977.1	AC138623.1	-70595	gene	lncRNA	ENSG00000232548.1	LINC01809	232415	15.5793	0	0	0	0
chr2	39845026	39845392	4	0	3	366	8.11459	1.11639	14.0742	5.77046	0.0933142	0	41.0002	0.663016	0	39841527	-3500	39998899	153487	-511	0	SLC8A1-AS1:2	39792358	0	SLC8A1-AS1:2	39792358	0	LINC01121	5319425	gene	lncRNA	ENSG00000227028.6	SLC8A1-AS1	0	exon	lncRNA	ENSG00000227028.6	SLC8A1-AS1	4566	gene	lncRNA	ENSG00000227028.6	SLC8A1-AS1	0	15.5209	1	0	1	0
chrX	101091425	101092067	4	1	3	642	5.7169	1.69605	4.66193	8.29264	2.52108	3.21213	177.88	54.0779	68.9013	101164478	70739	101098196	6110	0	0	TRMT2B-AS1:1	101043563	0	TRMT2B-AS1:1	101043563	0	FTX	-26797852	gene	protein_coding	ENSG00000126950.8	TMEM35A	0	exon	lncRNA	ENSG00000225839.2	TRMT2B-AS1	2298	gene	protein_coding	ENSG00000126950.8	TMEM35A	0	15.4861	1	0	1	0
chr8	97570822	97571053	4	1	3	231	5.29065	1.02434	9.27233	8.04996	362.171	0	86.817	3905.94	0	97618028	46812	97644158	73087	-640	0	lnc-TSPYL5-2:2	97617935	46883	lnc-TSPYL5-2:2	97617935	46883	GASL1	5234465	gene	processed_pseudogene	ENSG00000213750.4	KB-1683C8.1	53151	exon	processed_pseudogene	ENSG00000213750.4	KB-1683C8.1	53151	gene	protein_coding	ENSG00000147649.10	MTDH	73836	15.4727	0	0	0	0
chr7	118489680	118490857	4	2	3	1177	8.3489	2.00578	15.8532	8.19947	13.7566	18.0684	51.7211	86.7746	113.973	118489118	-563	118224900	-264781	0	0	lnc-CTTNBP2-3:5	118170100	-305678	lnc-CTTNBP2-3:5	118170100	-305678	LINC01510	-1825852	gene	protein_coding	ENSG00000106013.15	ANKRD7	0	exon	protein_coding	ENSG00000106013.15	ANKRD7	2817	gene	protein_coding	ENSG00000106013.15	ANKRD7	0	15.4207	1	0	0	0
chr13	91316828	91317113	4	3	3	285	11.9666	0.10428	15.7425	6.36569	1.48986	1.73764	40.4364	9.46395	11.0379	91347959	30589	91298883	-17946	-410	0	MIR17HG:14	91347686	30574	MIR17HG:14	91347686	30574	MIR17HG	30708	gene	lncRNA	ENSG00000215417.13	MIR17HG	30708	exon	lncRNA	ENSG00000215417.13	MIR17HG	30708	gene	lncRNA	ENSG00000215417.13	MIR17HG	30848	15.3671	0	0	0	0
chr4	76784685	76785347	4	2	3	662	2.59468	1.14397	2.49014	360.821	31.7382	41.4715	14490	1274.55	1665.43	76802132	16711	76897581	112215	0	3333	lnc-SOWAHB-9:1	76802112	16766	lnc-SOWAHB-9:1	76802112	16766	UBE2CP3	-19711554	gene	lncRNA	ENSG00000224218.1	RP11-359D14.3	0	exon	protein_coding	ENSG00000138771.16	SHROOM3	-1432	gene	lncRNA	ENSG00000233860.2	SHROOM3-AS1	0	15.3659	1	0	0	0
chr5	72349833	72352694	4	3	3	2861	11.8387	5.54496	16.5822	8.53769	1.5374	1.32824	51.4872	9.27141	8.01004	72354379	1440	72320621	-29213	0	0	lnc-MAP1B-2:2	72360689	7996	lnc-MAP1B-2:2	72360689	7996	PART1	-11801021	gene	protein_coding	ENSG00000049883.15	PTCD2	0	exon	protein_coding	ENSG00000049883.15	PTCD2	0	gene	protein_coding	ENSG00000049883.15	PTCD2	0	15.3074	1	0	0	0
chr5	68404726	68408110	4	2	3	3384	6.51075	4.90404	9.47624	8.25554	3.54486	4.15415	87.1184	37.4079	43.8376	68430577	21416	68334447	-70280	0	0	lnc-CCDC125-6:23	68426618	18509	lnc-CCDC125-6:23	68426618	18509	PART1	-7855914	gene	lncRNA	ENSG00000248884.1	CTC-537E7.3	22318	exon	lncRNA	ENSG00000248884.1	CTC-537E7.3	22318	gene	lncRNA	ENSG00000248884.1	CTC-537E7.3	22469	15.2069	0	0	0	0
chr21	32009309	32012755	4	3	3	3446	8.18372	7.37597	9.92194	21.8114	8.46436	10.6637	219.83	85.3095	107.476	32066202	53279	31873594	-135716	0	0	HUNK-AS1:1	32020965	8211	HUNK-AS1:1	32020965	8211	LINC00161	-3468955	gene	protein_coding	ENSG00000142149.9	HUNK	0	exon	protein_coding	ENSG00000142149.9	HUNK	-5245	gene	protein_coding	ENSG00000142149.9	HUNK	0	15.1924	1	0	0	0
chr9	120604732	120606592	2	3	4	1860	2.77054	3.16508	0.881358	43.3395	15.1341	19.6811	4917.35	1717.13	2233.04	120582129	-22604	120580204	-24529	0	0	lnc-CDK5RAP2-1:2	120571746	-24563	lnc-CNTRL-2:2	120793512	186921	NRON	5801450	gene	protein_coding	ENSG00000106780.9	MEGF9	0	exon	protein_coding	ENSG00000106780.9	MEGF9	0	gene	protein_coding	ENSG00000106780.9	MEGF9	0	15.1924	1	0	0	0
chr4	66083993	66085064	4	1	3	1071	10.7625	2.50872	24.8435	8.65457	0.299685	0.07609	34.8364	1.20629	0.306278	66085941	796	65670379	-413615	-105	0	lnc-STAP1-2:1	65998845	0	lnc-STAP1-2:1	65998845	0	UBE2CP3	-9010862	gene	lncRNA	ENSG00000249413.2	RP11-25H12.1	0	exon	processed_pseudogene	ENSG00000236562.4	IFITM3P1	9079	gene	lncRNA	ENSG00000249413.2	RP11-25H12.1	0	15.1712	1	0	1	0
chr4	37483093	37484640	4	1	3	1547	10.4588	1.23601	16.3113	21.558	0.489839	0.130559	132.166	3.00306	0.800417	37668958	183628	37686116	201457	0	0	lnc-RELL1-1:1	37588086	103447	lnc-RELL1-1:1	37588086	103447	LINC02473	-12811526	gene	protein_coding	ENSG00000154274.15	C4orf19	0	exon	lncRNA	ENSG00000288073.1	RP11-562N2.2	-6692	gene	protein_coding	ENSG00000154274.15	C4orf19	0	15.0599	1	0	0	0
chr17	60541041	60541978	4	2	3	937	7.49648	1.02434	17.2873	7.17417	2.85391	0.445897	41.4996	16.5087	2.57933	60602618	60340	60526265	-14777	0	0	lnc-PPM1D-1:3	60538433	0	lnc-PPM1D-1:3	60538433	0	AC011921.1	0	gene	lncRNA	ENSG00000259349.2	RP11-15E18.1	0	exon	lncRNA	ENSG00000259349.2	RP11-15E18.1	0	gene	lncRNA	ENSG00000259349.2	RP11-15E18.1	0	15.0556	1	1	1	0
chr4	145985661	145989754	4	2	3	4093	7.68828	7.42811	7.27939	9.6176	28.8294	37.7673	132.121	396.042	518.826	146078147	87973	145938604	-47058	0	0	lnc-ZNF827-10:1	145979740	-5684	lnc-ZNF827-10:1	145979740	-5684	SLC7A11-AS1	-7807485	gene	misc_RNA	ENSG00000201314.1	Y_RNA	-27421	exon	misc_RNA	ENSG00000201314.1	Y_RNA	-27421	gene	protein_coding	ENSG00000151612.18	ZNF827	-47297	14.9848	0	0	0	0
chr13	29591266	29591613	4	2	3	347	2.17378	1.18999	6.17765	9.36926	1.32203	1.41434	151.664	21.4002	22.8944	29596143	4283	29595410	3779	0	2302	lnc-MTUS2-2:1	29595882	4270	lnc-MTUS2-2:1	29595882	4270	TPTE2P1	-4622780	gene	protein_coding	ENSG00000139514.13	SLC7A1	0	exon	protein_coding	ENSG00000139514.13	SLC7A1	3804	gene	protein_coding	ENSG00000139514.13	SLC7A1	0	14.9639	1	0	0	0
chr2	12591330	12594418	4	2	4	3088	11.1035	4.50227	17.7926	8.15937	7.78514	9.83274	45.8581	43.7548	55.263	12583171	-8160	12716918	122481	0	0	lnc-NTSR2-3:1	12535735	0	lnc-NTSR2-3:1	12535735	0	LINC00570	-1188156	gene	lncRNA	ENSG00000224184.6	MIR3681HG	0	exon	lncRNA	ENSG00000223360.1	AC096559.2	4570	gene	lncRNA	ENSG00000224184.6	MIR3681HG	0	14.9492	1	0	1	0
chr10	46542408	46542687	4	1	4	279	15.0835	1.34641	24.5592	10.744	2.62439	3.30012	43.7475	10.686	13.4374	46541391	-1018	46524190	-18219	-621	0	lnc-SYT15-2:3	46525313	-16021	lnc-SYT15-2:3	46525313	-16021	PCAT5	-10741489	gene	lncRNA	ENSG00000285402.1	ICI-14BB7.1	-4544	exon	lncRNA	ENSG00000285402.1	ICI-14BB7.1	-4544	gene	lncRNA	ENSG00000285402.1	ICI-14BB7.1	-5868	14.8899	0	0	0	0
chr2	75051524	75052906	4	2	4	1382	7.4378	1.91072	13.8548	7.64175	7.94257	9.84359	55.156	57.3272	71.0482	74959538	-91987	74958782	-92743	0	0	lnc-M1AP-7:1	75053492	587	lnc-M1AP-7:1	75053492	587	LINC00152	12401876	gene	protein_coding	ENSG00000115353.11	TACR1	0	exon	protein_coding	ENSG00000115353.11	TACR1	-77	gene	protein_coding	ENSG00000115353.11	TACR1	0	14.8669	1	0	0	0
chr2	24294640	24295094	4	0	3	454	7.02228	1.32495	10.3874	6.50578	0.0945359	0.0265127	62.6314	0.910101	0.255239	24400878	105323	24360056	64944	0	0	lnc-PFN4-1:1	24293260	0	lnc-FAM228A-2:1	24334511	39418	FTH1P3	3097691	gene	protein_coding	ENSG00000198399.15	ITSN2	0	exon	protein_coding	ENSG00000198399.15	ITSN2	571	gene	protein_coding	ENSG00000198399.15	ITSN2	0	14.8581	1	0	1	0
chr10	90100213	90100980	4	1	3	767	4.81646	2.83379	9.65776	6.99562	40.7783	54.2715	72.4352	422.233	561.947	90100438	0	89701858	-398356	0	0	LINC01374:18	89888046	0	LINC01374:18	89888046	0	ZXF1	-1159394	gene	lncRNA	ENSG00000280560.2	LINC01374	0	exon	lncRNA	ENSG00000280560.2	LINC01374	0	gene	lncRNA	ENSG00000280560.2	LINC01374	0	14.7909	1	0	1	1
chr11	106620616	106620851	4	1	3	235	7.51778	0.475374	14.9316	6.28168	0.237565	0.0181476	42.0696	1.59102	0.121538	106621998	1027	106624105	3237	-143	0	lnc-GUCY1A2-2:1	106579507	-16249	lnc-GUCY1A2-2:1	106579507	-16249	MIR100HG	15407475	gene	protein_coding	ENSG00000152402.11	GUCY1A2	53169	exon	protein_coding	ENSG00000152402.11	GUCY1A2	53169	gene	protein_coding	ENSG00000152402.11	GUCY1A2	66907	14.7883	0	0	0	0
chr20	32128186	32129952	4	2	3	1766	4.92303	2.78787	4.00907	10.4573	7.51144	8.64664	260.842	187.361	215.677	32101876	-26311	32109801	-18386	0	0	lnc-HCK-1:1	32116170	-11558	lnc-HCK-1:1	32116170	-11558	FER1L4	3428786	gene	protein_coding	ENSG00000101337.16	TM9SF4	0	exon	protein_coding	ENSG00000101337.16	TM9SF4	3062	gene	protein_coding	ENSG00000101337.16	TM9SF4	0	14.7788	1	0	0	0
chr2	67160141	67162560	4	3	4	2419	5.97792	5.45301	6.2116	8.12596	42.5982	56.076	130.819	685.784	902.762	67146816	-13326	67397292	234713	0	0	LINC01829:47	67124669	0	LINC01829:47	67124669	0	BCYRN1	-19824628	gene	lncRNA	ENSG00000236780.7	LINC01829	0	exon	lncRNA	ENSG00000236780.7	LINC01829	1978	gene	lncRNA	ENSG00000236780.7	LINC01829	0	14.7723	1	0	1	0
chr2	10178800	10179495	4	2	3	695	8.10388	0.653251	10.5322	8.05255	2.77286	3.39854	76.4566	26.3275	32.2682	10199274	18950	10141654	-37147	-1850	0	lnc-RRM2-3:2	10141882	0	lnc-CYS1-7:1	10198754	19260	LINC00570	1193118	gene	protein_coding	ENSG00000171848.16	RRM2	0	exon	miRNA	ENSG00000265418.1	MIR4261	13120	gene	protein_coding	ENSG00000171848.16	RRM2	0	14.7519	1	0	1	0
chr6	36369455	36369825	4	1	3	370	2.7439	1.01211	5.28682	8.95788	0.186628	0	169.438	3.53007	0	36388144	17902	36372128	2285	-1084	0	lnc-C6orf222-2:1	36254513	-64789	lnc-C6orf222-2:1	36254513	-64789	PANDAR	303797	gene	protein_coding	ENSG00000010030.14	ETV7	0	exon	protein_coding	ENSG00000010030.14	ETV7	-384	gene	protein_coding	ENSG00000010030.14	ETV7	0	14.7406	1	0	0	0
chr1	232349677	232350692	4	2	3	1015	9.24398	1.8279	18.2026	11.7224	4.11039	2.19586	64.3996	22.5814	12.0635	232361634	10805	232804884	454172	0	0	lnc-SIPA1L2-4:1	232332468	-15935	lnc-SIPA1L2-4:1	232332468	-15935	AL360294.1	2406928	gene	protein_coding	ENSG00000116991.11	SIPA1L2	47274	exon	protein_coding	ENSG00000116991.11	SIPA1L2	47274	gene	protein_coding	ENSG00000116991.11	SIPA1L2	48583	14.6396	0	0	0	0
chr2	80279514	80282304	4	2	3	2790	3.1595	2.88293	3.7177	24.1664	15.475	19.9365	650.036	416.251	536.261	80274977	-4538	80696777	414454	0	717	lnc-LRRTM1-7:1	80162427	-116380	lnc-LRRTM1-1:1	80028011	-248964	LINC00152	7172478	gene	protein_coding	ENSG00000066032.19	CTNNA2	0	exon	protein_coding	ENSG00000162951.11	LRRTM1	6048	gene	protein_coding	ENSG00000066032.19	CTNNA2	0	14.5972	1	0	0	0
chr10	74637801	74641411	4	3	4	3610	7.68291	5.80265	10.0923	7.21067	7.92734	7.83257	71.4473	78.5484	77.6093	74559291	-78511	74722677	81249	0	0	lnc-DUPD1-7:1	74641409	0	lnc-DUPD1-7:1	74641409	0	LINC00857	5565962	gene	protein_coding	ENSG00000156110.15	ADK	0	exon	processed_pseudogene	ENSG00000271710.1	NDUFA8P1	0	gene	protein_coding	ENSG00000156110.15	ADK	0	14.5955	1	0	1	0
chr4	11031727	11032550	4	1	3	823	7.51244	1.22067	7.91075	5.42641	0.709188	0	68.5954	8.96487	0	11018289	-13439	11203776	171207	-330	0	lnc-DRD5-23:1	11073581	41032	lnc-DRD5-23:1	11073581	41032	AFAP1-AS1	-3252800	gene	lncRNA	ENSG00000283083.2	LINC02498	-282141	exon	lncRNA	ENSG00000283083.2	LINC02498	-282141	gene	lncRNA	ENSG00000283083.2	LINC02498	-282556	14.4842	0	0	0	0
chr2	161022105	161023487	4	1	3	1382	8.16782	3.14362	8.41703	7.60397	0.715037	0.754313	90.3402	8.49512	8.96174	160992821	-29285	161136885	113379	0	0	lnc-RBMS1-7:1	161048605	25119	lnc-RBMS1-7:1	161048605	25119	MAP3K20-AS1	12142960	gene	processed_pseudogene	ENSG00000232337.1	AC009313.2	25120	exon	processed_pseudogene	ENSG00000232337.1	AC009313.2	25120	gene	lncRNA	ENSG00000224467.1	TANK-AS1	73083	14.4607	0	0	0	0
chr5	145818531	145822749	4	4	3	4218	15.4991	6.09092	22.0983	6.81442	16.9034	20.6716	30.8369	76.4918	93.5437	145920723	97891	145835064	12296	0	0	lnc-PRELID2-5:1	145819687	0	lnc-PRELID2-5:2	145834651	11903	SPRY4-IT1	-3500365	gene	protein_coding	ENSG00000186314.12	PRELID2	0	exon	protein_coding	ENSG00000186314.12	PRELID2	0	gene	protein_coding	ENSG00000186314.12	PRELID2	0	14.4564	1	0	1	0
chr13	101498695	101502480	4	1	3	3785	4.26774	4.14651	5.00642	10.8667	0.373257	0	217.055	7.45557	0	101263342	-235354	101452900	-45796	0	0	lnc-PCCA-4:1	101540989	38510	lnc-PCCA-4:1	101540989	38510	LINC00554	-1500787	gene	protein_coding	ENSG00000198542.14	ITGBL1	0	exon	protein_coding	ENSG00000198542.14	ITGBL1	-8695	gene	protein_coding	ENSG00000198542.14	ITGBL1	0	14.4396	1	0	0	0
chr16	10432998	10433540	4	1	3	542	3.79886	0.438575	4.04155	6.64805	1.52726	0.145181	164.492	37.789	3.59221	10441844	6817	10430846	-2153	0	-727	lnc-ATF7IP2-3:3	10386057	-3995	lnc-ATF7IP2-3:3	10386057	-3995	BCAR4	1386290	gene	protein_coding	ENSG00000166669.13	ATF7IP2	0	exon	protein_coding	ENSG00000166669.13	ATF7IP2	0	gene	protein_coding	ENSG00000166669.13	ATF7IP2	0	14.3731	1	0	0	0
chr17	35531739	35533162	3	2	3	1423	3.36728	1.79722	2.62745	12.2137	4.62609	5.72021	464.851	176.068	217.71	35568501	34904	35556715	23534	0	0	lnc-SLFN14-1:1	35533139	0	lnc-SLFN14-1:1	35533139	0	SNHG30	34915	gene	lncRNA	ENSG00000286065.2	SLFN12L	0	exon	lncRNA	ENSG00000286065.2	SLFN12L	4412	gene	lncRNA	ENSG00000286065.2	SLFN12L	0	14.3495	1	0	1	0
chr6	135777268	135782098	3	3	3	4830	2.85577	7.90348	1.80953	20.8197	19.6343	24.0391	1150.56	1085.05	1328.47	136044933	262576	135851676	69559	0	0	lnc-AHI1-3:2	135802645	20548	lnc-AHI1-3:2	135802645	20548	LOC100507477	4194255	gene	lncRNA	ENSG00000231028.9	LINC00271	0	exon	lncRNA	ENSG00000236378.1	RP11-394G3.2	25051	gene	lncRNA	ENSG00000231028.9	LINC00271	0	14.3139	1	0	0	0
chr10	29171457	29174434	4	1	4	2977	9.93124	4.46547	11.4162	7.77388	0.503897	0	68.0954	4.41389	0	29144053	-27405	29289074	114621	0	0	lnc-LYZL1-13:3	29142660	-27260	lnc-LYZL1-13:3	29142660	-27260	ZEB1-AS1	2031845	gene	protein_coding	ENSG00000120563.10	LYZL1	114628	exon	protein_coding	ENSG00000120563.10	LYZL1	114628	gene	protein_coding	ENSG00000120563.10	LYZL1	114798	14.3049	0	0	0	0
chr15	61188436	61189295	4	1	3	859	4.50748	1.07037	6.19632	5.84996	1.88223	0.120802	94.4102	30.3767	1.94957	61186080	-2357	61229064	39750	0	0	lnc-C2CD4A-8:3	61182887	0	lnc-C2CD4A-8:3	61182887	0	EWSAT1	7883632	gene	lncRNA	ENSG00000259481.1	RP11-39M21.1	0	exon	lncRNA	ENSG00000259481.1	RP11-39M21.1	4741	gene	protein_coding	ENSG00000069667.16	RORA	0	14.24	1	0	1	0
chr2	224699652	224700037	4	1	3	385	11.4126	0.935407	19.5756	5.20758	7.59589	10.1279	26.6023	38.8027	51.737	224693815	-5838	224813252	113196	-2	0	lnc-NYAP2-12:5	224678601	0	lnc-NYAP2-12:5	224678601	0	LINC00607	-8850699	gene	protein_coding	ENSG00000283428.1	CCDC195	3728	exon	protein_coding	ENSG00000283428.1	CCDC195	3728	gene	protein_coding	ENSG00000283428.1	CCDC195	3852	14.2105	0	0	1	0
chr12	53753070	53754647	2	2	3	1577	1.2627	3.44724	0.749615	38.8508	12.3745	15.1805	5182.77	1650.79	2025.11	53756144	1376	53727766	-25305	0	-6944	CISTR:2	53750838	0	CISTR:2	53750838	0	HOXC13-AS	180682	gene	lncRNA	ENSG00000260492.3	CISTR	0	exon	lncRNA	ENSG00000260030.1	RP11-686F15.2	0	gene	lncRNA	ENSG00000286069.2	RP11-686F15.4	0	14.1936	1	0	1	0
chr3	115296938	115298733	4	1	3	1795	8.89235	2.31861	9.05542	9.0977	0.373257	0	100.467	4.12192	0	115262930	-34009	115312697	13948	0	0	lnc-GAP43-2:1	115251195	-11592	lnc-GAP43-2:1	115251195	-11592	TUSC7	1410503	gene	lncRNA	ENSG00000242880.2	RP11-190P13.2	0	exon	lncRNA	ENSG00000242880.2	RP11-190P13.2	-1329	gene	lncRNA	ENSG00000242880.2	RP11-190P13.2	0	14.1705	1	0	0	0
chr18	52379870	52382272	4	2	4	2402	9.78742	5.15241	12.6463	8.88839	19.604	25.6908	70.2847	155.018	203.149	52340883	-38988	52340447	-39424	0	0	lnc-SMAD4-6:1	52409041	26770	lnc-SMAD4-6:1	52409041	26770	AC016866.1	-3331397	gene	protein_coding	ENSG00000187323.12	DCC	0	exon	TEC	ENSG00000280098.1	RP11-7K9.2	26771	gene	protein_coding	ENSG00000187323.12	DCC	0	14.1661	1	0	0	0
chr18	35087782	35088036	4	1	3	254	5.10948	1.09794	10.7803	6.04089	19.0131	25.3508	56.0365	176.37	235.159	35183614	95510	35041904	-45879	-282	0	lnc-MAPRE2-3:1	35144941	56906	lnc-MAPRE2-3:1	35144941	56906	PCAT18	-8384145	gene	protein_coding	ENSG00000166974.13	MAPRE2	0	exon	TEC	ENSG00000280096.1	RP11-294N21.2	-5540	gene	protein_coding	ENSG00000166974.13	MAPRE2	0	14.144	1	0	0	0
chr13	52984232	52984790	4	1	3	558	11.1621	0.913949	19.1849	7.29896	1.11604	1.31387	38.0453	5.8173	6.84847	52935150	-49083	53028778	43970	0	0	lnc-PCDH8-6:2	53013789	29000	lnc-PCDH8-6:2	53013789	29000	DLEU1	-2077377	gene	protein_coding	ENSG00000102837.7	OLFM4	44024	exon	protein_coding	ENSG00000102837.7	OLFM4	44024	gene	protein_coding	ENSG00000102837.7	OLFM4	44252	14.1248	0	0	0	0
chr15	84963923	84965392	4	1	4	1469	13.7195	3.81222	17.8641	8.07439	0.537288	0.0942891	45.199	3.00764	0.527813	85175056	209512	84980410	15001	0	0	lnc-SLC28A1-1:2	84961703	0	lnc-SLC28A1-1:2	84961703	0	XLOC_017263	654232	gene	protein_coding	ENSG00000073417.15	PDE8A	15049	exon	protein_coding	ENSG00000073417.15	PDE8A	15049	gene	protein_coding	ENSG00000073417.15	PDE8A	15112	14.103	0	0	1	0
chr6	43056999	43057231	4	1	3	232	5.2747	0.512172	12.5947	5.31623	4.01166	5.29911	42.2101	31.8519	42.0741	43075267	17384	43059538	2285	418	0	lnc-CUL7-2:1	43054231	-1283	lnc-MRPL2-2:1	43075053	17823	FOXP4-AS1	-1508379	gene	protein_coding	ENSG00000112651.12	MRPL2	0	exon	protein_coding	ENSG00000112651.12	MRPL2	341	gene	protein_coding	ENSG00000288564.1	RP1-20C7.7	0	14.0861	1	0	0	0
chr12	62347853	62348555	4	1	3	702	7.00098	0.944632	8.36339	7.06477	1.45177	0.0942891	84.4726	17.3586	1.1274	62389948	41193	62260635	-87219	0	0	lnc-FAM19A2-2:2	62258783	-68704	lnc-FAM19A2-2:2	62258783	-68704	LINC02231	2572291	gene	protein_coding	ENSG00000135655.16	USP15	0	exon	protein_coding	ENSG00000135655.16	USP15	667	gene	protein_coding	ENSG00000135655.16	USP15	0	14.0831	1	0	0	0
chr5	137241392	137242556	4	2	3	1164	11.631	3.26625	20.9877	9.4486	34.6626	45.943	45.0196	165.156	218.904	137164499	-76894	137498345	255770	-258	0	lnc-SPOCK1-1:1	137112493	0	lnc-SPOCK1-1:1	137112493	0	SNHG4	2031547	gene	protein_coding	ENSG00000152377.14	SPOCK1	0	exon	protein_coding	ENSG00000152377.14	SPOCK1	24455	gene	protein_coding	ENSG00000152377.14	SPOCK1	0	14.0144	1	0	1	0
chr8	80333936	80336260	4	1	3	2324	4.5394	3.47792	4.0226	11.3179	0.604564	0.0844551	281.358	15.0292	2.09951	80335052	0	80485662	149383	0	0	lnc-ZBTB10-2:1	80266153	0	lnc-ZBTB10-2:1	80266153	0	AC083837.1	-1493412	gene	lncRNA	ENSG00000253238.3	RP11-941H19.3	0	exon	lncRNA	ENSG00000253238.3	RP11-941H19.3	0	gene	lncRNA	ENSG00000253238.3	RP11-941H19.3	0	14.0026	1	0	1	1
chr2	30538837	30539482	4	1	4	645	5.28532	1.99043	7.98617	6.3974	4.22337	5.53163	80.1059	52.8835	69.2651	30592480	52807	30482725	-56113	0	81	lnc-CAPN13-1:1	30447272	0	lnc-CAPN13-1:1	30447272	0	FTH1P3	-3145471	gene	protein_coding	ENSG00000172954.14	LCLAT1	0	exon	protein_coding	ENSG00000172954.14	LCLAT1	-5518	gene	protein_coding	ENSG00000172954.14	LCLAT1	0	13.9868	1	0	1	0
chr20	44041404	44043719	4	3	3	2315	4.35823	3.8797	6.98645	5.58372	7.42889	9.13379	79.9221	106.333	130.736	44073037	29120	43915131	-126274	0	0	lnc-GDAP1L1-3:1	44007247	-33867	lnc-GDAP1L1-3:1	44007247	-33867	LINC01260	612733	gene	protein_coding	ENSG00000124191.18	TOX2	0	exon	protein_coding	ENSG00000124191.18	TOX2	-2175	gene	protein_coding	ENSG00000124191.18	TOX2	0	13.9691	1	0	0	0
chr9	94200230	94201597	4	0	4	1367	2.73861	1.50894	4.61229	20.061	0.176524	0.0362953	434.947	3.82726	0.786925	94200905	0	94259292	57676	-275	0	MIRLET7DHG:1	94176601	0	MIRLET7DHG:1	94176601	0	LINC02603	0	gene	lncRNA	ENSG00000230262.8	LINC02603	0	exon	lncRNA	ENSG00000269929.3	MIRLET7A1HG	0	gene	lncRNA	ENSG00000269929.3	MIRLET7A1HG	0	13.9175	1	1	1	1
chr8	93412954	93413758	4	2	3	804	6.58004	0.594995	12.0054	12.8744	18.8863	24.908	107.239	157.315	207.474	93420962	7010	93501946	88168	0	0	LINC00535:7	93346466	0	LINC00535:7	93346466	0	AF117829.1	-3655143	gene	lncRNA	ENSG00000246662.6	LINC00535	0	exon	lncRNA	ENSG00000246662.6	LINC00535	7010	gene	lncRNA	ENSG00000246662.6	LINC00535	0	13.8868	1	0	1	0
chr18	75354395	75354645	4	0	3	250	5.40252	0.699274	13.7641	5.98735	0.0746514	0	43.4998	0.542363	0	75335413	-18983	75211807	-142589	-1369	0	lnc-TSHZ1-7:1	75387055	32411	lnc-TSHZ1-7:1	75387055	32411	LINC00909	-755511	gene	lncRNA	ENSG00000276993.1	RP11-321M21.4	32412	exon	lncRNA	ENSG00000276993.1	RP11-321M21.4	32412	gene	lncRNA	ENSG00000264116.6	RP11-321M21.3	52449	13.853	0	0	0	0
chr2	217177534	217178472	4	2	4	938	6.3189	2.00578	12.3777	9.841	39.7117	52.7997	79.5056	320.832	426.569	217165577	-11958	217313724	135235	0	0	lnc-DIRC3-6:1	216992269	0	lnc-DIRC3-6:1	216992269	0	LINC00607	-1328581	gene	misc_RNA	ENSG00000251982.1	RN7SKP43	73085	exon	misc_RNA	ENSG00000251982.1	RN7SKP43	73085	gene	lncRNA	ENSG00000233143.2	DIRC3-AS1	83331	13.8446	0	0	1	0
chr4	57820939	57821572	4	1	3	633	5.9993	1.29427	9.91075	7.20528	0.247526	0.0314297	72.7017	2.49756	0.317127	57820463	-477	57299368	-521572	0	1257	lnc-POLR2B-17:2	57720034	-96285	lnc-POLR2B-17:2	57720034	-96285	UBE2CP3	-747808	gene	lncRNA	ENSG00000285998.1	RP11-167A8.1	20150	exon	lncRNA	ENSG00000285998.1	RP11-167A8.1	20150	gene	lncRNA	ENSG00000285998.1	RP11-167A8.1	20202	13.8417	0	0	0	0
chr4	40899104	40899478	4	2	3	374	6.08445	1.27893	12.7892	8.38298	41.0452	54.3537	65.5475	320.937	424.998	41260795	361104	40920292	20796	-1513	0	lnc-CHRNA9-5:1	40786109	-112395	lnc-RBM47-1:1	40688949	-204409	DANCR	11812848	gene	protein_coding	ENSG00000163697.17	APBB2	0	exon	protein_coding	ENSG00000163697.17	APBB2	-5693	gene	protein_coding	ENSG00000163697.17	APBB2	0	13.8384	1	0	0	0
chr8	61134141	61134693	4	2	3	552	2.61608	1.09183	3.88913	7.72207	33.2674	43.7344	198.555	855.394	1124.53	61233502	98416	60679012	-455130	0	0	lnc-ASPH-8:1	61128712	-3840	lnc-ASPH-8:1	61128712	-3840	LINC00968	-4574319	gene	protein_coding	ENSG00000177182.11	CLVS1	0	exon	protein_coding	ENSG00000177182.11	CLVS1	-2281	gene	protein_coding	ENSG00000177182.11	CLVS1	0	13.7817	1	0	0	0
chr2	194797953	194798193	4	1	3	240	8.13578	0.726848	16.0811	7.7079	1.09239	0.0132563	47.9315	6.793	0.0824345	194666022	-131932	193959448	-838506	604	0	LINC01790:3	194730594	-36519	LINC01790:3	194730594	-36519	PCGEM1	-2021055	gene	lncRNA	ENSG00000230173.1	LINC01790	-36518	exon	lncRNA	ENSG00000230173.1	LINC01790	-36518	gene	lncRNA	ENSG00000230173.1	LINC01790	-38784	13.7486	0	0	0	0
chr5	52404731	52405166	4	4	3	435	9.38255	1.54574	20.8147	8.76382	5.92902	7.60675	42.104	28.4848	36.5451	52364926	-39806	52787920	382736	-109	0	lnc-ITGA1-2:2	52289823	-79372	lnc-ITGA1-2:2	52289823	-79372	RMEL3	4989895	gene	processed_pseudogene	ENSG00000244621.1	RPS17P11	-121872	exon	processed_pseudogene	ENSG00000244621.1	RPS17P11	-121872	gene	lncRNA	ENSG00000248898.3	CTD-2288O8.1	270452	13.705	0	0	0	0
chr2	78028392	78029182	4	0	3	790	4.45422	0.907833	7.0975	5.00762	0.0917686	0.0725905	70.5547	1.29297	1.02276	78067186	37859	77522319	-506074	0	0	lnc-LRRTM4-3:1	78018031	0	lnc-LRRTM4-3:1	78018031	0	LINC00152	9425600	gene	lncRNA	ENSG00000227088.2	AC084149.2	0	exon	lncRNA	ENSG00000229494.2	AC012494.1	59548	gene	lncRNA	ENSG00000227088.2	AC084149.2	0	13.6981	1	0	1	0
chr19	16671963	16672266	4	2	3	303	2.06726	0.855693	5.16478	8.66159	51.4534	67.6839	167.705	996.236	1310.49	16630074	-41890	16661415	-10549	0	3574	lnc-MED26-4:2	16646155	-11807	lnc-TMEM38A-1:1	16698264	25999	BISPR	733421	gene	protein_coding	ENSG00000072954.7	TMEM38A	0	exon	protein_coding	ENSG00000072954.7	TMEM38A	7719	gene	protein_coding	ENSG00000072954.7	TMEM38A	0	13.685	1	0	0	0
chr19	33741672	33742516	4	0	3	844	5.9194	1.0428	6.91214	4.87346	0.13064	0	70.5057	1.89001	0	33799002	55804	33707384	-34289	0	3566	lnc-KCTD15-3:1	33694396	-35876	lnc-KCTD15-3:1	33694396	-35876	CEBPA-AS1	-436619	gene	protein_coding	ENSG00000124302.13	CHST8	0	exon	protein_coding	ENSG00000124302.13	CHST8	1816	gene	protein_coding	ENSG00000124302.13	CHST8	0	13.6821	1	0	0	0
chr4	160895032	160895600	4	2	3	568	3.3939	0.98143	5.75685	6.6669	3.44779	2.85519	115.808	59.8902	49.5963	160818647	-76386	161188541	292923	0	730	lnc-RAPGEF2-6:1	160818421	-76164	lnc-RAPGEF2-6:1	160818421	-76164	LINC01612	9330936	gene	processed_pseudogene	ENSG00000242635.2	RPS14P7	-76163	exon	processed_pseudogene	ENSG00000242635.2	RPS14P7	-76163	gene	lncRNA	ENSG00000249425.1	LINC02477	-308787	13.6818	0	0	0	0
chr2	109650309	109650901	4	3	3	592	5.69025	1.44146	5.56536	5.54534	43.2249	57.4342	99.6404	776.678	1031.99	109651907	788	109613963	-36347	-442	0	lnc-SOWAHC-1:1	109665208	14308	lnc-MALL-1:1	109594692	-44612	lncRNA-AWPPH	1355115	gene	processed_pseudogene	ENSG00000230603.1	AC011753.6	14309	exon	processed_pseudogene	ENSG00000230603.1	AC011753.6	14309	gene	processed_pseudogene	ENSG00000230603.1	AC011753.6	14435	13.6739	0	0	0	0
chr5	26653368	26655668	4	1	3	2300	4.81651	2.92584	6.21406	17.2926	0.871959	0.067725	278.282	14.032	1.08987	26675027	19062	26980815	325129	0	0	lnc-PRDM9-24:1	26669345	13678	lnc-PRDM9-24:1	26669345	13678	LINC01021	562047	gene	processed_pseudogene	ENSG00000230571.2	CTD-2533K21.3	13679	exon	processed_pseudogene	ENSG00000230571.2	CTD-2533K21.3	13679	gene	lncRNA	ENSG00000251033.1	CTD-2533K21.4	56360	13.6718	0	0	0	0
chr7	51613290	51617012	4	1	4	3722	8.33298	6.53872	14.3183	8.12279	0.580564	0.201757	56.73	4.05468	1.40908	51593636	-19655	51330247	-283044	169	0	lnc-IKZF1-3:1	51614250	0	lnc-IKZF1-3:1	51614250	0	LINC01446	2038497	gene	lncRNA	ENSG00000285741.1	RP5-847G17.1	0	exon	lncRNA	ENSG00000229403.1	RP4-718N17.2	0	gene	lncRNA	ENSG00000285741.1	RP5-847G17.1	0	13.6641	1	0	1	0
chr9	80271492	80271735	4	2	4	243	7.64561	1.03969	15.2053	8.15462	15.2195	20.2429	53.6299	100.093	133.13	80269278	-2215	79571911	-699582	-50	0	lnc-TLE4-12:4	80232098	0	lnc-TLE4-12:4	80232098	0	lncARSR	-703691	gene	processed_pseudogene	ENSG00000236521.1	NPAP1P4	85295	exon	processed_pseudogene	ENSG00000236521.1	NPAP1P4	85295	gene	lncRNA	ENSG00000230945.1	LINC01507	-237192	13.6344	0	0	1	0
chr20	23350639	23354193	4	2	4	3554	11.8333	7.22877	11.7141	21.7481	1.13381	0.292444	185.658	9.67907	2.49652	23356969	2181	23350756	0	0	0	lnc-NAPB-2:1	23346940	0	lnc-NAPB-2:1	23346940	0	LINC01384	-743123	gene	lncRNA	ENSG00000234832.1	NXT1-AS1	0	exon	protein_coding	ENSG00000132661.4	NXT1	0	gene	lncRNA	ENSG00000234832.1	NXT1-AS1	0	13.63	1	0	1	0
chr2	226511913	226514085	4	2	3	2172	9.23331	4.83355	12.8421	5.2179	3.67939	3.36305	40.6311	28.6509	26.1876	226466824	-45090	226799510	285407	0	0	lnc-RHBDD1-4:1	226515709	1625	lnc-RHBDD1-4:1	226515709	1625	LINC00607	-10662960	gene	miRNA	ENSG00000263363.1	MIR5702	144626	exon	miRNA	ENSG00000263363.1	MIR5702	144626	gene	protein_coding	ENSG00000169047.6	IRS1	222167	13.5579	0	0	0	0
chr8	15017101	15017485	4	1	3	384	0.735245	1.72362	2.09172	10.7249	7.42443	9.84947	512.732	354.943	470.878	15238100	220044	15238088	220585	0	-1714	lnc-MSR1-3:2	14879056	-137283	lnc-MSR1-3:2	14879056	-137283	LINC00599	-5110424	gene	protein_coding	ENSG00000185053.14	SGCZ	0	exon	lncRNA	ENSG00000255076.2	CTD-2023J5.1	-137282	gene	protein_coding	ENSG00000185053.14	SGCZ	0	13.4996	1	0	0	0
chr15	57472156	57473186	4	2	3	1030	8.07713	2.08248	9.63852	10.3944	0.623717	0.508134	107.842	6.47109	5.27191	57467582	-4575	57422063	-50094	0	0	lnc-ALDH1A2-4:1	57477483	4298	lnc-ALDH1A2-4:1	57477483	4298	MAPK6-DT	-5453062	gene	protein_coding	ENSG00000128849.11	CGNL1	0	exon	lncRNA	ENSG00000261489.1	CTD-2515H24.3	4299	gene	protein_coding	ENSG00000128849.11	CGNL1	0	13.4774	1	0	0	0
chr9	113824404	113824882	4	2	4	478	6.72384	0.625677	9.47708	7.76384	1.72304	2.29738	81.9222	18.1811	24.2415	113683178	-141227	113876256	51354	1395	0	lnc-AMBP-1:1	113850686	25805	lnc-AMBP-1:1	113850686	25805	NRON	12583160	gene	processed_pseudogene	ENSG00000232905.2	RP11-534I8.1	25806	exon	processed_pseudogene	ENSG00000232905.2	RP11-534I8.1	25806	gene	protein_coding	ENSG00000157657.14	ZNF618	51533	13.4342	0	0	0	0
chr14	79344885	79345932	4	1	3	1047	2.26439	2.0886	1.14008	21.2158	0.379103	0.157097	1860.91	33.2523	13.7795	79278379	-66507	79314356	-30530	0	0	lnc-DIO2-4:1	79246667	-95863	lnc-DIO2-4:1	79246667	-95863	AL512791.2	11037434	gene	protein_coding	ENSG00000021645.20	NRXN3	0	exon	protein_coding	ENSG00000021645.20	NRXN3	-30736	gene	protein_coding	ENSG00000021645.20	NRXN3	0	13.4229	1	0	0	0
chr12	43319728	43322020	4	3	3	2292	12.0092	2.83079	16.8233	9.23418	16.262	17.6266	54.8893	96.6636	104.775	43335210	13147	43551666	229628	0	0	LINC02461:3	43155314	-156619	LINC02461:3	43155314	-156619	AC008124.1	2396027	gene	protein_coding	ENSG00000173157.17	ADAMTS20	31847	exon	protein_coding	ENSG00000173157.17	ADAMTS20	31847	gene	protein_coding	ENSG00000173157.17	ADAMTS20	32280	13.4217	0	0	0	0
chr4	186573218	186574665	4	2	3	1447	4.74721	2.30327	5.96096	6.86106	17.0239	22.3502	115.1	285.591	374.943	186586476	11672	186555606	-17613	0	1392	lnc-F11-8:1	186578943	4279	lnc-F11-8:1	186578943	4279	LINC01060	1826072	gene	protein_coding	ENSG00000083857.14	FAT1	13130	exon	protein_coding	ENSG00000083857.14	FAT1	13130	gene	protein_coding	ENSG00000083857.14	FAT1	14557	13.391	0	0	0	0
chr1	33595480	33597977	4	1	4	2497	12.8617	5.08192	25.1979	7.64615	0.747736	0.0265127	30.3444	2.96745	0.105218	33496836	-98645	33472933	-122548	0	0	lnc-CSMD2-1:1	33512007	-82738	lnc-CSMD2-1:1	33512007	-82738	SNHG12	-5012349	gene	protein_coding	ENSG00000121904.18	CSMD2	0	exon	protein_coding	ENSG00000121904.18	CSMD2	713	gene	protein_coding	ENSG00000121904.18	CSMD2	0	13.3779	1	0	0	0
chr9	98694472	98696043	4	3	3	1571	10.5334	3.01789	14.5048	14.313	4.44487	5.3044	98.6776	30.6441	36.5699	98799609	102414	98708929	12868	154	0	lnc-ANKS6-1:24	98625595	0	lnc-GALNT12-3:1	98571333	-117535	PCAN-R2	-4090483	gene	protein_coding	ENSG00000136928.7	GABBR2	0	exon	protein_coding	ENSG00000136928.7	GABBR2	11202	gene	protein_coding	ENSG00000136928.7	GABBR2	0	13.3672	1	0	1	0
chr2	32707149	32707390	4	2	3	241	6.24972	0.742189	6.85994	6.59497	11.3051	7.7825	96.1374	164.799	113.449	32707312	0	32628285	-78865	219	0	lnc-BIRC6-3:2	32694517	0	lnc-BIRC6-3:2	32694517	0	FTH1P3	-5313783	gene	protein_coding	ENSG00000018699.13	TTC27	0	exon	protein_coding	ENSG00000018699.13	TTC27	-2151	gene	protein_coding	ENSG00000018699.13	TTC27	0	13.3657	1	0	1	1
chrX	51979402	51980531	4	0	3	1129	6.76644	1.87081	8.37234	8.51056	0.11001	0.0471446	101.651	1.31397	0.563099	51975900	-3503	51893776	-85627	34	0	lnc-MAGED4B-4:1	51979222	0	lnc-MAGED4B-4:1	51979222	0	LINC01186	-5651723	gene	processed_pseudogene	ENSG00000232562.1	TPMTP3	0	exon	processed_pseudogene	ENSG00000232562.1	TPMTP3	0	gene	processed_pseudogene	ENSG00000232562.1	TPMTP3	0	13.3608	1	0	1	0
chr3	158058357	158059881	4	1	3	1524	6.29232	1.85858	6.14154	6.74529	7.09156	0.0991032	109.831	115.469	1.61365	157965536	-92822	158105876	45976	0	0	lnc-SHOX2-1:1	158016370	0	lnc-SHOX2-1:1	158016370	0	TERC	11704640	gene	lncRNA	ENSG00000242536.2	RP11-290K4.2	0	exon	lncRNA	ENSG00000242536.2	RP11-290K4.2	0	gene	lncRNA	ENSG00000242536.2	RP11-290K4.2	0	13.3329	1	0	1	0
chr4	108424612	108425082	4	2	4	470	4.83247	0.297497	6.05204	7.65072	6.81586	8.91362	126.415	112.621	147.283	108372790	-51823	108593511	168413	0	0	lnc-RPL34-2:1	108388464	0	lnc-RPL34-2:1	108388464	0	LEF1-AS1	-166576	gene	processed_pseudogene	ENSG00000250485.1	EXOC7P1	-4849	exon	processed_pseudogene	ENSG00000250485.1	EXOC7P1	-4849	gene	unprocessed_pseudogene	ENSG00000278589.1	ZACNP1	-8159	13.2867	0	0	1	0
chr3	81714661	81715510	4	3	3	849	5.04025	1.97509	7.36442	8.73608	5.51283	6.95231	118.625	74.8576	94.4039	81762429	46268	81761937	46405	0	0	lnc-ROBO1-7:1	81654578	-43680	lnc-ROBO1-7:1	81654578	-43680	SAMMSON	-11196598	gene	protein_coding	ENSG00000114480.13	GBE1	0	exon	protein_coding	ENSG00000114480.13	GBE1	-9048	gene	protein_coding	ENSG00000114480.13	GBE1	0	13.2845	1	0	0	0
chr14	45648527	45649925	4	0	3	1398	3.36202	3.81522	3.62922	17.7687	0.149303	0	489.6	4.11391	0	45624958	-23570	45253376	-395152	0	0	LINC02303:15	45706249	56325	LINC02303:15	45706249	56325	LINC01588	4277647	gene	lncRNA	ENSG00000258616.5	LINC02303	56326	exon	lncRNA	ENSG00000258616.5	LINC02303	56326	gene	lncRNA	ENSG00000258616.5	LINC02303	56579	13.2505	0	0	0	0
chr12	95077032	95078911	4	2	3	1879	3.01562	5.0359	4.86833	14.2857	0.58312	0.42912	293.442	11.9778	8.81452	95084969	5871	95073718	-3315	0	0	lnc-NR2C1-3:1	95076750	0	lnc-NR2C1-3:1	95076750	0	CEP83-DT	-614549	gene	protein_coding	ENSG00000180263.14	FGD6	0	exon	protein_coding	ENSG00000180263.14	FGD6	0	gene	protein_coding	ENSG00000180263.14	FGD6	2647	13.2195	1	0	1	0
chr8	17329234	17332855	4	2	4	3621	7.40052	4.96841	4.35449	6.72852	1.19863	0.901432	154.519	27.5264	20.7012	17345245	12192	17413076	80203	0	0	lnc-CNOT7-6:1	17331199	0	lnc-CNOT7-4:1	17302201	-17562	LINC00599	-7422557	gene	protein_coding	ENSG00000003987.14	MTMR7	0	exon	protein_coding	ENSG00000003987.14	MTMR7	0	gene	protein_coding	ENSG00000003987.14	MTMR7	0	13.213	1	0	1	0
chr3	70009042	70010929	4	1	3	1887	9.15878	3.6956	11.4729	7.36293	0.646323	0.0157149	64.1765	5.63346	0.136973	70012598	1429	69936753	-72290	0	0	SAMMSON:39	69999845	0	SAMMSON:39	69999845	0	SAMMSON	0	gene	lncRNA	ENSG00000240405.7	SAMMSON	0	exon	lncRNA	ENSG00000240405.7	SAMMSON	0	gene	lncRNA	ENSG00000240405.7	SAMMSON	0	13.203	1	1	1	0
chr9	28334174	28336307	4	2	3	2133	5.16278	4.01155	7.83501	9.59488	31.2489	41.1178	122.462	398.837	524.796	28188578	-145597	28026361	-307814	0	0	lnc-C9orf72-3:1	28080604	-38844	lnc-C9orf72-3:1	28080604	-38844	B4GALT1-AS1	4830642	gene	protein_coding	ENSG00000174482.10	LINGO2	0	exon	protein_coding	ENSG00000174482.10	LINGO2	36530	gene	protein_coding	ENSG00000174482.10	LINGO2	0	13.1511	1	0	0	0
chr11	112775140	112775390	4	0	3	250	8.18376	0.898608	13.4963	6.57274	0.047268	0.0132563	48.7002	0.350228	0.0982218	112775588	42	112961375	185966	500	0	lnc-PLET1-6:1	112774740	0	lnc-PLET1-6:1	112774740	0	MIR100HG	9252936	gene	lncRNA	ENSG00000254626.1	RP11-27G22.1	11915	exon	lncRNA	ENSG00000254626.1	RP11-27G22.1	11915	gene	lncRNA	ENSG00000254626.1	RP11-27G22.1	12334	13.1162	0	0	1	1
chr7	96748963	96749286	4	1	3	323	4.47015	0.490715	7.73986	6.63141	2.74895	3.4662	85.6787	35.5168	44.7838	96726176	-22788	96709928	-39036	-307	0	lnc-DLX5-7:1	96706221	-39091	lnc-DLX5-3:2	96688768	-51592	DLX6-AS1	205856	gene	protein_coding	ENSG00000127922.9	SEM1	-39072	exon	protein_coding	ENSG00000127922.9	SEM1	-39072	gene	protein_coding	ENSG00000127922.9	SEM1	-39276	13.1116	0	0	0	0
chr6	7309615	7309867	4	1	3	252	5.79149	1.10105	11.0837	4.79811	6.17202	8.03029	43.2898	55.6856	72.4514	7289933	-19683	7312828	2943	-466	0	lnc-CAGE1-2:1	7301389	0	lnc-CAGE1-4:1	7268937	-19766	HULC	1125702	gene	protein_coding	ENSG00000124783.14	SSR1	0	exon	protein_coding	ENSG00000124783.14	SSR1	51	gene	protein_coding	ENSG00000124783.14	SSR1	0	13.0929	1	0	1	0
chr9	80930974	80932278	4	0	3	1304	2.30166	2.71117	1.42395	9.26305	0.157861	0.0362953	650.517	11.0861	2.54891	80929030	-1945	81689049	756750	0	0	lnc-SPATA31D4-12:1	80879532	0	lnc-SPATA31D4-12:1	80879532	0	lncARSR	-1363173	gene	lncRNA	ENSG00000226798.1	RP11-289F5.1	-59679	exon	lncRNA	ENSG00000226798.1	RP11-289F5.1	-59679	gene	lncRNA	ENSG00000226798.1	RP11-289F5.1	-59802	13.0625	0	0	1	0
chr10	64862561	64863480	4	3	3	919	8.75382	2.11005	14.1712	9.05349	5.48887	7.06965	63.8865	38.7325	49.8874	64866942	3385	65201039	337537	0	0	lnc-CTNNA3-1:2	64901135	37656	lnc-CTNNA3-1:2	64901135	37656	LINC00844	-5796166	gene	processed_pseudogene	ENSG00000216740.2	ANXA2P3	-35982	exon	processed_pseudogene	ENSG00000216740.2	ANXA2P3	-35982	gene	lncRNA	ENSG00000224714.3	LINC02671	39947	13.0462	0	0	0	0
chr22	11328751	11330359	4	2	4	1608	13.7674	6.60931	19.6176	7.70512	6.88625	8.18632	39.2766	35.1024	41.7295	15541610	4211076	11066329	-262423	0	0	lnc-OR11H1-110:1	11066417	-260578	lnc-CCT8L2-94:1	15282556	3952198	DUXAP8	4454601	gene	rRNA	ENSG00000276871.1	5_8S_rRNA	-78792	exon	rRNA	ENSG00000276871.1	5_8S_rRNA	-78792	gene	unprocessed_pseudogene	ENSG00000288262.1	SC22CB-22C4.1	144547	13.0129	0	0	0	0
chr18	66806548	66806917	4	2	3	369	5.28532	1.6807	8.99235	7.39534	5.07541	6.71745	82.2403	56.4414	74.7018	66849512	41999	66604163	-202386	-288	0	lnc-DSEL-8:1	67162991	356075	lnc-DSEL-8:1	67162991	356075	LINC00909	7783401	gene	snRNA	ENSG00000238680.1	RNU6-1037P	139200	exon	snRNA	ENSG00000238680.1	RNU6-1037P	139200	gene	protein_coding	ENSG00000071991.9	CDH19	-202595	12.9932	0	0	0	0
chr1	247626870	247627282	4	1	3	412	11.4072	1.66225	16.7775	4.90049	0.318763	0.275714	29.2088	1.89995	1.64336	247635935	8574	247642859	15559	-21	0	lnc-OR2C3-1:4	247565907	0	lnc-OR2C3-1:4	247565907	0	LINK-A	-9140811	gene	lncRNA	ENSG00000236817.5	RP11-978I15.10	0	exon	protein_coding	ENSG00000198452.8	OR14L1P	-4498	gene	lncRNA	ENSG00000236817.5	RP11-978I15.10	0	12.9732	1	0	1	0
chr3	53110459	53111384	4	2	3	925	4.65663	1.45069	7.77622	6.29699	2.23976	0.597506	80.9775	28.8027	7.68376	53069815	-40645	53130211	18809	0	0	lnc-RFT1-1:3	53085489	-22655	lnc-RFT1-1:3	53085489	-22655	lnc00462717	10900581	gene	protein_coding	ENSG00000163933.10	RFT1	0	exon	protein_coding	ENSG00000163933.10	RFT1	447	gene	protein_coding	ENSG00000163933.10	RFT1	0	12.9147	1	0	0	0
chr8	80762268	80765619	4	1	3	3351	15.5202	5.98975	26.6893	5.93767	3.30622	0.327348	22.2474	12.3878	1.22651	80814639	48753	80874512	108874	0	0	lnc-PAG1-7:1	80665066	0	lnc-PAG1-6:1	80776665	11047	AC083837.1	-1921744	gene	protein_coding	ENSG00000164684.13	ZNF704	0	exon	misc_RNA	ENSG00000243951.1	RN7SL308P	11048	gene	protein_coding	ENSG00000164684.13	ZNF704	0	12.9022	1	0	1	0
chr16	68462657	68466592	4	3	4	3935	22.5853	7.62143	28.9721	9.20778	6.26677	6.8129	31.7815	21.6303	23.5153	68452511	-10147	68448709	-13949	0	0	lnc-ZFP90-3:6	68448839	0	lnc-ZFP90-3:6	68448839	0	lncRNA-EBIC	6200915	gene	misc_RNA	ENSG00000199263.1	Y_RNA	7962	exon	misc_RNA	ENSG00000199263.1	Y_RNA	7962	gene	lncRNA	ENSG00000287760.1	RP11-71L14.5	-13493	12.8736	0	0	1	0
chr5	39317802	39320781	4	2	4	2979	4.53938	5.03289	2.24116	31.1006	14.0434	17.8785	1387.7	626.614	797.735	39476277	155269	39364347	43546	0	0	lnc-C9-1:6	39331772	10992	lnc-C9-2:1	39269644	-43331	EGFLAM-AS1	-890427	gene	protein_coding	ENSG00000113600.11	C9	0	exon	protein_coding	ENSG00000113600.11	C9	-1773	gene	protein_coding	ENSG00000113600.11	C9	0	12.8705	1	0	0	0
chr5	131412996	131413785	4	1	3	789	2.99966	1.38321	6.52369	11.3864	2286.92	0.0362953	174.538	35055.5	0.556361	131415238	1287	131264307	-148690	0	1231	lnc-CDC42SE2-3:1	131412354	0	lnc-CDC42SE2-3:1	131412354	0	lncTCF7	2499893	gene	protein_coding	ENSG00000158987.22	RAPGEF6	10137	exon	protein_coding	ENSG00000158987.22	RAPGEF6	10137	gene	protein_coding	ENSG00000273217.1	CTC-432M15.3	13508	12.8699	0	0	1	0
chr10	33096294	33097214	4	1	3	920	5.04028	2.06714	9.78704	8.75466	5.69187	7.53939	89.4516	58.1572	77.0344	33082082	-14213	32958230	-138065	0	0	lnc-ITGB1-6:3	33096256	0	lnc-ITGB1-6:3	33096256	0	ZEB1-AS1	-1775848	gene	lncRNA	ENSG00000233387.1	IATPR	0	exon	lncRNA	ENSG00000233387.1	IATPR	0	gene	lncRNA	ENSG00000233387.1	IATPR	0	12.8397	1	0	1	0
chr1	218094675	218094926	4	0	3	251	6.28165	0.386436	13.661	5.18076	0.101873	0.0362953	37.9238	0.745722	0.265686	218085004	-9672	218285278	190334	-3496	0	LINC01653:3	218043504	-35536	LINC01653:3	218043504	-35536	Linc00210	-173872	gene	snRNA	ENSG00000201493.1	RNU1-141P	34870	exon	snRNA	ENSG00000201493.1	RNU1-141P	34870	gene	lncRNA	ENSG00000232100.1	LINC01653	-35942	12.8331	0	0	0	0
chr6	146852772	146854287	4	1	3	1515	20.2143	3.81522	29.587	7.8095	10.8598	0.0471446	26.3951	36.7047	0.159342	146851331	-1442	146657933	-194840	-156	0	STXBP5-AS1:1	146843113	0	STXBP5-AS1:1	146843113	0	LUADT1	304639	gene	lncRNA	ENSG00000233452.7	STXBP5-AS1	0	exon	lncRNA	ENSG00000227748.2	RP11-497D6.3	697	gene	lncRNA	ENSG00000233452.7	STXBP5-AS1	0	12.8104	1	0	1	0
chr11	66131550	66132429	4	2	3	879	8.18378	0.610336	15.3205	5.85752	6.48633	8.2503	38.2333	42.3377	53.8515	66036675	-94876	66070737	-60814	-224	0	lnc-SF3B2-2:1	66122004	-8167	lnc-SF3B2-2:1	66122004	-8167	MALAT1	-625035	gene	protein_coding	ENSG00000175115.13	PACS1	0	exon	protein_coding	ENSG00000175115.13	PACS1	-10483	gene	protein_coding	ENSG00000175115.13	PACS1	0	12.8012	1	0	0	0
chr2	193607036	193607282	4	4	3	246	7.36329	1.12862	9.86509	5.08352	13.0725	14.1702	51.5304	132.512	143.639	193843725	236309	193795767	188466	195	0	lnc-NABP1-18:2	193502785	-10147	lnc-NABP1-18:2	193502785	-10147	PCGEM1	-830138	gene	processed_pseudogene	ENSG00000224219.1	SEC61GP1	123274	exon	processed_pseudogene	ENSG00000224219.1	SEC61GP1	123274	gene	lncRNA	ENSG00000286868.1	RP11-305O20.1	260508	12.7183	0	0	0	0
chr10	10685793	10687731	4	1	3	1938	9.35055	2.97798	14.1827	8.78723	0.456016	0.259648	61.9572	3.21529	1.83073	10682494	-3300	10563588	-122206	0	0	lnc-USP6NL-7:12	10775297	87567	lnc-USP6NL-7:12	10775297	87567	SFTA1P	96707	gene	processed_pseudogene	ENSG00000228997.1	RP1-186E20.1	88493	exon	processed_pseudogene	ENSG00000228997.1	RP1-186E20.1	88493	gene	lncRNA	ENSG00000225383.8	SFTA1P	99026	12.6521	0	0	0	0
chr13	43252686	43253013	4	1	3	327	4.12388	0.907833	8.86068	8.49597	0.186628	0	95.884	2.10625	0	43263004	9540	43023480	-229207	0	1524	lnc-EPSTI1-8:1	43268492	15480	lnc-EPSTI1-8:1	43268492	15480	SMIM2-AS1	857439	gene	protein_coding	ENSG00000120658.13	ENOX1	0	exon	protein_coding	ENSG00000120658.13	ENOX1	12386	gene	protein_coding	ENSG00000120658.13	ENOX1	0	12.6338	1	0	0	0
chr13	75888663	75891165	4	3	3	2502	8.15716	4.29371	7.9006	5.57651	31.0075	40.9452	70.5834	392.47	518.254	75934931	43626	76102729	211545	0	0	LMO7DN-IT1:3	75878712	-7537	LMO7DN-IT1:3	75878712	-7537	RNA00364	-8508670	gene	lncRNA	ENSG00000178734.5	LMO7DN	-4852	exon	lncRNA	ENSG00000178734.5	LMO7DN	-4852	gene	lncRNA	ENSG00000178734.5	LMO7DN	-5614	12.6249	0	0	0	0
chr1	162301257	162301516	4	1	3	259	6.10578	0.867926	8.91077	5.79501	7.96904	0	65.0337	89.4315	0	162292745	-8513	162378854	77320	-282	0	lnc-SPATA46-1:1	162316851	15336	lnc-SPATA46-1:1	162316851	15336	SUMO1P3	-1983552	gene	protein_coding	ENSG00000198929.13	NOS1AP	0	exon	protein_coding	ENSG00000198929.13	NOS1AP	-551	gene	protein_coding	ENSG00000198929.13	NOS1AP	0	12.6015	1	0	0	0
chr19	56653534	56656374	4	3	3	2840	5.39717	4.05446	6.02349	9.45159	9.96839	12.0719	156.912	165.492	200.413	56665323	5490	56659398	3004	0	0	lnc-SMIM17-1:1	56643158	0	lnc-SMIM17-1:1	56643158	0	ZNF667-AS1	-149173	gene	protein_coding	ENSG00000268182.6	SMIM17	0	exon	protein_coding	ENSG00000268182.6	SMIM17	0	gene	protein_coding	ENSG00000268182.6	SMIM17	0	12.5904	1	0	1	0
chr2	25443140	25444838	4	2	3	1698	10.2882	1.36787	28.6135	8.27979	0.994005	0.628594	28.9367	3.4739	2.19685	25441454	-1687	25252321	-190820	0	0	lnc-DNMT3A-6:1	25433909	0	lnc-EFR3B-4:3	25421092	-2541	FTH1P3	1947947	gene	protein_coding	ENSG00000138101.19	DTNB	0	exon	protein_coding	ENSG00000138101.19	DTNB	6711	gene	protein_coding	ENSG00000138101.19	DTNB	0	12.5902	1	0	1	0
chr14	30940964	30942407	4	0	3	1443	5.9993	2.19899	11.0276	6.06377	0.172875	0.0314297	54.9874	1.56766	0.28501	30936788	-4177	30874839	-66126	0	0	lnc-HECTD1-1:1	30912065	-8567	lnc-HECTD1-1:1	30912065	-8567	PTCSC3	5193702	gene	protein_coding	ENSG00000196792.12	STRN3	0	exon	protein_coding	ENSG00000196792.12	STRN3	-4340	gene	protein_coding	ENSG00000196792.12	STRN3	0	12.5567	1	0	0	0
chr11	102334894	102336741	4	1	3	1847	4.35288	4.61878	5.40576	9.19127	0.288501	0.0362953	170.027	5.33692	0.671418	102453078	115784	102347294	10534	0	0	lnc-TMEM123-5:1	102345685	8945	lnc-TMEM123-5:1	102345685	8945	RAB30-AS1	-19227106	gene	protein_coding	ENSG00000023445.16	BIRC3	0	exon	protein_coding	ENSG00000023445.16	BIRC3	0	gene	protein_coding	ENSG00000023445.16	BIRC3	0	12.5503	1	0	0	0
chr4	84556892	84559715	4	2	4	2823	6.78245	5.45311	6.55947	12.9009	4.66098	5.56767	196.676	71.0573	84.8798	84557956	0	84582966	23232	0	0	lnc-NKX6-1-5:8	84538862	0	lnc-NKX6-1-5:8	84538862	0	LEF1-AS1	23607811	gene	processed_pseudogene	ENSG00000258013.2	RPL3P13	-12373	exon	processed_pseudogene	ENSG00000258013.2	RPL3P13	-12373	gene	protein_coding	ENSG00000163624.6	CDS1	23805	12.5272	0	0	1	1
chr18	9003352	9003738	4	0	3	386	7.85347	1.65002	13.2599	4.86928	0.13064	0	36.7218	0.985225	0	9009206	5048	9102630	98873	-289	0	lnc-NDUFV2-1:3	8974494	-4931	lnc-NDUFV2-1:3	8974494	-4931	LINC00668	-2073387	gene	processed_pseudogene	ENSG00000242058.2	RPS4XP19	16292	exon	processed_pseudogene	ENSG00000242058.2	RPS4XP19	16292	gene	lncRNA	ENSG00000286765.1	RP11-143J12.4	-29035	12.5015	0	0	0	0
chr9	119854824	119855064	4	0	3	240	9.03085	1.28504	17.231	5.788	0	0	33.5906	0	0	119858267	3119	119750554	-104271	657	0	lnc-BRINP1-3:4	119805646	0	lnc-BRINP1-3:4	119805646	0	NRON	6552978	gene	lncRNA	ENSG00000261432.1	LINC01613	79990	exon	lncRNA	ENSG00000261432.1	LINC01613	79990	gene	lncRNA	ENSG00000225960.1	RP11-360A18.1	118101	12.5012	0	0	1	0
chr8	58090830	58093475	4	2	4	2645	11.9026	4.628	13.4912	7.97147	5.65782	6.74748	59.0866	41.9372	50.014	58032682	-58149	57994821	-96010	0	0	lnc-FAM110B-1:8	58070317	0	lnc-FAM110B-1:8	58070317	0	LINC00968	-1531008	gene	protein_coding	ENSG00000169122.11	FAM110B	0	exon	lncRNA	ENSG00000253116.1	RP11-648L3.2	0	gene	protein_coding	ENSG00000169122.11	FAM110B	0	12.4802	1	0	1	0
chr13	66994881	66995408	4	1	3	527	4.72587	1.85547	13.3231	5.54262	1.11353	1.48471	41.6017	8.35793	11.1439	66996281	815	67877025	881599	0	-1127	PCDH9-AS4:1	66990885	0	PCDH9-AS4:1	66990885	0	RNA00364	330770	gene	lncRNA	ENSG00000233840.1	PCDH9-AS4	0	exon	lncRNA	ENSG00000233840.1	PCDH9-AS4	815	gene	protein_coding	ENSG00000184226.15	PCDH9	0	12.4593	1	0	1	0
chr2	137938208	137941044	4	2	4	2836	6.18036	3.38587	10.8586	5.77401	1.05473	0.261653	53.1745	9.71332	2.40964	137939216	0	137964006	22942	0	0	lnc-NXPH2-5:2	137878753	-10277	lnc-NXPH2-5:2	137878753	-10277	ZEB2-AS1	6576935	gene	protein_coding	ENSG00000150540.14	HNMT	22977	exon	protein_coding	ENSG00000150540.14	HNMT	22977	gene	protein_coding	ENSG00000150540.14	HNMT	23115	12.4343	0	0	0	1
chr17	61949628	61950040	4	1	3	412	4.3956	1.24825	5.05947	11.0258	2.1786	2.85503	217.924	43.0598	56.4295	62067494	117268	61863567	-86062	-47	0	lnc-INTS2-1:1	61955310	5271	lnc-BRIP1-1:2	61891576	-55443	AC011921.1	-1398831	gene	protein_coding	ENSG00000108510.10	MED13	0	exon	protein_coding	ENSG00000108510.10	MED13	786	gene	protein_coding	ENSG00000108510.10	MED13	0	12.4026	1	0	0	0
chr9	81396492	81396936	4	2	4	444	8.38085	1.05503	9.16502	850.901	27.2132	35.8613	9284.23	296.925	391.285	81371272	-25221	81689049	292092	0	0	lnc-SPATA31D4-10:1	81410278	13343	lnc-SPATA31D4-10:1	81410278	13343	lncARSR	-1828691	gene	processed_pseudogene	ENSG00000228375.1	RPS20P25	13344	exon	processed_pseudogene	ENSG00000228375.1	RPS20P25	13344	gene	protein_coding	ENSG00000196781.16	TLE1	187371	12.3983	0	0	0	0
chr2	139376759	139376994	4	2	3	235	6.92629	0.950748	17.3846	5.9551	23.5145	0.646087	34.2551	135.261	3.71644	139379151	1917	138502083	-874677	-1146	0	lnc-SPOPL-4:1	139366164	0	lnc-SPOPL-4:1	139366164	0	ZEB2-AS1	5140985	gene	lncRNA	ENSG00000226939.1	AC062021.1	0	exon	lncRNA	ENSG00000226939.1	AC062021.1	1917	gene	lncRNA	ENSG00000226939.1	AC062021.1	0	12.3882	1	0	1	0
chr5	172524165	172526442	4	1	3	2277	6.2497	5.0359	4.41244	8.21404	0.592016	0.067725	186.156	13.417	1.53486	172533625	6991	172454523	-69643	0	0	lnc-NEURL1B-3:8	172454654	0	lnc-NEURL1B-3:8	172454654	0	HEIH	8300430	gene	lncRNA	ENSG00000287814.1	CTB-54I1.2	0	exon	lncRNA	ENSG00000287814.1	CTB-54I1.2	9038	gene	lncRNA	ENSG00000287814.1	CTB-54I1.2	0	12.3875	1	0	1	0
chr14	95192254	95193621	4	1	3	1367	5.21605	1.11639	10.8976	8.92335	10.7871	0	81.8837	98.9864	0	95179995	-12260	95157993	-34262	0	0	lnc-DICER1-5:3	95191712	0	lnc-DICER1-5:3	95191712	0	DICER1-AS1	-10780	gene	protein_coding	ENSG00000165959.12	CLMN	0	exon	protein_coding	ENSG00000165959.12	CLMN	0	gene	protein_coding	ENSG00000165959.12	CLMN	0	12.3757	1	0	1	0
chr19	6121418	6121674	4	1	3	256	4.68865	0.699274	8.41344	5.44701	0.963178	1.25935	64.7418	11.4481	14.9684	6097204	-24215	6110505	-10914	0	1465	lnc-ACSBG2-1:1	6109321	0	lnc-ACSBG2-1:1	6109321	0	RAB11B-AS1	2252700	gene	lncRNA	ENSG00000267299.1	CTB-66B24.1	0	exon	lncRNA	ENSG00000267299.1	CTB-66B24.1	3861	gene	protein_coding	ENSG00000087903.13	RFX2	0	12.3744	1	0	1	0
chr9	34915628	34916555	4	0	3	927	7.23006	2.14074	12.1453	4.11537	0.0746514	0	33.8844	0.614651	0	34921360	4624	34989711	73138	-1372	0	lnc-FAM205A-2:1	34889560	-19868	lnc-VCP-5:1	34975417	58863	RMRP	741197	gene	processed_pseudogene	ENSG00000178723.7	GLULP4	621	exon	processed_pseudogene	ENSG00000178723.7	GLULP4	621	gene	protein_coding	ENSG00000187791.13	FAM205C	-20050	12.3634	0	0	0	0
chr7	35746076	35747984	4	2	3	1908	7.07554	2.17142	11.36	6.33714	1.22388	1.05951	55.7845	10.7735	9.32664	35750621	2412	35695180	-50897	0	0	SEPT7-AS1:12	35749443	1460	SEPT7-AS1:12	35749443	1460	AC005091.1	-8005682	gene	lncRNA	ENSG00000228878.8	SEPTIN7-DT	3873	exon	lncRNA	ENSG00000228878.8	SEPTIN7-DT	3873	gene	lncRNA	ENSG00000228878.8	SEPTIN7-DT	7213	12.3631	0	0	0	0
chr7	6306203	6306448	4	2	4	245	6.63865	0.677817	13.0487	6.37325	2.72255	3.45588	48.8419	20.8645	26.4844	6408276	101450	6338440	31975	475	0	lnc-CYTH3-2:1	6297352	-8419	lnc-CYTH3-2:1	6297352	-8419	AC004895.1	-213119	gene	protein_coding	ENSG00000178397.13	FAM220A	22964	exon	protein_coding	ENSG00000178397.13	FAM220A	22964	gene	protein_coding	ENSG00000286075.2	AC009412.8	24789	12.3324	0	0	0	0
chr12	96733083	96733367	4	1	3	284	2.18979	0.10428	8.45521	6.83082	3.21467	4.21158	80.7883	38.02	49.8105	96751322	17873	96907200	173814	0	1105	lnc-CDK17-9:1	96817774	84408	lnc-CDK17-9:1	96817774	84408	RMST	697518	gene	protein_coding	ENSG00000188596.11	CFAP54	0	exon	protein_coding	ENSG00000188596.11	CFAP54	6590	gene	protein_coding	ENSG00000188596.11	CFAP54	0	12.3083	1	0	0	0
chr17	65330176	65336300	4	2	4	6124	17.1293	10.3724	26.0957	6.56136	3.24442	2.31031	25.1434	12.4328	8.85319	65329152	-1025	65137757	-192420	0	0	lnc-RGS9-4:1	65257324	-72421	lnc-RGS9-4:1	65257324	-72421	AC011921.1	-4779379	gene	protein_coding	ENSG00000108370.17	RGS9	-102473	exon	protein_coding	ENSG00000108370.17	RGS9	-102473	gene	protein_coding	ENSG00000108370.17	RGS9	-102902	12.2845	0	0	0	0
chr5	159420643	159420901	4	2	3	258	6.46814	0.913949	16.5755	6.61353	10.4046	13.6737	39.8994	62.771	82.4937	159421472	317	159330928	-89716	-500	0	lnc-UBLCP1-2:3	159346099	0	lnc-UBLCP1-2:3	159346099	0	LINC02159	1510878	gene	lncRNA	ENSG00000249738.10	AC008697.1	0	exon	lncRNA	ENSG00000249738.10	AC008697.1	314	gene	lncRNA	ENSG00000249738.10	AC008697.1	0	12.282	1	0	1	0
chr18	40665142	40666531	4	1	3	1389	2.42956	2.66514	4.15562	6.42093	0.427696	0.147237	154.512	10.292	3.54309	40787804	121106	40835903	169354	0	0	lnc-PIK3C3-10:1	40440683	0	lnc-PIK3C3-10:1	40440683	0	AC016866.1	8357173	gene	lncRNA	ENSG00000286844.1	RP11-10C23.1	-417775	exon	lncRNA	ENSG00000286844.1	RP11-10C23.1	-417775	gene	lncRNA	ENSG00000286844.1	RP11-10C23.1	-418628	12.2742	0	0	1	0
chr5	83660327	83661204	4	1	3	877	2.85047	1.76042	3.92493	5.30803	18.0182	0.0362953	135.239	459.071	0.924737	83642508	-17820	83721349	60127	0	0	lnc-EDIL3-6:1	83641231	-18841	lnc-EDIL3-6:1	83641231	-18841	LOC105379057	721221	gene	protein_coding	ENSG00000145681.11	HAPLN1	0	exon	protein_coding	ENSG00000145681.11	HAPLN1	-7503	gene	protein_coding	ENSG00000145681.11	HAPLN1	0	12.2546	1	0	0	0
chr2	241578126	241579195	4	2	3	1069	10.9436	3.05158	12.6594	5.88013	0.452626	0.304896	46.4487	3.57541	2.40845	241579035	0	241558991	-19136	-153	0	lnc-BOK-1:1	241581921	2727	lnc-BOK-1:1	241581921	2727	LINC00607	-25729173	gene	lncRNA	ENSG00000273113.1	RP11-367H1.1	2728	exon	lncRNA	ENSG00000273113.1	RP11-367H1.1	2728	gene	protein_coding	ENSG00000176946.12	THAP4	5532	12.207	0	0	0	1
chr8	17384751	17387467	4	1	3	2716	12.5154	4.65257	19.6754	5.78347	0.26128	0	29.3944	1.32795	0	17382511	-2241	17413076	25591	0	0	lnc-MTMR7-1:1	17372994	0	lnc-SLC7A2-2:1	17413617	26151	LINC00599	-7478074	gene	protein_coding	ENSG00000003987.14	MTMR7	0	exon	protein_coding	ENSG00000003987.14	MTMR7	-11511	gene	protein_coding	ENSG00000003987.14	MTMR7	0	12.157	1	0	1	0
chr8	40876083	40879700	4	3	3	3617	5.49315	8.53828	2.97243	7.26625	937.233	1248.8	244.454	31530.8	42012.6	40883549	3721	40897581	17862	0	0	lnc-SFRP1-3:1	40808522	0	lnc-ZMAT4-1:1	40900015	20316	SIRLNT	-522951	gene	protein_coding	ENSG00000165061.15	ZMAT4	0	exon	protein_coding	ENSG00000165061.15	ZMAT4	4830	gene	protein_coding	ENSG00000165061.15	ZMAT4	0	12.154	1	0	1	0
chr6	155574603	155576898	4	2	3	2295	9.0576	1.59788	13.096	6.33572	8.49948	7.42588	48.3792	64.9015	56.7036	155526114	-48490	155314530	-260074	-124	0	lnc-CLDN20-22:3	155523734	-48534	lnc-CLDN20-22:3	155523734	-48534	EZR-AS1	3241082	gene	snRNA	ENSG00000238789.1	RNU7-152P	78066	exon	snRNA	ENSG00000238789.1	RNU7-152P	78066	gene	protein_coding	ENSG00000074771.4	NOX3	-118851	12.0834	0	0	0	0
chr5	80130492	80131442	4	2	3	950	6.32425	1.88615	11.9091	4.9491	2.6531	3.18909	41.5572	22.2778	26.7785	80068770	-61723	80035641	-94852	0	0	lnc-MTX3-4:1	80138879	7438	lnc-MTX3-4:1	80138879	7438	LOC105379057	4250983	gene	lncRNA	ENSG00000251675.1	CTC-458I2.2	0	exon	lncRNA	ENSG00000251675.1	CTC-458I2.2	-1295	gene	protein_coding	ENSG00000164300.17	SERINC5	0	12.0823	1	0	0	0
chr4	179850842	179851486	4	2	3	644	4.05456	3.14663	10.3238	8.8647	326.456	435.075	85.8664	3162.16	4214.28	179802206	-48637	179465575	-385268	-124	0	lnc-TENM3-7:1	179856852	5367	lnc-TENM3-7:1	179856852	5367	AC099343.3	4623317	gene	processed_pseudogene	ENSG00000248921.1	RP11-774G5.1	5368	exon	processed_pseudogene	ENSG00000248921.1	RP11-774G5.1	5368	gene	processed_pseudogene	ENSG00000248921.1	RP11-774G5.1	5626	12.0474	0	0	0	0
chr16	78464854	78465205	4	1	3	351	7.41646	1.33107	11.0861	5.38601	6.01262	7.96707	48.5833	54.2355	71.8651	78463025	-1830	78099707	-365148	567	0	lnc-ADAMTS18-11:1	78461822	-2283	lnc-ADAMTS18-11:1	78461822	-2283	WWOX-AS1	-222866	gene	protein_coding	ENSG00000186153.18	WWOX	0	exon	lncRNA	ENSG00000260733.1	RP11-264L1.4	30722	gene	protein_coding	ENSG00000186153.18	WWOX	0	12.0434	1	0	0	0
chr8	56036850	56037493	4	1	3	643	3.68163	1.79722	1.95178	9.53454	1.77935	2.3227	488.504	91.1652	119.004	56074880	36567	56074275	36763	0	0	lnc-RPS20-5:1	56050062	12570	lnc-RPS20-1:1	56022020	-14538	LINC00968	458556	gene	processed_pseudogene	ENSG00000236814.1	RP11-446E9.1	12546	exon	processed_pseudogene	ENSG00000236814.1	RP11-446E9.1	12546	gene	protein_coding	ENSG00000254087.8	LYN	-26943	12.0114	0	0	0	0
chr13	108603954	108605754	4	1	3	1800	10.5707	2.52717	11.9008	3.83999	3.69363	4.82531	32.2666	31.0368	40.5461	108495930	-108025	108596391	-7564	0	0	lnc-MYO16-5:1	108526281	-75948	lnc-MYO16-5:1	108526281	-75948	LINC00460	-2219640	gene	protein_coding	ENSG00000041515.16	MYO16	0	exon	protein_coding	ENSG00000041515.16	MYO16	-7715	gene	protein_coding	ENSG00000041515.16	MYO16	0	11.9812	1	0	0	0
chr17_GL000205v2_random	40819	43802	4	3	4	2983	28.3661	29.9946	39.1487	11.2333	7.43588	5.58473	28.694	18.994	14.2654	NA	NA	NA	NA	NA	NA		NA	NA		NA	NA	NA	NA			NA		NA			NA		NA			NA		NA	11.9315	0	0	0	0
chr14	27109379	27109624	4	4	3	245	11.1834	0.564312	25.8981	5.39826	124.594	4.30651	20.8442	481.095	16.6287	27049766	-59614	26597793	-511587	-460	0	lnc-FOXG1-22:3	27077237	0	lnc-FOXG1-22:3	27077237	0	DHRS4-AS1	-3056825	gene	lncRNA	ENSG00000258081.4	RP11-384J4.2	0	exon	lncRNA	ENSG00000258081.4	RP11-384J4.2	-3606	gene	lncRNA	ENSG00000258081.4	RP11-384J4.2	0	11.8651	1	0	1	0
chr7	32534001	32536787	4	2	3	2786	7.33656	4.27837	9.76723	4.8867	11.912	5.40656	50.0316	121.959	55.3541	32472721	-61281	32495774	-38228	0	0	lnc-PDE1C-2:2	32487064	-43631	lnc-LSM5-2:4	32585243	48457	AC005091.1	-4793607	gene	protein_coding	ENSG00000105778.19	AVL9	0	exon	protein_coding	ENSG00000105778.19	AVL9	0	gene	protein_coding	ENSG00000105778.19	AVL9	-2387	11.8172	1	0	0	0
chr5	89025973	89026209	4	0	3	236	8.32228	0.208559	15.4355	4.85283	0.0982237	0.0314297	31.4395	0.63635	0.20362	89004184	-21790	88904064	-121910	-437	0	MEF2C-AS1:19	88965874	0	MEF2C-AS1:19	88965874	0	LINC00461	-334917	gene	lncRNA	ENSG00000248309.7	MEF2C-AS1	0	exon	lncRNA	ENSG00000248309.7	MEF2C-AS1	5550	gene	lncRNA	ENSG00000248309.7	MEF2C-AS1	0	11.7815	1	0	1	0
chr17	48559135	48562068	4	2	4	2933	2.41891	7.59375	3.56136	5.30531	1.55215	0.277899	148.969	43.583	7.80316	48553759	-5377	48553962	-5174	0	-9472	HOXB-AS2:1	48557261	0	HOXB-AS2:1	48557261	0	HOXB-AS3	0	gene	lncRNA	ENSG00000239552.2	HOXB-AS2	0	exon	lncRNA	ENSG00000239552.2	HOXB-AS2	0	gene	protein_coding	ENSG00000120093.12	HOXB3	0	11.7508	1	1	1	0
chr3	52210432	52212143	4	3	3	1711	3.75086	6.20754	5.10913	33.1618	19.3036	25.4395	649.069	377.825	497.922	52212418	115	52215231	3071	0	0	lnc-ALAS1-1:1	52214303	2161	lnc-ALAS1-1:1	52214303	2161	lnc00462717	11799822	gene	protein_coding	ENSG00000023330.15	ALAS1	0	exon	protein_coding	ENSG00000023330.15	ALAS1	0	gene	protein_coding	ENSG00000023330.15	ALAS1	0	11.7391	1	0	0	0
chr6	164763497	164764350	4	1	3	853	5.39724	1.81867	6.51168	7.82958	0.714644	0.853323	120.239	10.9748	13.1045	164784206	19559	165661821	897452	524	0	lnc-QKI-12:1	164740195	-21435	lnc-QKI-12:1	164740195	-21435	LINC02487	2915277	gene	lncRNA	ENSG00000287550.1	ABC10-43608400O15.1	26939	exon	lncRNA	ENSG00000287550.1	ABC10-43608400O15.1	26939	gene	lncRNA	ENSG00000287550.1	ABC10-43608400O15.1	29804	11.7236	0	0	0	0
chr20	50701851	50702783	4	1	3	932	3.4046	1.95364	3.10371	12.0991	0.8634	0.0314297	389.827	27.8184	1.01265	50565678	-136174	50703343	543	314	0	lnc-RIPOR3-6:1	50728610	25828	lnc-RIPOR3-6:1	50728610	25828	TRERNA1	-660348	gene	protein_coding	ENSG00000042062.13	RIPOR3	-10309	exon	protein_coding	ENSG00000042062.13	RIPOR3	-10309	gene	protein_coding	ENSG00000042062.13	RIPOR3	-10726	11.6603	0	0	0	0
chr16	77024261	77026910	4	2	3	2649	17.7101	4.79054	25.8669	9.23577	5.87189	1.11056	35.705	22.7004	4.29335	77026137	0	76948008	-76254	0	0	LINC02125:8	76635023	0	LINC02125:8	76635023	0	WWOX-AS1	1207743	gene	TEC	ENSG00000279856.1	CTD-2300H10.2	77351	exon	TEC	ENSG00000279856.1	CTD-2300H10.2	77351	gene	lncRNA	ENSG00000259995.1	CTD-2336H13.2	-96366	11.6146	0	0	1	1
chr6	113320542	113321676	4	2	3	1134	5.17347	2.06714	7.05118	4.70404	1.18176	1.25219	66.7127	16.7597	17.7585	113346096	24129	113857337	535640	0	0	lnc-HDAC2-4:5	113336043	14368	lnc-HDAC2-4:5	113336043	14368	LINC00222	-4550601	gene	lncRNA	ENSG00000223811.1	RP11-437J19.1	35328	exon	lncRNA	ENSG00000223811.1	RP11-437J19.1	35328	gene	lncRNA	ENSG00000223811.1	RP11-437J19.1	35624	11.609	0	0	0	0
chr6	69601813	69602160	4	1	4	347	2.72791	1.95975	3.91283	19.009	1.89659	2.40437	485.811	48.4712	61.4485	69676255	73801	69796848	194669	0	131	lnc-LMBRD1-1:1	69668820	66661	lnc-LMBRD1-1:1	69668820	66661	LINC00472	1741268	gene	protein_coding	ENSG00000168216.13	LMBRD1	70598	exon	protein_coding	ENSG00000168216.13	LMBRD1	70598	gene	protein_coding	ENSG00000168216.13	LMBRD1	70917	11.5887	0	0	0	0
chr17	57428357	57428633	4	0	3	276	6.30298	1.11639	9.8077	6.43368	0	0	65.5983	0	0	57256138	-172220	57471717	43065	0	-216	lnc-CCDC182-4:1	57438349	9717	lnc-CCDC182-4:1	57438349	9717	TSPOAP1-AS1	895840	gene	protein_coding	ENSG00000153944.12	MSI2	0	exon	protein_coding	ENSG00000153944.12	MSI2	3954	gene	protein_coding	ENSG00000153944.12	MSI2	0	11.5531	1	0	0	0
chr12	56882639	56887888	4	4	4	5249	8.3169	8.37885	5.21034	14.5397	17.5188	21.4921	279.054	336.231	412.49	56778724	-103916	56934129	46223	0	0	lnc-MYO1A-2:1	56852225	0	lnc-MYO1A-2:1	56852225	0	AGAP2-AS1	838384	gene	transcribed_processed_pseudogene	ENSG00000258679.1	RP11-74M13.4	-8371	exon	transcribed_processed_pseudogene	ENSG00000258679.1	RP11-74M13.4	-8371	gene	transcribed_processed_pseudogene	ENSG00000258679.1	RP11-74M13.4	-11593	11.5473	0	0	1	0
chr8	29959054	29961597	4	3	3	2543	10.9116	4.33361	9.5776	3.74393	6.64365	8.16145	39.0905	69.3665	85.214	29953685	-5370	30082939	121323	0	0	LINC02209:8	29921818	-5331	lnc-LEPROTL1-2:1	29905734	-50099	LINC00589	-210946	gene	miRNA	ENSG00000264788.1	MIR3148	-1706	exon	miRNA	ENSG00000264788.1	MIR3148	-1706	gene	lncRNA	ENSG00000253279.6	LINC02209	-6865	11.5204	0	0	0	0
chr9	129654197	129656489	4	2	4	2292	5.62108	4.87647	7.54721	6.18028	3.2196	0.286512	81.8883	42.6595	3.79626	129625763	-28435	129665625	9117	0	0	lnc-ASB6-1:1	129680278	23790	lnc-NTMT1-2:11	129580418	-47107	LINC00963	-140511	gene	protein_coding	ENSG00000167157.11	PRRX2	9159	exon	protein_coding	ENSG00000167157.11	PRRX2	9159	gene	protein_coding	ENSG00000167157.11	PRRX2	9639	11.4462	0	0	0	0
chr5	171293026	171294998	3	3	3	1972	1.92334	5.14318	1.89686	24.0083	8.92388	11.2515	1265.69	470.455	593.165	171444375	149219	171309322	14305	0	0	lnc-FBXW11-3:1	171305980	10983	lnc-TLX3-1:1	171321201	26204	HMMR-AS1	-7798969	gene	protein_coding	ENSG00000204764.14	RANBP17	0	exon	protein_coding	ENSG00000204764.14	RANBP17	0	gene	protein_coding	ENSG00000204764.14	RANBP17	0	11.415	1	0	0	0
chr3	15602840	15603437	4	1	3	597	9.18011	1.08571	14.4741	4.58592	1.54461	1.95994	31.6836	10.6715	13.541	15638148	34505	15602265	-576	242	0	lnc-HACL1-2:1	15625889	22453	lnc-HACL1-2:1	15625889	22453	LINC00852	-5317095	gene	protein_coding	ENSG00000169814.16	BTD	0	exon	protein_coding	ENSG00000169814.16	BTD	-530	gene	protein_coding	ENSG00000169814.16	BTD	0	11.3997	1	0	0	0
chr17	11773643	11775569	4	2	3	1926	8.73785	2.64368	11.9092	7.50438	0.661421	0.433986	63.0134	5.55387	3.64413	11837132	61222	11598639	-175005	0	0	lnc-ZNF18-2:3	11874733	99165	lnc-ZNF18-1:1	11953888	178320	LINC00324	-3549601	gene	protein_coding	ENSG00000007174.18	DNAH9	0	exon	protein_coding	ENSG00000007174.18	DNAH9	-4314	gene	protein_coding	ENSG00000007174.18	DNAH9	0	11.3904	1	0	0	0
chr12	127451149	127453146	4	1	3	1997	11.0023	2.78787	16.4011	6.78628	25.5929	0.0579424	41.377	156.044	0.353284	127458729	2930	126900565	-550585	0	0	lnc-SLC15A4-22:1	127415035	-31831	lnc-SLC15A4-22:1	127415035	-31831	LINC01089	-5647244	gene	lncRNA	ENSG00000287365.1	RP11-483I24.3	0	exon	lncRNA	ENSG00000287365.1	RP11-483I24.3	0	gene	lncRNA	ENSG00000287365.1	RP11-483I24.3	0	11.3896	1	0	0	0
chr17	56220839	56223185	4	2	3	2346	4.80583	3.82756	6.38786	8.71715	0.755202	0.335074	136.464	11.8225	5.24548	56135757	-85083	56593707	370503	0	0	lnc-NOG-1:2	56228321	5137	lnc-NOG-1:2	56228321	5137	TSPOAP1-AS1	2101288	gene	protein_coding	ENSG00000153930.13	ANKFN1	0	exon	protein_coding	ENSG00000153930.13	ANKFN1	1455	gene	protein_coding	ENSG00000153930.13	ANKFN1	0	11.3818	1	0	0	0
chr11	80248657	80249678	4	1	3	1021	7.32591	1.60711	10.2697	5.79294	6.94258	0	56.4078	67.6023	0	80225510	-23148	79989421	-259237	0	0	lnc-USP35-10:1	80280991	31314	lnc-USP35-10:1	80280991	31314	RAB30-AS1	2822375	gene	lncRNA	ENSG00000254434.1	CTD-2555I5.1	71943	exon	lncRNA	ENSG00000254434.1	CTD-2555I5.1	71943	gene	lncRNA	ENSG00000254434.1	CTD-2555I5.1	72450	11.3742	0	0	0	0
chr5	9550535	9552937	4	1	4	2402	9.38779	5.1126	19.4035	6.36508	0.695435	0.0314297	32.8037	3.58406	0.161979	9550707	0	10249662	696708	0	0	SNHG18:11	9546284	0	SNHG18:11	9546284	0	LSINCT5	-6835299	gene	lncRNA	ENSG00000250786.2	SNHG18	0	exon	lncRNA	ENSG00000250786.2	SNHG18	0	gene	lncRNA	ENSG00000250786.2	SNHG18	-1546	11.3538	1	0	1	1
chr10	100895342	100896705	4	1	3	1363	6.59069	1.29427	9.24621	14.8611	0.262502	0.0265127	160.726	2.83902	0.286741	100869956	-25387	100912597	15872	0	967	lnc-MRPL43-2:1	100911102	14398	lnc-MRPL43-2:1	100911102	14398	LINC00263	-441300	gene	misc_RNA	ENSG00000222072.1	Y_RNA	10470	exon	misc_RNA	ENSG00000222072.1	Y_RNA	10470	gene	protein_coding	ENSG00000119906.13	SLF2	17183	11.3441	0	0	0	0
chr13	62872535	62874261	4	1	3	1726	6.30296	1.79722	11.147	5.06457	0.205291	0	45.4344	1.84167	0	62888216	12297	63063452	189174	0	0	lnc-PCDH20-20:1	62884371	10111	LINC00448:1	62789033	-65177	RNA00364	4451917	gene	lncRNA	ENSG00000228669.2	LINC00448	-75821	exon	lncRNA	ENSG00000228669.2	LINC00448	-75821	gene	lncRNA	ENSG00000228669.2	LINC00448	-75976	11.3387	0	0	0	0
chr2	229366386	229367800	1	3	3	1414	2.40293	3.35519	0.521791	36.2462	31.9009	42.1862	6946.49	6113.73	8084.87	229103571	-262816	229271318	-95069	0	0	lnc-FBXO36-5:2	229331242	-30747	lnc-FBXO36-5:2	229331242	-30747	LINC00607	-13517433	gene	protein_coding	ENSG00000187957.8	DNER	0	exon	protein_coding	ENSG00000187957.8	DNER	0	gene	protein_coding	ENSG00000187957.8	DNER	0	11.3253	1	0	0	0
chr5	88046747	88047930	4	1	3	1183	7.57104	2.42289	8.22415	5.16719	0.223954	0	62.8295	2.72313	0	88047694	0	88268616	220667	0	0	lnc-TMEM161B-13:2	87938785	0	lnc-TMEM161B-13:2	87938785	0	LINC00461	459617	gene	lncRNA	ENSG00000287862.1	CTD-2297M2.1	0	exon	lncRNA	ENSG00000287862.1	CTD-2297M2.1	0	gene	lncRNA	ENSG00000287862.1	CTD-2297M2.1	0	11.3223	1	0	1	1
chr6	98429864	98430140	4	1	3	276	7.60827	0.460033	8.6452	5.27011	0.467078	0.498351	60.9599	5.40274	5.76448	98443940	13729	98630827	200668	172	0	lnc-POU3F2-6:2	98381892	0	lnc-POU3F2-6:2	98381892	0	LINC00222	10321515	gene	lncRNA	ENSG00000271860.7	RP11-436D23.1	-28995	exon	lncRNA	ENSG00000271860.7	RP11-436D23.1	-28995	gene	lncRNA	ENSG00000271860.7	RP11-436D23.1	-31394	11.3186	0	0	1	0
chr8	134047105	134047362	4	2	3	257	5.14159	1.00289	10.1843	4.41474	24.6315	32.7176	43.3483	241.857	321.254	134127445	79829	134257610	210230	201	0	lnc-ST3GAL1-4:1	133962991	-83847	lnc-ST3GAL1-4:1	133962991	-83847	CCDC26	-4363336	gene	processed_pseudogene	ENSG00000271240.1	RP11-157E21.2	-83846	exon	processed_pseudogene	ENSG00000271240.1	RP11-157E21.2	-83846	gene	lncRNA	ENSG00000288067.1	RP11-513H8.2	144497	11.2847	0	0	0	0
chr10	374776	376839	3	3	3	2063	4.80049	4.53917	1.6437	57.1993	254.029	338.332	3479.91	15454.7	20583.5	376433	0	308334	-66443	0	0	lnc-ZMYND11-2:1	337138	-36790	lnc-ZMYND11-2:1	337138	-36790	MANCR	4273320	gene	protein_coding	ENSG00000151240.17	DIP2C	0	exon	protein_coding	ENSG00000151240.17	DIP2C	-5143	gene	protein_coding	ENSG00000151240.17	DIP2C	0	11.2795	1	0	0	1
chr4	100180702	100181228	4	2	3	526	3.22879	1.01211	3.54295	5.8771	1.15883	1.44557	165.882	32.7081	40.8014	100191120	9657	99950415	-230288	0	1710	lnc-DAPP1-2:3	100008070	0	lnc-DAPP1-3:1	100190032	8805	LEF1-AS1	7986298	gene	lncRNA	ENSG00000245322.7	H2AZ1-DT	0	exon	protein_coding	ENSG00000145358.6	DDIT4L	4643	gene	lncRNA	ENSG00000245322.7	H2AZ1-DT	0	11.2769	1	0	1	0
chr12	73859199	73861323	4	2	4	2124	3.83612	1.95364	3.6642	11.8277	5.57306	6.93307	322.79	152.095	189.211	73846263	-12937	74189963	328623	-32	0	lnc-KCNC2-4:1	73211411	0	lnc-KCNC2-4:1	73211411	0	IFNG-AS1	-5624514	gene	lncRNA	ENSG00000251138.7	LINC02882	0	exon	lncRNA	ENSG00000257750.2	LINC02445	-13011	gene	lncRNA	ENSG00000251138.7	LINC02882	0	11.273	1	0	1	0
chr14	40464879	40467294	4	4	3	2415	12.3821	3.96864	18.1732	14.6417	33.9662	44.7408	80.5678	186.903	246.191	40413685	-51195	39432538	-1032342	0	0	lnc-CTAGE5-4:1	40469149	1856	lnc-CTAGE5-4:1	40469149	1856	AL132639.3	-1289000	gene	lncRNA	ENSG00000258526.7	RP11-111A21.1	-74332	exon	lncRNA	ENSG00000258526.7	RP11-111A21.1	-74332	gene	lncRNA	ENSG00000258526.7	RP11-111A21.1	-75803	11.2598	0	0	0	0
chr11	30765376	30765991	4	0	3	615	4.55006	2.04869	7.44301	7.47643	0.0373257	0	100.449	0.501487	0	30773918	7557	30584544	-180833	0	-1556	lnc-ARL14EP-3:7	30741555	0	lnc-ARL14EP-3:7	30741555	0	LOC105376609	-132794	gene	lncRNA	ENSG00000287373.1	RP4-535H23.3	7923	exon	lncRNA	ENSG00000287373.1	RP4-535H23.3	7923	gene	lncRNA	ENSG00000287373.1	RP4-535H23.3	8036	11.2483	0	0	1	0
chr5	31660297	31660848	4	0	3	551	5.13614	1.20533	6.384	5.06987	0.11933	0.0844551	79.4153	1.8692	1.32292	31571989	-88309	31639621	-20677	0	0	lnc-C5orf22-1:1	31657217	0	lnc-C5orf22-1:1	31657217	0	AC025754.2	2990610	gene	lncRNA	ENSG00000248624.1	RP11-5N11.2	0	exon	lncRNA	ENSG00000248624.1	RP11-5N11.2	530	gene	protein_coding	ENSG00000133401.16	PDZD2	0	11.2292	1	0	1	0
chrX	29260282	29260524	4	0	3	242	5.30665	0.177877	8.75931	5.68645	0.0373257	0	64.9189	0.426126	0	30206066	944839	28789619	-470664	-132	0	lnc-NR0B1-3:1	29369000	108477	lnc-NR0B1-3:1	29369000	108477	PINCR	13916471	gene	protein_coding	ENSG00000169306.10	IL1RAPL1	0	exon	protein_coding	ENSG00000169306.10	IL1RAPL1	22415	gene	protein_coding	ENSG00000169306.10	IL1RAPL1	0	11.1551	1	0	0	0
chr11	14015156	14015451	4	1	3	295	7.73624	1.05503	12.5611	6.86431	1.91337	2.40186	54.6475	15.2325	19.1214	13975808	-39349	14358908	343439	109	0	lnc-RRAS2-9:1	13921449	-90294	lnc-RRAS2-9:1	13921449	-90294	LINC00958	-1025560	gene	protein_coding	ENSG00000262655.4	SPON1	0	exon	protein_coding	ENSG00000262655.4	SPON1	26071	gene	protein_coding	ENSG00000262655.4	SPON1	0	11.1399	1	0	0	0
chr2	202721563	202723328	4	2	4	1765	11.519	2.92584	13.4926	7.75899	3.02931	2.99396	57.5055	22.4516	22.1896	202687433	-34131	202699216	-22348	0	0	lnc-WDR12-6:1	202773719	50392	lnc-WDR12-6:1	202773719	50392	SATB2-AS1	-3244629	gene	protein_coding	ENSG00000138439.12	FAM117B	0	exon	protein_coding	ENSG00000138439.12	FAM117B	1590	gene	protein_coding	ENSG00000138439.12	FAM117B	0	11.1358	1	0	0	0
chr11	32147866	32149182	4	1	4	1316	6.09519	3.26936	9.75929	5.45353	0.241871	0.0736572	55.8805	2.47837	0.75474	32143722	-4145	32091118	-56749	80	0	lnc-RCN1-8:2	32137028	-4185	lnc-RCN1-8:2	32137028	-4185	PAUPAR	-145462	gene	transcribed_unitary_pseudogene	ENSG00000227160.3	THEM7P	0	exon	lncRNA	ENSG00000255375.3	RP1-65P5.5	-4143	gene	transcribed_unitary_pseudogene	ENSG00000227160.3	THEM7P	0	11.1137	1	0	0	0
chr1	230889650	230890751	4	1	3	1101	6.63861	1.73896	7.37268	5.43848	1.5214	1.85435	73.7653	20.6357	25.1517	230889880	0	230869577	-20074	0	0	lnc-C1orf198-2:1	230878791	-36	lnc-C1orf198-2:1	230878791	-36	AL360294.1	3866869	gene	lncRNA	ENSG00000288037.1	RP5-858B6.4	0	exon	lncRNA	ENSG00000288037.1	RP5-858B6.4	0	gene	lncRNA	ENSG00000288037.1	RP5-858B6.4	0	11.1019	1	0	1	1
chr8	42423301	42423596	4	3	3	295	4.89645	0.564312	6.63978	4.07047	1.69051	1.53239	61.3042	25.4604	23.0789	42398932	-24370	42392120	-31182	0	0	lnc-DKK4-2:1	42368231	-32904	lnc-DKK4-2:1	42368231	-32904	SIRLNT	-2070169	gene	protein_coding	ENSG00000168575.10	SLC20A2	0	exon	protein_coding	ENSG00000168575.10	SLC20A2	5163	gene	protein_coding	ENSG00000168575.10	SLC20A2	0	11.0958	1	0	0	0
chr4	150130550	150133031	4	2	3	2481	6.38289	5.12483	9.06499	7.12414	1.38605	1.30062	78.5896	15.2901	14.3477	150235609	102568	150079263	-51288	0	995	lnc-MAB21L2-6:1	150129956	-389	lnc-MAB21L2-6:1	150129956	-389	SLC7A11-AS1	-11952374	gene	protein_coding	ENSG00000170390.16	DCLK2	0	exon	protein_coding	ENSG00000170390.16	DCLK2	-27738	gene	protein_coding	ENSG00000170390.16	DCLK2	0	11.0491	1	0	0	0
chr16	12792687	12792927	4	1	3	240	8.71128	0.558196	14.411	5.08927	0.186628	0	35.3153	1.29505	0	12778511	-14177	12803790	10846	798	0	lnc-NPIPB2-7:1	12780973	0	lnc-SHISA9-1:1	12759281	-31526	BCAR4	-963843	gene	protein_coding	ENSG00000103381.12	CPPED1	0	exon	protein_coding	ENSG00000103381.12	CPPED1	10781	gene	protein_coding	ENSG00000103381.12	CPPED1	0	11.0456	1	0	1	0
chr13	76730697	76731277	4	4	3	580	9.74483	2.48727	13.9563	5.20662	24.2223	16.4205	37.3066	173.558	117.657	76729510	-1188	76710481	-20217	-392	0	lnc-ACOD1-3:2	76726222	0	lnc-ACOD1-3:2	76726222	0	RNA00364	-9350704	gene	lncRNA	ENSG00000285572.2	RP11-19D22.1	0	exon	lncRNA	ENSG00000285572.2	RP11-19D22.1	-1187	gene	lncRNA	ENSG00000285572.2	RP11-19D22.1	0	11.0444	1	0	1	0
chr2	19545529	19547005	4	3	4	1476	13.0481	2.84001	21.79	5.5592	127.748	170.132	25.5126	586.269	780.778	19539427	-6103	19600642	53619	0	0	LINC01808:3	19469003	-25435	LINC01808:3	19469003	-25435	GACAT3	-3458329	gene	lncRNA	ENSG00000237992.3	LINC01808	-25434	exon	lncRNA	ENSG00000237992.3	LINC01808	-25434	gene	lncRNA	ENSG00000237992.3	LINC01808	-26020	11.0018	0	0	0	0
chr17	13809865	13810116	4	0	3	251	7.89602	1.22679	12.2962	4.10781	0.10173	0.0858726	33.4073	0.827333	0.69837	13801734	-8132	13601951	-207915	-132	0	COX10-AS1:1	13777306	0	COX10-AS1:1	13777306	0	LINC00324	-5585823	gene	lncRNA	ENSG00000236088.10	COX10-AS1	0	exon	lncRNA	ENSG00000236088.10	COX10-AS1	-16288	gene	lncRNA	ENSG00000236088.10	COX10-AS1	0	10.998	1	0	1	0
chr4	130613960	130616670	4	2	3	2710	8.40756	3.87047	13.0848	4.83841	5.02135	6.09792	36.9774	38.3755	46.6031	130632968	15997	131045021	428334	0	0	lnc-SCLT1-7:1	130503356	-109617	lnc-SCLT1-7:1	130503356	-109617	SLC7A11-AS1	7440795	gene	processed_pseudogene	ENSG00000249018.2	GAPDHP56	-109616	exon	processed_pseudogene	ENSG00000249018.2	GAPDHP56	-109616	gene	lncRNA	ENSG00000251326.2	LINC02479	-182072	10.9635	0	0	0	0
chr10	53186517	53189142	4	2	4	2625	17.0175	5.4101	19.276	4.24341	7.3088	8.82437	22.014	37.9166	45.7791	53209256	19717	53303987	114825	0	0	lnc-PCDH15-1:1	53291071	101930	lnc-PCDH15-1:1	53291071	101930	LINC00844	5810341	gene	lncRNA	ENSG00000226296.1	RP11-71J2.1	101931	exon	lncRNA	ENSG00000226296.1	RP11-71J2.1	101931	gene	lncRNA	ENSG00000226296.1	RP11-71J2.1	102454	10.9618	0	0	0	0
chr7	125890141	125890842	4	0	3	701	12.3556	1.55497	18.0712	3.65974	0.149303	0	20.2517	0.82619	0	125912537	21621	125044078	-846064	0	0	lnc-SSU72P8-2:1	125917870	27029	lnc-SSU72P8-2:1	125917870	27029	FEZF1-AS1	-3580023	gene	lncRNA	ENSG00000197462.3	AC005276.1	27030	exon	lncRNA	ENSG00000197462.3	AC005276.1	27030	gene	lncRNA	ENSG00000197462.3	AC005276.1	27278	10.9125	0	0	0	0
chr21	29757872	29758648	4	2	3	776	11.0076	2.44435	20.4458	5.10392	5.64779	7.08248	24.9631	27.6232	34.6402	29495936	-261937	29939346	180680	-648	0	GRIK1-AS1:5	29748946	0	GRIK1-AS1:5	29748946	0	LINC00161	-1217518	gene	lncRNA	ENSG00000174680.10	GRIK1-AS1	0	exon	lncRNA	ENSG00000174680.10	GRIK1-AS1	184	gene	protein_coding	ENSG00000171189.17	GRIK1	0	10.8732	1	0	1	0
chr18	25572178	25573092	4	2	3	914	9.94204	3.20188	12.4851	4.5939	0.740604	0.763518	36.7952	5.93193	6.11546	25567154	-5025	25352182	-219997	0	0	lnc-PSMA8-5:4	25352437	-191545	lnc-PSMA8-5:4	25352437	-191545	PCAT18	1114530	gene	protein_coding	ENSG00000198795.11	ZNF521	-219988	exon	protein_coding	ENSG00000198795.11	ZNF521	-219988	gene	protein_coding	ENSG00000198795.11	ZNF521	-220174	10.8662	0	0	0	0
chr10	70842405	70842684	4	0	3	279	1.79018	1.74508	3.68487	5.4668	0.0373257	0	148.358	1.01295	0	70807885	-34521	70816170	-26236	-12	0	lnc-PCBD1-1:1	70862770	20087	lnc-PCBD1-1:1	70862770	20087	LINC00857	9364689	gene	protein_coding	ENSG00000166224.17	SGPL1	0	exon	protein_coding	ENSG00000166224.17	SGPL1	1790	gene	protein_coding	ENSG00000166224.17	SGPL1	0	10.8487	1	0	0	0
chr18	10846667	10850709	4	1	3	4042	7.20335	4.59431	13.5897	7.9005	0.56812	0.135399	58.1359	4.18051	0.99633	10827875	-18793	10526325	-320343	0	0	lnc-NAPG-4:1	10893616	42908	lnc-NAPG-4:1	10893616	42908	LINC00668	-3916702	gene	protein_coding	ENSG00000154864.13	PIEZO2	0	exon	protein_coding	ENSG00000154864.13	PIEZO2	4645	gene	protein_coding	ENSG00000154864.13	PIEZO2	0	10.848	1	0	0	0
chr2	175465885	175466971	4	2	4	1086	10.8212	2.37075	15.6121	5.06095	9.48781	12.3767	32.4169	60.7723	79.2764	175469793	2689	175184576	-281310	-145	0	lnc-HOXD13-2:1	175257249	-11246	lnc-HOXD13-2:1	175257249	-11246	HOXD-AS2	654641	gene	lncRNA	ENSG00000229066.2	AC096649.3	-2705	exon	lncRNA	ENSG00000229066.2	AC096649.3	-2705	gene	lncRNA	ENSG00000229066.2	AC096649.3	-3221	10.843	0	0	0	0
chr21	16682182	16682564	4	1	3	382	7.83211	1.29427	17.0862	4.7007	11.403	0	27.5117	66.7381	0	16646375	-35808	17513170	830588	363	0	MIR99AHG:104	16629837	-36688	MIR99AHG:104	16629837	-36688	MONC	-36716	gene	snRNA	ENSG00000239023.1	RNU1-98P	36435	exon	snRNA	ENSG00000239023.1	RNU1-98P	36435	gene	lncRNA	ENSG00000215386.13	MIR99AHG	-41953	10.8388	0	0	0	0
chr2	137669730	137671967	4	2	3	2237	7.32597	2.76641	10.5541	6.00468	0.54594	0.304896	56.8943	5.17278	2.88889	137507535	-162196	137657672	-12059	0	0	lnc-THSD7B-1:1	137693346	21380	lnc-THSD7B-1:1	137693346	21380	ZEB2-AS1	6846012	gene	protein_coding	ENSG00000144229.12	THSD7B	0	exon	protein_coding	ENSG00000144229.12	THSD7B	-1869	gene	protein_coding	ENSG00000144229.12	THSD7B	0	10.8305	1	0	0	0
chr3	163977579	163978110	4	1	3	531	5.96193	1.00289	11.0568	3.63943	0.531995	0.609792	32.9157	4.81148	5.51508	164029782	49752	163700258	-277322	0	-1070	lnc-SI-6:1	164001605	23496	lnc-OTOL1-11:1	163869312	-105731	TERC	5786411	gene	processed_pseudogene	ENSG00000214210.4	RP11-208P4.1	23497	exon	processed_pseudogene	ENSG00000214210.4	RP11-208P4.1	23497	gene	lncRNA	ENSG00000240792.2	RP11-418B12.1	-498878	10.8156	0	0	0	0
chr1	225858414	225858688	4	1	3	274	6.42018	1.67148	12.1781	4.70999	0.320933	0.0795381	38.6758	2.63533	0.653124	225869661	9820	225882103	23396	-250	0	lnc-LEFTY1-4:1	225856703	0	lnc-LEFTY1-3:1	225862539	3852	LINC01703	224903	gene	protein_coding	ENSG00000196187.12	TMEM63A	0	exon	protein_coding	ENSG00000196187.12	TMEM63A	509	gene	protein_coding	ENSG00000196187.12	TMEM63A	0	10.7903	1	0	1	0
chr8	26608369	26608640	4	1	3	271	2.59472	0.736073	5.87433	4.90625	1.60882	1.99579	83.5201	27.3872	33.9747	26624372	14320	26578049	-30321	-177	0	lnc-BNIP3L-2:1	26547668	-59907	lnc-BNIP3L-2:1	26547668	-59907	AC084026.1	2939532	gene	protein_coding	ENSG00000092964.18	DPYSL2	0	exon	protein_coding	ENSG00000092964.18	DPYSL2	10869	gene	protein_coding	ENSG00000092964.18	DPYSL2	0	10.7792	1	0	0	0
chrM	11031	11620	4	4	4	589	182.999	172.135	201.888	32.6161	39.3103	26.4848	16.1555	19.4713	13.1186	NA	NA	2516	-8516	-611	0		NA	NA		NA	NA	NA	NA	gene	protein_coding	ENSG00000198886.2	MT-ND4	0	exon	protein_coding	ENSG00000198886.2	MT-ND4	0			NA		NA	10.7756	1	0	0	0
chr3	57564820	57565346	4	2	3	526	6.94233	0.699274	11.0929	5.22889	3.25042	4.1846	47.1373	29.3018	37.7232	57597694	32131	57556512	-8309	0	671	lnc-DNAH12-2:3	57571397	6052	lnc-DNAH12-1:1	57554569	-8643	lnc00462717	6446619	gene	protein_coding	ENSG00000174840.9	PDE12	0	exon	protein_coding	ENSG00000174840.9	PDE12	0	gene	protein_coding	ENSG00000174840.9	PDE12	-5511	10.7693	1	0	0	0
chr16	82866612	82867250	4	0	3	638	11.146	1.18999	19.86	4.82497	0.239866	0.12075	24.2948	1.20778	0.608006	82769028	-97585	82627169	-239444	713	0	lnc-HSD17B2-7:1	82844454	-21860	lnc-HSD17B2-7:1	82844454	-21860	ARLNC1	-1973931	gene	protein_coding	ENSG00000140945.17	CDH13	0	exon	protein_coding	ENSG00000140945.17	CDH13	-6894	gene	protein_coding	ENSG00000140945.17	CDH13	0	10.7569	1	0	0	0
chr6	154428036	154429950	4	2	3	1914	2.09388	2.57009	2.63059	9.37452	1.10123	0.895979	356.366	41.8625	34.0601	154362348	-65689	154510402	80433	0	0	lnc-IPCEF1-6:1	154397326	-23858	lnc-IPCEF1-6:1	154397326	-23858	PHBP1	-4384684	gene	protein_coding	ENSG00000153721.19	CNKSR3	0	exon	protein_coding	ENSG00000153721.19	CNKSR3	0	gene	protein_coding	ENSG00000288520.1	RP3-402L9.3	0	10.7416	1	0	0	0
chr12	101081365	101083014	4	2	3	1649	13.3519	1.78498	22.5892	4.40277	4.06218	5.11763	19.4906	17.9828	22.6552	101115446	32260	101280116	197083	-108	0	lnc-UTP20-2:1	101066733	-12134	lnc-SLC5A8-1:1	101038419	-42272	TMPO-AS1	-2564944	gene	protein_coding	ENSG00000151572.18	ANO4	0	exon	protein_coding	ENSG00000151572.18	ANO4	665	gene	protein_coding	ENSG00000151572.18	ANO4	0	10.7015	1	0	0	0
chr19	33534745	33535736	4	2	4	991	4.50746	2.40444	13.3989	8.06328	3.30884	3.7648	60.1785	24.6948	28.0978	33553550	17316	33521824	-12922	0	-1997	lnc-CHST8-5:1	33553111	17376	lnc-CHST8-5:1	33553111	17376	CEBPA-AS1	-229692	gene	protein_coding	ENSG00000124299.15	PEPD	-12954	exon	protein_coding	ENSG00000124299.15	PEPD	-12954	gene	protein_coding	ENSG00000124299.15	PEPD	-13002	10.6987	0	0	0	0
chr17	4320579	4321215	4	1	3	636	4.09186	0.653251	7.72705	7.45548	5.51405	7.3023	96.4854	71.3603	94.503	4302279	-18301	4366234	45001	0	684	lnc-CYB5D2-2:2	4301371	-17882	lnc-CYB5D2-2:2	4301371	-17882	OR3A4	-1009134	gene	protein_coding	ENSG00000132388.13	UBE2G1	0	exon	protein_coding	ENSG00000132388.13	UBE2G1	10560	gene	protein_coding	ENSG00000132388.13	UBE2G1	0	10.6975	1	0	0	0
chr6	56698576	56700084	4	2	3	1508	5.78619	4.04223	7.57449	6.07531	1.39963	1.49291	80.2075	18.4782	19.7097	56844066	143786	56842906	142803	0	0	lnc-COL21A1-8:1	56670487	0	lnc-COL21A1-9:2	56658060	-37965	LINC00680	1245991	gene	protein_coding	ENSG00000151914.21	DST	0	exon	protein_coding	ENSG00000151914.21	DST	0	gene	protein_coding	ENSG00000151914.21	DST	0	10.6681	1	0	1	0
chr5	3328792	3330533	3	2	3	1741	2.15242	3.63434	1.59926	6.34871	8.51675	10.634	396.978	532.543	664.934	3345698	15029	3596035	265483	0	-8119	lnc-IRX2-9:1	3323623	-4468	lnc-IRX2-9:1	3323623	-4468	LSINCT5	-613556	gene	lncRNA	ENSG00000248118.2	LINC01019	26732	exon	lncRNA	ENSG00000248118.2	LINC01019	26732	gene	lncRNA	ENSG00000248118.2	LINC01019	27349	10.6631	0	0	0	0
chr2	78732657	78733209	4	0	3	552	6.83571	1.61934	13.0008	4.80626	0.0746514	0	36.969	0.574207	0	78778985	45552	79120435	387206	-21	0	lnc-REG3G-6:1	78686670	-30759	lnc-REG3G-6:1	78686670	-30759	LINC00152	8721573	gene	lncRNA	ENSG00000234877.2	AC092660.1	-133251	exon	lncRNA	ENSG00000234877.2	AC092660.1	-133251	gene	lncRNA	ENSG00000234877.2	AC092660.1	-133589	10.662	0	0	0	0
chr11	28135372	28136566	4	2	3	1194	8.46084	2.2757	11.4664	4.29857	0.545952	0.379563	37.4883	4.7613	3.31021	28117991	-17382	28108643	-26730	-18	0	lnc-KIF18A-2:1	28129936	-5230	lnc-KIF18A-2:1	28129936	-5230	BDNF-AS	-437142	gene	protein_coding	ENSG00000169519.21	METTL15	0	exon	protein_coding	ENSG00000169519.21	METTL15	-727	gene	protein_coding	ENSG00000169519.21	METTL15	0	10.6588	1	0	0	0
chr2	66064129	66065575	4	1	3	1446	11.4871	1.87392	15.2149	7.36859	0.37172	0.296557	48.4301	2.44313	1.94912	66072652	6928	66435373	369779	0	0	lnc-ACTR2-3:18	65921928	0	lnc-ACTR2-3:18	65921928	0	BCYRN1	-18728616	gene	lncRNA	ENSG00000204929.13	AC074391.1	0	exon	lncRNA	ENSG00000204929.13	AC074391.1	6930	gene	lncRNA	ENSG00000204929.13	AC074391.1	0	10.6051	1	0	1	0
chr3	127960461	127962934	4	1	3	2473	3.655	4.76296	2.30965	9.97414	0.66298	0.062808	431.847	28.7048	2.71937	128011453	48203	127923308	-37154	467	0	lnc-RUVBL1-1:6	127852490	0	lnc-RUVBL1-1:6	127852490	0	NCK1-AS1	8872412	gene	protein_coding	ENSG00000187715.13	KBTBD12	0	exon	protein_coding	ENSG00000187715.13	KBTBD12	256	gene	protein_coding	ENSG00000074416.15	MGLL	0	10.5324	1	0	1	0
chr8	138100094	138100334	4	2	3	240	5.15746	0.579653	9.96441	5.60191	3.33528	4.44704	56.2192	33.4719	44.6292	138088215	-11880	137429438	-670657	-67	0	lnc-FAM135B-1:1	137809443	-16525	lnc-KHDRBS3-22:1	138063267	-26855	RHPN1-AS1	5266298	gene	lncRNA	ENSG00000253288.2	RP11-238K6.1	-16437	exon	lncRNA	ENSG00000253288.2	RP11-238K6.1	-16437	gene	lncRNA	ENSG00000253288.2	RP11-238K6.1	-17038	10.5243	0	0	0	0
chr2	2752884	2754866	4	1	3	1982	7.52304	3.34296	15.3012	4.95712	0.926221	0.189841	32.397	6.05326	1.2407	2757386	2431	2331142	-421743	-1931	0	lnc-MYT1L-3:1	2729907	-21928	lnc-MYT1L-3:1	2729907	-21928	linc01105	3177678	gene	lncRNA	ENSG00000237720.2	AC011995.1	0	exon	lncRNA	ENSG00000237720.2	AC011995.1	-18286	gene	lncRNA	ENSG00000237720.2	AC011995.1	0	10.4966	1	0	0	0
chr7	159068028	159070438	4	1	3	2410	6.30835	4.98997	8.59194	6.37513	0.792398	0.0362953	74.1989	9.22258	0.422434	159026447	-41582	159144685	74228	0	-627	lnc-VIPR2-1:1	159028175	0	LINC00689:8	159017407	-37834	MAYA	-2051603	gene	protein_coding	ENSG00000106018.14	VIPR2	0	exon	protein_coding	ENSG00000106018.14	VIPR2	-9450	gene	protein_coding	ENSG00000106018.14	VIPR2	0	10.4966	1	0	1	0
chr2	125316876	125317453	3	1	3	577	1.04426	0.625677	1.19112	9.81793	2.72972	3.51521	824.258	229.172	295.117	125284737	-32140	124993123	-323754	0	0	lnc-BIN1-9:1	125423279	105827	lnc-BIN1-9:1	125423279	105827	THOR	-7094627	gene	snRNA	ENSG00000206726.1	RNU6-259P	-327551	exon	snRNA	ENSG00000206726.1	RNU6-259P	-327551	gene	lncRNA	ENSG00000286206.1	RP11-333J2.1	347984	10.4961	0	0	0	0
chr4	151776585	151778201	4	1	3	1616	11.503	2.37687	17.8104	5.14433	0.979397	1.20633	28.8838	5.49902	6.77316	151799617	21285	151761035	-15551	-689	0	lnc-FAM160A1-3:1	151799432	21232	lnc-FAM160A1-3:1	151799432	21232	SLC7A11-AS1	-13598409	gene	protein_coding	ENSG00000059691.12	GATB	-15578	exon	protein_coding	ENSG00000059691.12	GATB	-15578	gene	protein_coding	ENSG00000059691.12	GATB	-15779	10.476	0	0	0	0
chr10	119861171	119862380	4	1	3	1209	2.16316	3.08537	3.69506	7.38538	5.90359	0.0579424	199.872	159.77	1.5681	119804295	-56877	119872595	10197	0	-855	lnc-MCMBP-2:1	119815228	-44530	lnc-MCMBP-2:1	119815228	-44530	LINC01561	735570	gene	protein_coding	ENSG00000197771.13	MCMBP	0	exon	protein_coding	ENSG00000197771.13	MCMBP	-1287	gene	protein_coding	ENSG00000197771.13	MCMBP	0	10.4575	1	0	0	0
chr9	25533459	25535968	4	3	4	2509	6.49469	2.02112	11.897	7.45806	6.46863	8.07739	62.6887	54.372	67.8945	25535501	0	26291473	755486	0	0	lnc-IFT74-4:1	25613548	77581	lnc-IFT74-4:1	25613548	77581	ANRIL	-3405357	gene	lncRNA	ENSG00000287318.1	RP11-55P9.1	43690	exon	lncRNA	ENSG00000287318.1	RP11-55P9.1	43690	gene	lncRNA	ENSG00000287318.1	RP11-55P9.1	45728	10.4054	0	0	0	1
chr10	16872499	16872721	4	1	3	222	3.75086	0.312839	11.2721	3.58509	0.589206	0.636305	31.8051	5.22713	5.64497	16834338	-38162	16817428	-55072	-1517	0	lnc-RSU1-1:1	16823965	-48139	lnc-RSU1-1:1	16823965	-48139	VIM-AS1	341519	gene	protein_coding	ENSG00000107611.16	CUBN	0	exon	protein_coding	ENSG00000107611.16	CUBN	1654	gene	protein_coding	ENSG00000107611.16	CUBN	0	10.3807	1	0	0	0
chr12	67321379	67321680	4	2	3	301	4.41152	1.10717	6.67334	6.27878	5.41381	6.91981	94.0876	81.126	103.693	67354611	32874	67269577	-51803	0	-1358	lnc-CAND1-3:3	67317746	-1428	lnc-CAND1-3:3	67317746	-1428	IFNG-AS1	667766	gene	protein_coding	ENSG00000111530.13	CAND1	-1426	exon	protein_coding	ENSG00000111530.13	CAND1	-1426	gene	lncRNA	ENSG00000286563.1	RP11-473M14.5	7363	10.372	0	0	0	0
chr15	64498796	64501653	2	2	3	2857	2.68528	5.75051	0.984054	11.5488	2.7719	2.77517	1173.6	281.682	282.014	64460609	-38188	64499312	0	0	301	lnc-PCLAF-5:1	64469813	-6345	lnc-PCLAF-5:1	64469813	-6345	EWSAT1	4571274	gene	protein_coding	ENSG00000180357.9	ZNF609	0	exon	protein_coding	ENSG00000180357.9	ZNF609	0	gene	protein_coding	ENSG00000180357.9	ZNF609	0	10.3625	1	0	0	0
chr11	6167793	6172105	4	2	3	4312	6.3562	6.45289	7.44392	4.94316	4.52738	5.36464	66.4054	60.8198	72.0675	6280546	108238	6234447	62323	0	0	lnc-OR52B2-1:1	6108134	0	lnc-FAM160A2-1:1	6201900	29796	lncRNA-BGL3	-922248	gene	lncRNA	ENSG00000254444.1	RP11-290F24.3	0	exon	protein_coding	ENSG00000255307.2	OR52B2	0	gene	lncRNA	ENSG00000254444.1	RP11-290F24.3	0	10.3563	1	0	1	0
chr15	36135600	36136550	4	1	3	950	7.78948	1.41078	17.6399	5.13965	0.343765	0.408586	29.1365	1.94879	2.31626	36157994	20602	36460373	323807	0	0	lnc-C15orf41-6:1	36106978	0	lnc-C15orf41-6:1	36106978	0	LINC01852	1932263	gene	lncRNA	ENSG00000259639.6	RP11-184D12.1	0	exon	lncRNA	ENSG00000259639.6	RP11-184D12.1	79143	gene	lncRNA	ENSG00000259639.6	RP11-184D12.1	0	10.3504	1	0	1	0
chr9	113688768	113689401	4	0	3	633	6.57469	0.70539	14.979	4.05397	0.0933142	0	27.0644	0.622968	0	113683178	-5591	113667174	-21595	0	-2755	lnc-RGS3-4:5	113615348	-1875	lnc-RGS3-4:5	113615348	-1875	NRON	12718641	gene	lncRNA	ENSG00000227482.1	RP11-18B16.2	-5913	exon	lncRNA	ENSG00000227482.1	RP11-18B16.2	-5913	gene	lncRNA	ENSG00000227482.1	RP11-18B16.2	-6863	10.3419	0	0	0	0
chr2	68857989	68860371	4	2	4	2382	6.4415	3.51783	11.5404	8.03963	0.743136	0.692242	69.6648	6.43941	5.9984	68845139	-12851	68812956	-45034	0	0	lnc-ARHGAP25-2:1	68857437	0	lnc-ARHGAP25-2:1	68857437	0	LINC00152	18594411	gene	protein_coding	ENSG00000163217.2	BMP10	539	exon	protein_coding	ENSG00000163217.2	BMP10	539	gene	protein_coding	ENSG00000163217.2	BMP10	6202	10.3188	0	0	1	0
chr5	87595552	87595793	4	0	3	241	7.15011	0.668592	17.7416	4.32772	0.0770947	0.0530254	24.3931	0.434543	0.298877	87590382	-5171	87413033	-182520	-607	0	LINC02488:3	87662041	66249	LINC02488:3	87662041	66249	LINC00461	911754	gene	lncRNA	ENSG00000249362.2	LINC02488	66248	exon	lncRNA	ENSG00000249362.2	LINC02488	66248	gene	lncRNA	ENSG00000249362.2	LINC02488	66322	10.2703	0	0	0	0
chr8	116305693	116305937	4	2	3	244	5.8288	0.594995	8.09779	4.56653	1.4324	0.217772	56.3923	17.6888	2.68927	116293794	-11900	116755542	449588	-219	0	LINC00536:5	116259287	0	LINC00536:5	116259287	0	AP005717.1	3561483	gene	lncRNA	ENSG00000249917.3	LINC00536	0	exon	lncRNA	ENSG00000287826.1	RP11-536K17.2	-6739	gene	lncRNA	ENSG00000249917.3	LINC00536	0	10.2635	1	0	1	0
chr6	136164068	136166645	4	3	3	2577	12.0466	4.78442	18.165	5.62206	23.4878	3.74577	30.95	129.303	20.6208	136114869	-49200	136250112	83449	0	0	lnc-MTFR2-2:1	136096176	0	lnc-MTFR2-2:1	136096176	0	LOC100507477	3809708	gene	lncRNA	ENSG00000237596.7	RP13-143G15.4	0	exon	lncRNA	ENSG00000237596.7	RP13-143G15.4	0	gene	protein_coding	ENSG00000171408.14	PDE7B	0	10.2502	1	0	1	0
chr16	84264782	84269106	4	3	4	4324	11.7108	9.73148	11.5607	5.73328	6.57645	7.64883	49.5927	56.8861	66.1621	84282561	12227	84191431	-73352	0	0	lnc-KCNG4-1:1	84255269	-3734	lnc-KCNG4-1:1	84255269	-3734	FENDRR	2205424	gene	rRNA_pseudogene	ENSG00000201361.1	RNA5SP433	-1854	exon	rRNA_pseudogene	ENSG00000201361.1	RNA5SP433	-1854	gene	lncRNA	ENSG00000260858.1	RP11-558A11.1	-4134	10.2296	0	0	0	0
chr4	24909695	24910012	4	2	3	317	7.47513	1.72362	7.69828	5.71619	10.9968	0.702586	74.2528	142.847	9.12654	24974517	64231	24795760	-113936	-536	0	lnc-LGI2-2:1	24895464	-11499	lnc-LGI2-2:1	24895464	-11499	LINC02473	-238128	gene	protein_coding	ENSG00000181982.19	CCDC149	0	exon	protein_coding	ENSG00000181982.19	CCDC149	2806	gene	protein_coding	ENSG00000181982.19	CCDC149	0	10.2295	1	0	0	0
chr9	96004738	96007430	4	2	3	2692	15.4616	5.51127	24.4268	7.88805	2.59416	2.71236	32.2926	10.6201	11.104	96021281	12252	95927687	-77052	0	0	LINC00092:14	96011034	3605	LINC00092:14	96011034	3605	PCAN-R2	-1400749	gene	protein_coding	ENSG00000182150.19	ERCC6L2	0	exon	protein_coding	ENSG00000182150.19	ERCC6L2	0	gene	protein_coding	ENSG00000182150.19	ERCC6L2	0	10.2242	1	0	0	0
chr20	24701478	24702315	4	1	3	837	2.20575	1.11639	4.09583	8.91244	0.298606	0	217.598	7.29048	0	24739565	37147	24949233	246899	0	0	lnc-SYNDIG1-1:1	24679546	-20488	lnc-SYNDIG1-1:1	24679546	-20488	LINC01384	-2093962	gene	lncRNA	ENSG00000231015.1	RP5-860P4.2	-20487	exon	lncRNA	ENSG00000231015.1	RP5-860P4.2	-20487	gene	lncRNA	ENSG00000231015.1	RP5-860P4.2	-21174	10.2097	0	0	0	0
chr4	37656123	37657208	4	2	3	1085	5.3333	1.91072	9.42985	5.65097	3.72243	4.58999	59.9264	39.475	48.6751	37668958	11060	37686116	28889	0	0	lnc-NWD2-1:1	37610634	-42953	lnc-NWD2-1:1	37610634	-42953	LINC02473	-12984556	gene	protein_coding	ENSG00000181826.10	RELL1	0	exon	protein_coding	ENSG00000181826.10	RELL1	-6623	gene	protein_coding	ENSG00000181826.10	RELL1	0	10.2078	1	0	0	0
chr11	122065260	122065906	4	0	3	646	6.10583	2.22045	15.0473	6.15131	0.149303	0	40.8798	0.992222	0	122068449	2414	122115937	50010	-955	0	MIR100HG:34	122038236	0	MIR100HG:34	122038236	0	MIR100HG	0	gene	lncRNA	ENSG00000255248.9	MIR100HG	0	exon	lncRNA	ENSG00000255248.9	MIR100HG	0	gene	lncRNA	ENSG00000255248.9	MIR100HG	530	10.2056	1	1	1	0
chr4	18910954	18912641	4	3	3	1687	10.1658	3.00866	19.6186	4.71779	14.527	18.9463	24.0475	74.047	96.5731	18888501	-22454	18021793	-889162	0	0	lnc-NCAPG-1:1	18629102	-33318	lnc-NCAPG-1:1	18629102	-33318	LINC02473	5747216	gene	lncRNA	ENSG00000286046.1	RP11-79N22.1	-22292	exon	lncRNA	ENSG00000286046.1	RP11-79N22.1	-22292	gene	lncRNA	ENSG00000286046.1	RP11-79N22.1	-22577	10.2029	0	0	0	0
chr9	87520856	87522171	4	1	3	1315	6.86768	3.27859	7.85021	4.98338	0.243839	0.0265127	63.4809	3.10614	0.337732	87445746	-75111	87497977	-22880	75	0	DAPK1-IT1:1	87553453	31283	DAPK1-IT1:1	87553453	31283	AL355607.2	3474779	gene	protein_coding	ENSG00000196730.13	DAPK1	0	exon	processed_pseudogene	ENSG00000219928.2	RP11-40C6.2	3132	gene	protein_coding	ENSG00000196730.13	DAPK1	0	10.1927	1	0	0	0
chr9	68845481	68845707	4	0	3	226	2.25373	0.386436	5.07765	4.60867	0.0671525	0.039769	90.7637	1.32251	0.783217	68834395	-11087	68780341	-65141	0	1658	lnc-PRKACG-3:1	68822402	-2207	lnc-PRKACG-3:1	68822402	-2207	BANCR	450976	gene	protein_coding	ENSG00000107242.20	PIP5K1B	0	exon	lncRNA	ENSG00000236733.1	RP11-203L2.4	-2206	gene	protein_coding	ENSG00000107242.20	PIP5K1B	0	10.1924	1	0	0	0
chr5	78690122	78692956	4	1	3	2834	13.0269	4.72617	22.1042	4.89348	0.397697	0.38096	22.1382	1.79919	1.72348	78700028	6654	78648859	-41264	0	0	lnc-LHFPL2-3:1	78632259	0	lnc-LHFPL2-3:1	78632259	0	LOC105379057	5689469	gene	protein_coding	ENSG00000145685.14	LHFPL2	0	exon	processed_pseudogene	ENSG00000254170.1	CTD-2073O6.1	15779	gene	protein_coding	ENSG00000145685.14	LHFPL2	0	10.1868	1	0	1	0
chr4	169085045	169085412	3	0	3	367	1.63032	0.751414	2.32891	5.57356	0.0746514	0	239.32	3.20542	0	169019032	-66014	169010274	-74772	-689	0	lnc-SH3RF1-1:1	169071901	-10766	lnc-SH3RF1-1:1	169071901	-10766	LINC01612	1141124	gene	protein_coding	ENSG00000154447.15	SH3RF1	8848	exon	protein_coding	ENSG00000154447.15	SH3RF1	8848	gene	protein_coding	ENSG00000154447.15	SH3RF1	11277	10.1662	0	0	0	0
chr11	127715836	127717175	4	3	4	1339	7.52308	2.65291	14.446	5.0515	2.70949	0.825673	34.9681	18.756	5.71557	127809838	92610	128522132	804938	0	-325	lnc-FLI1-7:1	127657567	-57960	lnc-FLI1-7:1	127657567	-57960	pancEts-1	808968	gene	processed_pseudogene	ENSG00000254591.1	RP11-822P1.1	-57959	exon	processed_pseudogene	ENSG00000254591.1	RP11-822P1.1	-57959	gene	lncRNA	ENSG00000273415.3	LINC02725	378926	10.1552	0	0	0	0
chr1	57006447	57008661	3	2	3	2214	5.4612	4.05446	1.99008	4.38078	1.40837	1.38015	220.131	70.7697	69.3517	57004569	-1879	56966023	-40425	0	0	lnc-C8A-1:8	56991349	0	lnc-C8A-1:8	56991349	0	FOXD3-AS1	6312224	gene	protein_coding	ENSG00000173406.16	DAB1	0	exon	protein_coding	ENSG00000173406.16	DAB1	2020	gene	protein_coding	ENSG00000173406.16	DAB1	0	10.1481	1	0	1	0
chr7	78415739	78417032	4	1	3	1293	8.92963	1.6807	11.8322	6.6226	0.354594	0	55.971	2.99686	0	77982299	-433441	77799084	-616656	0	0	lnc-PHTF2-4:1	78347213	-65184	lnc-PHTF2-4:1	78347213	-65184	APTR	-719473	gene	lncRNA	ENSG00000285892.1	RP11-538D15.1	0	exon	lncRNA	ENSG00000285892.1	RP11-538D15.1	-22095	gene	protein_coding	ENSG00000187391.22	MAGI2	0	10.1145	1	0	0	0
chr7	87003426	87006147	4	2	3	2721	2.66397	3.72639	3.17426	24.4559	21.3046	27.6099	770.445	671.168	869.806	86913309	-90118	87059448	53283	0	0	lnc-DMTF1-1:1	87109538	103392	lnc-DMTF1-1:1	87109538	103392	TP53TG1	316797	gene	protein_coding	ENSG00000164659.15	ELAPOR2	0	exon	protein_coding	ENSG00000164659.15	ELAPOR2	-37451	gene	protein_coding	ENSG00000164659.15	ELAPOR2	0	10.1142	1	0	0	0
chr9	70795400	70797987	4	3	3	2587	17.0122	4.08515	15.3459	8.59045	3.86428	2.41516	55.9788	25.1812	15.7381	70761948	-33453	71121342	323336	0	0	lnc-SMC5-2:1	70726039	-64545	lnc-SMC5-2:1	70726039	-64545	BANCR	-1484290	gene	protein_coding	ENSG00000083067.24	TRPM3	0	exon	protein_coding	ENSG00000083067.24	TRPM3	-11121	gene	protein_coding	ENSG00000083067.24	TRPM3	0	10.089	1	0	0	0
chr2	97922913	97925713	4	1	3	2800	8.43943	6.76262	10.3357	7.07091	2.09725	0.108886	68.4124	20.2913	1.05349	97998894	72357	97995613	69881	0	0	lnc-ACTR1B-11:1	97887731	0	lnc-VWA3B-3:1	97948701	22989	POU3F3	6869136	gene	protein_coding	ENSG00000075568.17	TMEM131	0	exon	protein_coding	ENSG00000075568.17	TMEM131	1714	gene	protein_coding	ENSG00000075568.17	TMEM131	0	10.0833	1	0	1	0
chr6	151592369	151594226	4	2	3	1857	5.34391	1.97509	6.20885	4.93441	1.61884	1.23776	79.4737	26.0731	19.9354	151611272	15972	151649546	55301	0	0	lnc-RMND1-2:1	151644969	50744	lnc-RMND1-2:1	151644969	50744	PHBP1	-1549017	gene	protein_coding	ENSG00000120262.10	CCDC170	0	exon	protein_coding	ENSG00000120262.10	CCDC170	0	gene	protein_coding	ENSG00000120262.10	CCDC170	0	10.0737	1	0	0	0
chr4	80631943	80632180	4	0	3	237	4.01195	0.177877	8.38105	4.16116	0.0746514	0	49.6497	0.890717	0	80197876	-434068	80376467	-255477	66	0	lnc-ANTXR2-5:1	80386177	-243228	lnc-ANTXR2-4:1	80266045	-365673	UBE2CP3	-23558812	gene	protein_coding	ENSG00000197826.12	CFAP299	0	exon	protein_coding	ENSG00000197826.12	CFAP299	7539	gene	protein_coding	ENSG00000197826.12	CFAP299	0	10.0729	1	0	0	0
chr18	78345305	78346770	4	2	3	1465	9.40923	3.37364	17.4835	7.70043	1.07747	1.1629	44.044	6.16275	6.65141	78243507	-101799	77965418	-379888	0	0	lnc-MBP-16:1	78374520	27751	lnc-MBP-16:1	78374520	27751	LINC00909	-3746421	gene	lncRNA	ENSG00000265644.1	RP11-451L19.1	133780	exon	lncRNA	ENSG00000265644.1	RP11-451L19.1	133780	gene	lncRNA	ENSG00000265644.1	RP11-451L19.1	133952	10.046	0	0	0	0
chr13	29212615	29212897	4	0	3	282	7.7415	1.44146	12.23	3.77184	0.0373257	0	30.8409	0.305198	0	29476939	263621	29428637	215722	332	0	lnc-SLC7A1-8:1	29214359	1463	lnc-SLC7A1-8:1	29214359	1463	TPTE2P1	-4244129	gene	protein_coding	ENSG00000132938.22	MTUS2	0	exon	lncRNA	ENSG00000236758.5	MTUS2-AS2	26483	gene	protein_coding	ENSG00000132938.22	MTUS2	0	10.0295	1	0	0	0
chr9	24508519	24509879	4	0	3	1360	9.43581	2.1254	7.07229	5.69721	0.18785	0.0265127	80.5567	2.65614	0.374881	24487387	-21133	23821488	-687032	0	0	lnc-DMRTA1-7:6	24545951	36073	lnc-DMRTA1-7:6	24545951	36073	ANRIL	-2380417	gene	protein_coding	ENSG00000205442.13	IZUMO3	33074	exon	protein_coding	ENSG00000205442.13	IZUMO3	33074	gene	protein_coding	ENSG00000205442.13	IZUMO3	33490	10.0046	0	0	0	0
chr5	76236912	76237171	4	1	3	259	5.72758	0.913949	11.8703	3.29987	16.1434	0	27.7994	135.998	0	76285921	48305	76083461	-153452	-1875	0	lnc-F2RL2-5:2	76241184	4014	lnc-IQGAP2-4:1	76280955	43785	LOC105379057	8145254	gene	protein_coding	ENSG00000122012.14	SV2C	0	exon	processed_pseudogene	ENSG00000249014.2	HMGN2P4	4854	gene	protein_coding	ENSG00000122012.14	SV2C	0	9.99683	1	0	0	0
chr1	25661924	25662146	4	0	4	222	7.24072	0.527514	8.70894	4.02861	0.0746514	0	46.2583	0.857181	0	25703484	41319	25617764	-44161	487	0	lnc-AUNIP-3:1	25644543	-2814	lnc-AUNIP-3:1	25644543	-2814	SNHG3	2843835	gene	protein_coding	ENSG00000117643.15	MAN1C1	0	exon	lncRNA	ENSG00000233478.1	RP1-187B23.1	-2813	gene	protein_coding	ENSG00000117643.15	MAN1C1	0	9.97135	1	0	0	0
chr5	115188702	115190943	4	1	3	2241	7.04354	3.94718	12.7086	4.40907	0.833389	0.115833	34.6936	6.55767	0.911456	115189412	0	115180199	-8504	0	0	lnc-AP3S1-5:1	115188562	0	lnc-AP3S1-5:1	115188562	0	EPB41L4A-AS2	-2767725	gene	lncRNA	ENSG00000249791.1	CTC-428G20.2	0	exon	lncRNA	ENSG00000249791.1	CTC-428G20.2	0	gene	protein_coding	ENSG00000152503.10	TRIM36	-8728	9.94351	1	0	1	1
chr18	56164514	56165294	4	1	3	780	11.3326	1.10717	23.5395	4.48184	1.51247	1.96686	19.0396	6.42522	8.35554	56150206	-14309	56614475	449164	0	0	LINC01539:2	56083382	0	LINC01539:2	56083382	0	linc-ROR	889265	gene	lncRNA	ENSG00000206129.4	CTD-2008L17.2	0	exon	lncRNA	ENSG00000267732.2	RP11-456O19.3	-14412	gene	lncRNA	ENSG00000206129.4	CTD-2008L17.2	0	9.9275	1	0	1	0
chr11	123774088	123775206	4	2	3	1118	4.74193	2.07937	7.22707	4.37353	4.09177	5.10733	60.516	56.6173	70.6694	123722052	-52037	123741703	-32386	0	0	lnc-GRAMD1B-6:1	123741780	-31316	lnc-GRAMD1B-6:1	123741780	-31316	MIR100HG	-1217368	gene	snRNA	ENSG00000200197.1	RNU1-21P	-9999	exon	snRNA	ENSG00000200197.1	RNU1-21P	-9999	gene	protein_coding	ENSG00000166261.11	ZNF202	-32540	9.92605	0	0	0	0
chr2	106832676	106833183	4	0	3	507	6.2976	0.772871	10.4634	6.78634	0.18785	0.0265127	64.8579	1.79531	0.253385	106829702	-2975	106886390	53188	0	601	lnc-ST6GAL2-6:1	106752063	0	lnc-ST6GAL2-6:1	106752063	0	GACAT1	920930	gene	protein_coding	ENSG00000144057.15	ST6GAL2	0	exon	protein_coding	ENSG00000144057.15	ST6GAL2	-10	gene	protein_coding	ENSG00000144057.15	ST6GAL2	0	9.92562	1	0	1	0
chrUn_KI270744v1	105235	105815	4	3	4	580	4.15045	17.1626	6.73683	7.11025	3.30054	0.543727	105.543	48.9924	8.07096	NA	NA	140832	34996	NA	NA		NA	NA		NA	NA	NA	NA			NA		NA			NA		NA			NA		NA	9.91511	0	0	0	0
chr22	45668851	45669780	4	0	3	929	10.9809	1.77576	17.8592	4.01088	0.169187	0.0265127	22.4583	0.947339	0.148454	45672224	2242	45671780	1981	0	917	lnc-SMC1B-8:1	45646028	0	lnc-ATXN10-4:1	45647143	-19196	MIRLET7BHG	384090	gene	lncRNA	ENSG00000280383.1	CTA-941F9.10	0	exon	lncRNA	ENSG00000280383.1	CTA-941F9.10	0	gene	protein_coding	ENSG00000130638.17	ATXN10	10352	9.9074	1	0	1	0
chr16	22757328	22758125	4	1	4	797	12.0625	2.11005	14.4559	5.73183	0.937185	1.10028	39.6506	6.48307	7.61128	22810637	50061	22513607	-243722	0	0	lnc-USP31-3:4	22806288	48164	lnc-USP31-3:4	22806288	48164	LINC01567	1903298	gene	lncRNA	ENSG00000283213.1	CTC-591M7.1	48165	exon	lncRNA	ENSG00000283213.1	CTC-591M7.1	48165	gene	lncRNA	ENSG00000283213.1	CTC-591M7.1	52514	9.86596	0	0	0	0
chr2	231458092	231459552	4	1	3	1460	5.45045	2.80933	5.99139	8.84362	0.709188	0	147.605	11.8368	0	231456137	-1956	231464349	4779	0	0	lnc-NMUR1-2:1	231462991	3440	lnc-B3GNT7-3:3	231452194	-4940	LINC00607	-15609139	gene	protein_coding	ENSG00000115053.17	NCL	0	exon	protein_coding	ENSG00000115053.17	NCL	0	gene	protein_coding	ENSG00000115053.17	NCL	0	9.85291	1	0	0	0
chr10	127493865	127494136	4	0	3	271	6.78784	0.677817	11.7538	4.49312	0.0608787	0.031404	38.2268	0.517947	0.26718	127396628	-97238	127737211	243056	629	0	lnc-NPS-1:1	127521520	27385	lnc-NPS-1:1	127521520	27385	LINC01561	-6893742	gene	protein_coding	ENSG00000150760.13	DOCK1	-41348	exon	protein_coding	ENSG00000150760.13	DOCK1	-41348	gene	protein_coding	ENSG00000150760.13	DOCK1	-42534	9.82744	0	0	0	0
chr5	13086998	13087881	4	1	4	883	3.54842	0.699274	3.73932	3.41357	27.5103	0.0265127	91.2885	735.701	0.709024	13034123	-52876	13020102	-66897	0	1135	LINC02220:3	12914067	-54113	LINC02220:3	12914067	-54113	LSINCT5	-10371762	gene	lncRNA	ENSG00000248457.1	LINC02220	-54112	exon	lncRNA	ENSG00000248457.1	LINC02220	-54112	gene	lncRNA	ENSG00000248457.1	LINC02220	-54213	9.82736	0	0	0	0
chr11	130552118	130552391	4	2	4	273	3.91604	1.45069	9.12297	4.0698	1.14271	1.52361	44.6104	12.5256	16.7009	130546713	-5406	130449270	-102849	45	0	lnc-ADAMTS15-2:5	130522540	0	lnc-ADAMTS15-2:5	130522540	0	pancEts-1	-2021730	gene	processed_pseudogene	ENSG00000236616.3	BAK1P2	-4689	exon	processed_pseudogene	ENSG00000236616.3	BAK1P2	-4689	gene	protein_coding	ENSG00000166106.4	ADAMTS15	-79072	9.82225	0	0	1	0
chr3	881654	885504	4	3	3	3850	14.4013	4.84579	20.3926	6.78271	6.53236	7.36609	33.2606	32.0329	36.1213	881521	-134	1046755	161234	0	0	lnc-CNTN6-2:2	857164	-22708	lnc-CNTN6-2:2	857164	-22708	EGOT	3863689	gene	lncRNA	ENSG00000224239.1	AC090044.2	-23563	exon	lncRNA	ENSG00000224239.1	AC090044.2	-23563	gene	lncRNA	ENSG00000224239.1	AC090044.2	-23910	9.80331	0	0	0	0
chr17	10980246	10981136	4	1	4	890	16.8683	1.65925	28.0782	7.79618	1.19308	1.44147	27.7659	4.24912	5.13375	10983014	1566	10730192	-250055	-1561	0	lnc-ADPRM-5:5	10844896	-99153	lnc-ADPRM-5:5	10844896	-99153	LINC00324	-2756204	gene	lncRNA	ENSG00000263508.6	RP11-963H4.3	-99351	exon	lncRNA	ENSG00000285220.1	RP11-963H4.8	-99351	gene	lncRNA	ENSG00000285220.1	RP11-963H4.8	-99775	9.80311	0	0	0	0
chr5	122599341	122600479	4	0	4	1138	11.1248	1.47215	16.0958	3.96887	0.0933142	0	24.6578	0.579743	0	122629424	28499	122775005	174507	0	0	lnc-PPIC-10:1	122581498	-14742	lnc-PPIC-10:1	122581498	-14742	EPB41L4A-AS2	-10178364	gene	lncRNA	ENSG00000251538.7	LINC02201	28474	exon	lncRNA	ENSG00000251538.7	LINC02201	28474	gene	lncRNA	ENSG00000251538.7	LINC02201	28947	9.76877	0	0	0	0
chr10	16146385	16147350	4	1	3	965	10.203	1.62856	16.2272	3.64506	1.11615	1.33889	22.4626	6.87823	8.2509	16230091	81582	16398409	251042	-190	0	lnc-C1QL3-2:3	16145407	0	lnc-C1QL3-2:3	16145407	0	VIM-AS1	1066890	gene	snRNA	ENSG00000201260.1	RNU6-1075P	60472	exon	snRNA	ENSG00000201260.1	RNU6-1075P	60472	gene	lncRNA	ENSG00000226140.6	LINC02654	129671	9.76877	0	0	1	0
chr15	48607476	48610303	4	2	3	2827	8.50873	4.04223	9.44267	8.79854	3.85328	4.26678	93.1785	40.8071	45.1861	48631082	20682	48645574	35253	0	0	lnc-CEP152-3:1	48627167	16865	lnc-CEP152-3:1	48627167	16865	MAPK6-DT	3400697	gene	protein_coding	ENSG00000166147.15	FBN1	0	exon	protein_coding	ENSG00000166147.15	FBN1	426	gene	protein_coding	ENSG00000166147.15	FBN1	0	9.76745	1	0	0	0
chr4	89418525	89421082	4	3	3	2557	8.02393	4.38876	13.7972	4.11031	7.58158	9.78529	29.7909	54.9502	70.9223	89411318	-7208	89113092	-305434	0	0	lnc-MMRN1-12:5	89411168	0	lnc-MMRN1-12:5	89411168	0	LEF1-AS1	18746444	gene	lncRNA	ENSG00000251095.7	RP11-115D19.1	0	exon	lncRNA	ENSG00000251095.7	RP11-115D19.1	-7207	gene	lncRNA	ENSG00000251095.7	RP11-115D19.1	0	9.75311	1	0	1	0
chr5	8533483	8533849	4	0	3	366	7.11277	1.11639	10.0576	8.04401	0.0559885	0	79.9793	0.556678	0	8533930	0	7869477	-664007	-439	0	lnc-MTRR-4:5	8525157	0	lnc-MTRR-4:5	8525157	0	LSINCT5	-5818247	gene	lncRNA	ENSG00000249782.2	RP11-417J1.1	0	exon	lncRNA	ENSG00000249782.2	RP11-417J1.1	0	gene	lncRNA	ENSG00000249782.2	RP11-417J1.1	0	9.73966	1	0	1	1
chr3	31844725	31846376	4	2	3	1651	5.49308	2.73573	4.84485	7.72386	0.673527	0.350592	159.424	13.9019	7.23638	31722827	-121899	31981027	134632	0	0	lnc-CMTM6-3:4	31747971	0	lnc-CMTM6-3:2	31879405	33030	LINC00852	-21558980	gene	protein_coding	ENSG00000144645.15	OSBPL10	0	exon	protein_coding	ENSG00000144645.15	OSBPL10	5020	gene	protein_coding	ENSG00000144645.15	OSBPL10	0	9.72414	1	0	1	0
chr8	124020074	124021143	4	3	3	1069	20.0012	2.45047	24.3131	5.16721	3.53351	4.28832	21.2528	14.5333	17.6379	123971433	-48642	123956265	-63810	680	0	FER1L6-AS1:1	123984137	0	FER1L6-AS1:1	123984137	0	PCAT-1	2535181	gene	lncRNA	ENSG00000181171.5	FER1L6-AS1	0	exon	protein_coding	ENSG00000214814.7	FER1L6	408	gene	protein_coding	ENSG00000214814.7	FER1L6	0	9.70449	1	0	1	0
chr10	63279391	63280205	4	1	3	814	3.68159	1.96286	7.03815	7.02792	0.886132	0.982439	99.8546	12.5904	13.9588	63193476	-85916	63284157	3929	0	425	lnc-NRBF2-1:1	63276145	0	lnc-NRBF2-1:1	63276145	0	LINC00844	-4212996	gene	protein_coding	ENSG00000171988.19	JMJD1C	0	exon	protein_coding	ENSG00000171988.19	JMJD1C	-10138	gene	protein_coding	ENSG00000171988.19	JMJD1C	0	9.67558	1	0	1	0
chr5	169789284	169792245	4	1	3	2961	6.75583	4.93162	5.24918	21.2192	0.325503	0.135399	404.238	6.20102	2.57942	169629904	-159381	169637527	-151758	0	0	lnc-FAM196B-1:1	169772965	-9920	lnc-FAM196B-1:1	169772965	-9920	HMMR-AS1	-6295227	gene	protein_coding	ENSG00000134516.18	DOCK2	0	exon	lncRNA	ENSG00000253269.1	CTB-37A13.1	-9919	gene	protein_coding	ENSG00000134516.18	DOCK2	0	9.66792	1	0	0	0
chr2	20426662	20429175	4	2	4	2513	13.6023	3.89504	19.9795	18.4963	0.987806	0.670096	92.5767	4.94411	3.35393	20445190	16007	20447156	17963	0	0	lnc-RHOB-7:1	20419038	-7065	lnc-RHOB-7:1	20419038	-7065	GACAT3	-4339462	gene	protein_coding	ENSG00000143878.10	RHOB	17900	exon	protein_coding	ENSG00000143878.10	RHOB	17900	gene	lncRNA	ENSG00000228950.1	AC023137.2	21967	9.64986	0	0	0	0
chr4	150957170	150958158	4	3	3	988	5.46651	2.70505	9.681	3.50526	2.89982	3.51805	36.2076	29.9537	36.3397	151014291	56083	151014990	56814	-716	0	lnc-LRBA-4:3	151012804	54647	lnc-RPS3A-3:1	151015880	57723	SLC7A11-AS1	-12778994	gene	protein_coding	ENSG00000198589.14	LRBA	0	exon	rRNA_pseudogene	ENSG00000252451.1	RNA5SP168	12514	gene	protein_coding	ENSG00000198589.14	LRBA	0	9.62418	1	0	0	0
chr4	26617031	26617274	4	3	3	243	3.64431	0.312839	8.34487	3.48622	10.3628	13.7175	41.7769	124.181	164.383	26570518	-46514	26584185	-32847	-192	0	lnc-CCKAR-9:3	26531828	-59134	lnc-CCKAR-9:3	26531828	-59134	LINC02473	-1945464	gene	protein_coding	ENSG00000109680.11	TBC1D19	0	exon	protein_coding	ENSG00000109680.11	TBC1D19	-2578	gene	protein_coding	ENSG00000109680.11	TBC1D19	0	9.6163	1	0	0	0
chr8	87515832	87517005	4	1	4	1173	7.89609	3.09148	9.27805	6.90652	0.308386	0.062808	74.4394	3.32382	0.676952	87666246	149181	88327227	810204	0	0	lnc-DCAF4L2-2:4	87540834	23830	lnc-DCAF4L2-2:4	87540834	23830	CA3-AS1	-2050918	gene	protein_coding	ENSG00000176571.12	CNBD1	0	exon	lncRNA	ENSG00000253500.6	AF121898.3	23831	gene	protein_coding	ENSG00000176571.12	CNBD1	0	9.61233	1	0	0	0
chr1	50812948	50814074	4	1	3	1126	7.29389	1.33718	13.1781	5.43445	3.15524	0.0265127	41.2386	23.9431	0.201188	51005085	190976	50782884	-30065	0	0	lnc-CDKN2C-4:1	50774034	-27995	lnc-CDKN2C-4:1	50774034	-27995	FOXD2-AS1	-3378308	gene	protein_coding	ENSG00000185104.20	FAF1	0	exon	protein_coding	ENSG00000185104.20	FAF1	-11271	gene	protein_coding	ENSG00000185104.20	FAF1	0	9.6105	1	0	0	0
chr12	129155500	129155793	4	2	3	293	9.32933	0.10428	9.28952	5.12935	4.22447	5.63262	55.2165	45.4756	60.6341	129113299	-42202	128945721	-209780	-755	0	TMEM132D-AS1:29	129110990	-42198	TMEM132D-AS1:29	129110990	-42198	LINC01089	-7351595	gene	protein_coding	ENSG00000151952.16	TMEM132D	0	exon	misc_RNA	ENSG00000277217.1	ENSG10010138535.1	14300	gene	protein_coding	ENSG00000151952.16	TMEM132D	0	9.5577	1	0	0	0
chr11	22458555	22460795	4	1	3	2240	4.23044	2.99332	9.7532	8.87888	0.587107	0.0362953	91.0356	6.01963	0.372137	22467945	7053	22445528	-13028	0	0	LINC01495:3	22445714	0	LINC01495:3	22445714	0	BDNF-AS	5046036	gene	lncRNA	ENSG00000255323.6	LINC01495	0	exon	lncRNA	ENSG00000255323.6	LINC01495	7053	gene	lncRNA	ENSG00000255323.6	LINC01495	0	9.55671	1	0	1	0
chr18	21449571	21451932	4	2	3	2361	11.7694	4.73228	15.8618	6.72422	0.64033	0.455633	42.3925	4.03693	2.87252	21481497	29346	21600480	148529	0	0	lnc-ESCO1-2:1	21380285	0	lnc-ESCO1-2:1	21380285	0	AC010754.1	2505823	gene	lncRNA	ENSG00000265751.1	RP11-296E23.1	0	exon	protein_coding	ENSG00000141449.15	GREB1L	0	gene	lncRNA	ENSG00000265751.1	RP11-296E23.1	0	9.54837	1	0	1	0
chr2	233912344	233914330	4	1	4	1986	2.82918	2.46581	6.05658	18.9738	0.662837	0.112385	313.276	10.9441	1.85559	233836399	-75946	233917381	3031	-2122	0	lnc-HJURP-1:1	233946145	31816	lnc-MROH2A-3:1	233854774	-54461	LINC00607	-18063391	gene	protein_coding	ENSG00000144481.17	TRPM8	3044	exon	protein_coding	ENSG00000144481.17	TRPM8	3044	gene	protein_coding	ENSG00000144481.17	TRPM8	3104	9.54289	0	0	0	0
chr1	230418402	230420793	4	2	3	2391	9.25469	4.75374	12.4744	3.67934	40.572	53.2997	29.4952	325.243	427.274	230426765	5811	230425452	4641	0	0	lnc-GALNT2-4:1	230426490	5698	lnc-GALNT2-4:1	230426490	5698	LINC01703	-4327938	gene	protein_coding	ENSG00000177614.11	PGBD5	0	exon	protein_coding	ENSG00000177614.11	PGBD5	4806	gene	protein_coding	ENSG00000177614.11	PGBD5	0	9.51917	1	0	0	0
chr8	75487763	75489423	4	1	3	1660	4.92298	2.85224	18.3173	7.08573	1.32506	0	38.6833	7.23395	0	75324703	-163061	75539851	50409	0	0	lnc-HNF4G-2:1	75407913	0	lnc-HNF4G-2:1	75407913	0	linc-JPH1	-135437	gene	protein_coding	ENSG00000164749.13	HNF4G	0	exon	protein_coding	ENSG00000164749.13	HNF4G	667	gene	protein_coding	ENSG00000164749.13	HNF4G	0	9.50813	1	0	1	0
chr5	33529803	33532834	4	2	4	3031	8.11982	2.66825	15.1774	6.74752	1.42568	0.855782	44.4578	9.39344	5.63854	33527680	-2124	33440981	-88823	0	0	lnc-SLC45A2-2:1	33523535	-4638	lnc-SLC45A2-2:1	33523535	-4638	AC025754.2	1118624	gene	protein_coding	ENSG00000151388.11	ADAMTS12	0	exon	protein_coding	ENSG00000151388.11	ADAMTS12	2000	gene	protein_coding	ENSG00000151388.11	ADAMTS12	0	9.46247	1	0	0	0
chr14	97081757	97082144	4	1	3	387	5.57307	0.772871	6.76721	3.45203	0.970468	0	51.0112	14.3407	0	97090659	8417	96797599	-284159	-249	0	lnc-ATG2B-20:1	96943564	0	lnc-ATG2B-20:1	96943564	0	TCL6	-1401925	gene	lncRNA	ENSG00000259026.1	RP11-907D1.1	28273	exon	lncRNA	ENSG00000259026.1	RP11-907D1.1	28273	gene	lncRNA	ENSG00000259026.1	RP11-907D1.1	28720	9.44758	0	0	1	0
chr9	9883300	9884972	4	1	3	1672	5.56239	2.44435	8.57512	3.61727	0.228864	0.0314297	42.1833	2.66893	0.366522	9185640	-697661	10033551	148560	0	0	lnc-KDM4C-216:1	9799391	-79510	lnc-KDM4C-216:1	9799391	-79510	BNC2-AS1	6841843	gene	protein_coding	ENSG00000153707.18	PTPRD	0	exon	protein_coding	ENSG00000153707.18	PTPRD	53536	gene	protein_coding	ENSG00000153707.18	PTPRD	0	9.44673	1	0	0	0
chr13	41531728	41531993	4	1	3	265	10.9544	0.564312	23.1417	3.16149	0.333795	0.24599	13.6615	1.4424	1.06297	41517292	-14437	41457844	-73885	-109	0	lnc-VWA8-8:2	41517019	-11229	lnc-VWA8-8:2	41517019	-11229	lncFOXO1	-995922	gene	lncRNA	ENSG00000288598.2	RP11-157L14.5	0	exon	lncRNA	ENSG00000288598.2	RP11-157L14.5	-14437	gene	lncRNA	ENSG00000288598.2	RP11-157L14.5	0	9.44634	1	0	0	0
chr10	103718913	103719717	4	1	3	804	7.93337	1.3065	8.50527	4.06815	0.237422	0.067725	47.8309	2.79147	0.796271	103771790	52023	103855165	135429	-246	0	lnc-NEURL1-2:1	103736986	17270	lnc-NEURL1-2:1	103736986	17270	LINC00263	-3264871	gene	protein_coding	ENSG00000107957.16	SH3PXD2A	0	exon	protein_coding	ENSG00000107957.16	SH3PXD2A	4554	gene	protein_coding	ENSG00000107957.16	SH3PXD2A	0	9.43894	1	0	0	0
chr12	28757991	28758252	4	0	3	261	3.74029	1.08571	6.25105	3.54247	0.0373257	0	56.67	0.597111	0	28793745	35391	28817722	59452	-320	0	lnc-ERGIC2-12:5	28737879	0	lnc-ERGIC2-12:5	28737879	0	lncRNA-MUF	1996916	gene	lncRNA	ENSG00000256513.1	RP11-977P2.1	63724	exon	lncRNA	ENSG00000256513.1	RP11-977P2.1	63724	gene	lncRNA	ENSG00000256513.1	RP11-977P2.1	64023	9.43538	0	0	1	0
chr2	156997751	156998902	4	0	3	1151	8.27963	2.28793	14.7003	6.60844	0.111977	0	44.9545	0.761734	0	156986930	-10822	157257614	258693	0	0	lnc-GPD2-2:6	156803338	0	lnc-GPD2-2:6	156803338	0	ZEB2-AS1	-12476275	gene	lncRNA	ENSG00000286530.1	RP11-374N13.1	34936	exon	lncRNA	ENSG00000286530.1	RP11-374N13.1	34936	gene	lncRNA	ENSG00000286530.1	RP11-374N13.1	35012	9.43191	0	0	1	0
chr15	45608160	45609436	4	1	3	1276	8.2317	1.26359	11.1745	4.64475	0.31466	0.071173	41.5654	2.81586	0.636921	45609760	0	45587356	-20805	0	0	lnc-SLC30A4-2:1	45573525	0	lnc-SLC30A4-2:1	45573525	0	OIP5-AS1	-4298424	gene	protein_coding	ENSG00000260170.1	RP11-96O20.4	0	exon	protein_coding	ENSG00000104164.12	BLOC1S6	0	gene	protein_coding	ENSG00000104164.12	BLOC1S6	276	9.43109	1	0	1	1
chr12	41164636	41165106	4	0	3	470	12.7552	0.959973	19.7693	4.11089	0.149303	0	20.7943	0.755225	0	41187479	22234	41188487	23364	565	0	lnc-PDZRN4-5:1	40978743	-185393	lnc-PDZRN4-5:1	40978743	-185393	AC008124.1	4552941	gene	protein_coding	ENSG00000165966.16	PDZRN4	23215	exon	protein_coding	ENSG00000165966.16	PDZRN4	23215	gene	protein_coding	ENSG00000165966.16	PDZRN4	23999	9.41523	0	0	0	0
chr1	246672999	246673256	4	2	3	257	6.40953	0.86181	12.6257	4.76622	5.15166	0.623048	37.75	40.8029	4.93475	246683185	8815	246724039	50764	-533	0	lnc-TFB2M-5:1	246668674	-3883	lnc-TFB2M-5:1	246668674	-3883	LINK-A	-8186940	gene	protein_coding	ENSG00000162852.14	CNST	-4404	exon	protein_coding	ENSG00000162852.14	CNST	-4404	gene	protein_coding	ENSG00000162852.14	CNST	-7300	9.4031	0	0	0	0
chr20	43633820	43634313	4	3	3	493	4.99762	0.668592	6.92983	5.00079	14.7785	19.3065	72.1632	213.259	278.6	43639091	4249	43667133	32802	0	559	lnc-GTSF1L-3:1	43641590	7278	lnc-GTSF1L-3:1	43641590	7278	LINC01260	1022139	gene	protein_coding	ENSG00000101052.13	IFT52	0	exon	protein_coding	ENSG00000101052.13	IFT52	1614	gene	protein_coding	ENSG00000101052.13	IFT52	0	9.38916	1	0	0	0
chr5	180877963	180879175	4	2	3	1212	9.53703	2.95041	11.5774	3.89107	3.27027	1.79732	33.6093	28.247	15.5244	180851653	-26311	180861310	-16654	472	0	lnc-BTNL8-1:1	180869861	-6603	lnc-BTNL8-1:1	180869861	-6603	HEIH	-46359	gene	protein_coding	ENSG00000196670.14	ZFP62	-16678	exon	protein_coding	ENSG00000196670.14	ZFP62	-16678	gene	protein_coding	ENSG00000196670.14	ZFP62	-16749	9.36818	0	0	0	0
chr4	33206184	33206652	4	0	3	468	8.48215	0.668592	11.6838	5.6026	0.0746514	0	47.9519	0.638931	0	33167016	-39169	33374424	167752	0	0	lnc-ARAP2-10:1	33010947	-194439	lnc-PCDH7-12:1	33433509	226858	LINC02473	-8534617	gene	lncRNA	ENSG00000287968.1	RP11-638O6.2	0	exon	lncRNA	ENSG00000287968.1	RP11-638O6.2	1100	gene	lncRNA	ENSG00000287968.1	RP11-638O6.2	0	9.36001	1	0	0	0
chr13	29868462	29870328	4	2	3	1866	4.02261	3.49326	5.08128	7.54809	0.542887	0.350592	148.547	10.6841	6.89969	29919072	48378	29850731	-17732	0	0	LINC00297:1	29872612	2285	LINC00297:1	29872612	2285	TPTE2P1	-4899976	gene	lncRNA	ENSG00000224329.2	LINC00297	2286	exon	lncRNA	ENSG00000224329.2	LINC00297	2286	gene	lncRNA	ENSG00000224329.2	LINC00297	2822	9.33385	0	0	0	0
chr18	72719803	72721222	4	1	3	1419	5.80215	1.79722	10.8367	19.8061	0.448806	0.125616	182.769	4.14154	1.15917	72866915	145456	71593203	-1126601	0	0	lnc-CBLN2-1:1	72743755	22534	lnc-CBLN2-1:1	72743755	22534	LINC00909	1869096	gene	protein_coding	ENSG00000166342.19	NETO1	21093	exon	protein_coding	ENSG00000166342.19	NETO1	21093	gene	protein_coding	ENSG00000166342.19	NETO1	21550	9.31851	0	0	0	0
chr1	185483604	185485978	4	1	3	2374	4.31568	5.33028	1.91293	13.5987	0.243839	0.0265127	710.88	12.7468	1.38597	185503019	16924	185317351	-166254	0	0	lnc-SWT1-5:1	185359464	0	lnc-SWT1-5:1	185359464	0	lnc-LAMC2-1:1	-2342323	gene	TEC	ENSG00000279401.1	GS1-204I12.3	32674	exon	TEC	ENSG00000279401.1	GS1-204I12.3	32674	gene	lncRNA	ENSG00000228309.7	LINC01350	72699	9.31151	0	0	1	0
chr4	92446214	92447841	4	2	4	1627	3.59103	3.92261	3.2988	6.11986	0.939966	0.880032	185.518	28.4942	26.6773	92550701	102683	92451884	4026	0	0	lnc-HPGDS-9:1	92481520	33680	lnc-HPGDS-9:1	92481520	33680	LEF1-AS1	15719685	gene	protein_coding	ENSG00000152208.13	GRID2	0	exon	protein_coding	ENSG00000152208.13	GRID2	-141470	gene	protein_coding	ENSG00000152208.13	GRID2	0	9.31014	1	0	0	0
chr14	103150096	103153048	4	1	4	2952	7.44846	5.47447	4.21849	13.1884	0.80466	0.15218	312.633	19.0746	3.60745	103140178	-9919	103126622	-23475	0	0	lnc-TNFAIP2-3:1	103148596	-689	lnc-TNFAIP2-3:1	103148596	-689	MEG9	-2077160	gene	processed_pseudogene	ENSG00000259535.1	RPL21P12	-688	exon	processed_pseudogene	ENSG00000259535.1	RPL21P12	-688	gene	processed_pseudogene	ENSG00000259535.1	RPL21P12	-829	9.30617	0	0	0	0
chr3	73433047	73434328	4	2	4	1281	8.09849	2.25424	12.14	5.6451	11.0484	14.358	46.4999	91.0082	118.27	73623729	189125	73374126	-58922	0	0	lnc-SHQ1-3:1	73397051	-34234	lnc-SHQ1-3:1	73397051	-34234	SAMMSON	-2914984	gene	protein_coding	ENSG00000121440.15	PDZRN3	0	exon	protein_coding	ENSG00000121440.15	PDZRN3	0	gene	protein_coding	ENSG00000121440.15	PDZRN3	0	9.29702	1	0	0	0
chr2	19662603	19662868	4	1	3	265	6.66529	0.683933	13.5502	4.41109	0.279943	0	32.5537	2.06597	0	19661586	-1018	19600642	-61962	-53	0	lnc-RHOB-5:3	19711620	48753	lnc-RHOB-5:3	19711620	48753	GACAT3	-3575403	gene	lncRNA	ENSG00000235911.1	AC019055.1	48848	exon	lncRNA	ENSG00000235911.1	AC019055.1	48848	gene	lncRNA	ENSG00000235911.1	AC019055.1	48976	9.27304	0	0	0	0
chr12	23753522	23754026	4	1	3	504	5.15748	1.21145	7.80932	4.74034	4.58418	0.0157149	60.701	58.7014	0.201232	23755546	1427	23895765	141720	0	-753	lnc-SOX5-5:20	23734681	0	lnc-ETNK1-5:1	23637972	-115036	AC084816.1	-564716	gene	protein_coding	ENSG00000134532.19	SOX5	0	exon	protein_coding	ENSG00000134532.19	SOX5	1613	gene	protein_coding	ENSG00000134532.19	SOX5	0	9.25903	1	0	1	0
chr11	15953295	15955047	4	3	3	1752	15.0355	2.49649	16.2705	4.04255	37.6952	49.6631	24.8459	231.678	305.234	15930942	-22354	16341003	385937	0	0	lnc-PLEKHA7-8:1	15966449	11403	lnc-PLEKHA7-8:1	15966449	11403	LINC00958	-2963699	gene	protein_coding	ENSG00000110693.19	SOX6	11403	exon	protein_coding	ENSG00000110693.19	SOX6	11403	gene	protein_coding	ENSG00000110693.19	SOX6	18067	9.24432	0	0	0	0
chr13	49076936	49077339	4	3	3	403	6.90505	0.772871	9.23099	3.84984	2.79593	3.45418	41.7056	30.2885	37.4194	49141524	64076	48977170	-99767	0	569	lnc-CAB39L-9:1	49044078	-30143	lnc-CAB39L-9:1	49044078	-30143	Linc00441	-773276	gene	protein_coding	ENSG00000102531.16	FNDC3A	0	exon	protein_coding	ENSG00000102531.16	FNDC3A	-1572	gene	protein_coding	ENSG00000102531.16	FNDC3A	0	9.24059	1	0	0	0
chr4	28596574	28596880	4	0	3	306	3.60699	0.312839	5.57164	4.9948	0.111977	0	89.6469	2.00977	0	28602520	3168	26860985	-1735590	-1518	0	lnc-STIM2-12:4	28435562	0	lnc-STIM2-12:4	28435562	0	LINC02473	-3925007	gene	lncRNA	ENSG00000286141.1	RP11-123O22.2	0	exon	lncRNA	ENSG00000286141.1	RP11-123O22.2	2392	gene	lncRNA	ENSG00000286141.1	RP11-123O22.2	0	9.23205	1	0	1	0
chr13	36538996	36540691	4	2	3	1695	6.63335	2.33395	13.5558	4.25777	4.06427	5.17019	31.4093	29.9818	38.1401	36556750	15926	36432116	-106881	0	0	lnc-SPART-3:1	36490077	-48556	lnc-CCNA1-1:1	36432939	-89461	lncFOXO1	3538416	gene	processed_pseudogene	ENSG00000223383.1	H2ACP1	-48555	exon	processed_pseudogene	ENSG00000223383.1	H2ACP1	-48555	gene	protein_coding	ENSG00000133101.10	CCNA1	-96383	9.22978	0	0	0	0
chr2	208861239	208861514	4	0	3	275	4.39555	1.91995	8.08068	4.96569	0.0746514	0	61.4514	0.923826	0	208894314	32628	208685192	-176048	337	0	lnc-PTH2R-1:6	208824175	-2562	lnc-PTH2R-1:6	208824175	-2562	CPS1-IT1	1756058	gene	protein_coding	ENSG00000144407.10	PTH2R	-6736	exon	protein_coding	ENSG00000144407.10	PTH2R	-6736	gene	protein_coding	ENSG00000144407.10	PTH2R	-6940	9.21402	0	0	0	0
chr8	32328724	32329385	4	1	3	661	4.1238	1.12862	3.85739	6.34213	0.247526	0.0314297	164.415	6.41695	0.814792	32537331	207678	32267934	-60791	0	0	lnc-WRN-8:1	32171381	-41159	lnc-WRN-8:1	32171381	-41159	LINC00589	-2580616	gene	protein_coding	ENSG00000157168.20	NRG1	0	exon	protein_coding	ENSG00000157168.20	NRG1	-41158	gene	protein_coding	ENSG00000157168.20	NRG1	0	9.20834	1	0	0	0
chr16	64565563	64565936	4	1	3	373	8.45553	1.65002	14.1574	4.69747	2.47196	3.22129	33.1803	17.4606	22.7534	64720797	154775	65121930	555975	-2415	0	lnc-CDH5-6:1	64364780	0	lnc-CDH5-6:1	64364780	0	MT1DP	-7920778	gene	lncRNA	ENSG00000259846.1	RP11-467L24.1	0	exon	lncRNA	ENSG00000259846.1	RP11-467L24.1	-30487	gene	lncRNA	ENSG00000259846.1	RP11-467L24.1	0	9.18485	1	0	1	0
chr1	218121732	218122408	4	3	3	676	4.69932	0.892492	6.31398	5.10206	21.9649	29.1621	80.8058	347.877	461.865	218085004	-36729	218285278	162852	0	0	lnc-RRP15-1:1	218165102	42695	lnc-RRP15-1:1	218165102	42695	Linc00210	-200929	gene	snRNA	ENSG00000201493.1	RNU1-141P	7388	exon	snRNA	ENSG00000201493.1	RNU1-141P	7388	gene	lncRNA	ENSG00000232100.1	LINC01653	-62999	9.17596	0	0	0	0
chr5	170261546	170261925	4	1	3	379	2.00329	0.616452	3.37961	5.54797	0.276983	0.220008	164.16	8.19571	6.50986	170310704	48420	170297960	36016	0	-1097	lnc-KCNMB1-4:1	170256525	-3049	lnc-KCNMB1-4:1	170256525	-3049	HMMR-AS1	-6767489	gene	protein_coding	ENSG00000043462.13	LCP2	0	exon	protein_coding	ENSG00000043462.13	LCP2	-409	gene	protein_coding	ENSG00000043462.13	LCP2	0	9.16787	1	0	0	0
chr20	40640463	40640818	4	1	3	355	6.3562	0.959973	12.2479	4.48654	0.589206	0.636305	36.6312	4.81068	5.19523	40635608	-4856	40688605	47768	0	0	lnc-MAFB-1:1	40694409	53592	lnc-MAFB-1:1	40694409	53592	SNHG17	-2205055	gene	protein_coding	ENSG00000204103.4	MAFB	45031	exon	protein_coding	ENSG00000204103.4	MAFB	45031	gene	lncRNA	ENSG00000229771.2	RP4-644L1.2	57306	9.1612	0	0	0	0
chr20	32272072	32272304	4	1	3	232	5.94065	0.898608	6.53074	4.03786	0.205291	0	61.8285	3.14346	0	32274069	1640	32277635	5313	1438	0	lnc-PLAGL2-1:1	32275435	3132	lnc-PLAGL2-1:1	32275435	3132	FER1L4	3286434	gene	lncRNA	ENSG00000287850.1	RP11-392M18.6	2814	exon	lncRNA	ENSG00000287850.1	RP11-392M18.6	2814	gene	lncRNA	ENSG00000287850.1	RP11-392M18.6	3340	9.15014	0	0	0	0
chr22	31651994	31653742	1	2	3	1748	1.5984	2.03646	0.284057	48.7965	2.70532	3.00988	17178.4	952.384	1059.6	31583907	-68088	31630866	-21129	0	0	lnc-SFI1-6:1	31662347	8606	lnc-SFI1-6:1	31662347	8606	TUG1	-672600	gene	protein_coding	ENSG00000241878.11	PISD	0	exon	protein_coding	ENSG00000241878.11	PISD	-1216	gene	protein_coding	ENSG00000241878.11	PISD	0	9.14163	1	0	0	0
chr10	61824467	61824877	4	1	3	410	2.83443	1.18999	3.10732	5.54041	3.14511	4.06906	178.302	101.216	130.951	61821425	-3043	61901305	76407	0	0	lnc-TMEM26-3:1	61820068	-3066	lnc-TMEM26-3:1	61820068	-3066	LINC00844	-2758072	gene	lncRNA	ENSG00000233643.2	LINC02625	-3221	exon	lncRNA	ENSG00000233643.2	LINC02625	-3221	gene	lncRNA	ENSG00000233643.2	LINC02625	-3321	9.1402	0	0	0	0
chr4	37290261	37291597	4	2	3	1336	2.65332	2.37075	6.03138	33.1039	15.6287	20.4401	548.862	259.123	338.896	37214370	-75892	37686116	394500	0	0	lnc-NWD2-2:1	37073936	-156917	lnc-NWD2-2:4	37078576	-164838	LINC02473	-12618694	gene	protein_coding	ENSG00000174145.8	NWD2	0	exon	protein_coding	ENSG00000174145.8	NWD2	34340	gene	protein_coding	ENSG00000174145.8	NWD2	0	9.13147	1	0	0	0
chr12	90216580	90216906	4	1	3	326	1.33198	0.825011	2.00474	4.83886	2.32393	3.0488	241.371	115.922	152.08	90211171	-5410	89898158	-318423	0	0	lnc-ATP2B1-3:1	90177237	-22377	lnc-ATP2B1-3:1	90177237	-22377	POC1B-AS1	-668576	gene	lncRNA	ENSG00000258183.6	LINC02392	63989	exon	lncRNA	ENSG00000258183.6	LINC02392	63989	gene	lncRNA	ENSG00000258183.6	LINC02392	64048	9.1305	0	0	0	0
chr5	142981035	142981905	4	2	3	870	2.25903	3.17731	5.22811	4.78484	3.09061	2.87663	91.5214	59.1153	55.0224	142766932	-214104	143171849	189926	0	0	lnc-FGF1-6:1	142946568	-33931	lnc-FGF1-6:1	142946568	-33931	SPRY4-IT1	-662869	gene	protein_coding	ENSG00000145819.18	ARHGAP26	0	exon	protein_coding	ENSG00000145819.18	ARHGAP26	-11627	gene	protein_coding	ENSG00000145819.18	ARHGAP26	0	9.12115	1	0	0	0
chr7	41926765	41927042	4	0	3	277	4.08653	1.20533	8.66332	5.53169	0.0373257	0	63.8518	0.430848	0	41925319	-1447	41703154	-223612	0	1712	lnc-MRPL32-8:1	41927473	432	lnc-MRPL32-8:1	41927473	432	SNHG15	3055982	gene	protein_coding	ENSG00000106571.15	GLI3	33908	exon	protein_coding	ENSG00000106571.15	GLI3	33908	gene	protein_coding	ENSG00000106571.15	GLI3	39601	9.12065	0	0	0	0
chr15	26236777	26239577	4	1	3	2800	9.11617	5.39165	10.6102	5.17421	0.421423	0.138872	48.7666	3.97188	1.30886	26235855	-923	26082419	-154359	0	0	lnc-ATP10A-2:3	26134173	-93841	lnc-ATP10A-2:3	26134173	-93841	SNHG14	-816442	gene	lncRNA	ENSG00000286884.1	RP11-19A24.1	22093	exon	lncRNA	ENSG00000286884.1	RP11-19A24.1	22093	gene	lncRNA	ENSG00000286884.1	RP11-19A24.1	22400	9.10263	0	0	0	0
chr15	57204245	57204600	4	1	3	355	1.23608	1.35864	1.05671	5.64263	2.98024	3.92388	533.98	282.029	371.329	57319456	114379	57219456	14837	0	1794	LINC00926:1	57299840	95241	LINC00926:1	57299840	95241	MAPK6-DT	-5185151	gene	protein_coding	ENSG00000140262.18	TCF12	0	exon	protein_coding	ENSG00000140262.18	TCF12	-6420	gene	protein_coding	ENSG00000140262.18	TCF12	0	9.09412	1	0	0	0
chr12	126090217	126090732	4	1	3	515	5.07218	1.5304	9.94747	6.26315	5.35624	0	62.9622	53.8452	0	126092278	345	125983332	-106886	-1946	0	lnc-TMEM132B-4:12	126094105	3374	lnc-TMEM132B-4:12	126094105	3374	LINC01089	-4286312	gene	lncRNA	ENSG00000284848.2	LINC02359	3381	exon	lncRNA	ENSG00000284848.2	LINC02359	3381	gene	lncRNA	ENSG00000284848.2	LINC02359	3557	9.08518	0	0	0	0
chr9	84277596	84279296	4	1	3	1700	4.10254	2.3493	3.48062	3.88465	44.175	0	111.608	1269.17	0	84278399	0	84272112	-5485	0	0	lnc-HNRNPK-1:2	84305275	25980	lnc-SLC28A3-1:1	84390625	111330	lncARSR	-4709795	gene	protein_coding	ENSG00000197506.8	SLC28A3	0	exon	protein_coding	ENSG00000197506.8	SLC28A3	0	gene	protein_coding	ENSG00000197506.8	SLC28A3	0	9.07276	1	0	0	1
chr12	21325509	21326304	4	2	3	795	9.5689	1.4568	22.0243	4.39264	2.5349	0.319163	19.9445	11.5096	1.44914	21298701	-26809	21334657	8334	523	0	lnc-SLCO1A2-1:2	21311626	0	lnc-SPX-1:1	21662312	336009	AC087241.1	1082934	gene	protein_coding	ENSG00000084453.17	SLCO1A2	0	exon	protein_coding	ENSG00000084453.17	SLCO1A2	-773	gene	protein_coding	ENSG00000084453.17	SLCO1A2	0	9.05093	1	0	1	0
chr20	33992513	33993023	4	2	3	510	6.91564	1.06425	17.3467	5.62238	0.692631	0.450716	32.4117	3.99286	2.59827	34010654	17432	33993695	653	-1911	0	RALY-AS1:12	33992510	0	RALY-AS1:12	33992510	0	FER1L4	1565715	gene	lncRNA	ENSG00000285230.2	RALY-AS1	0	exon	lncRNA	ENSG00000285230.2	RALY-AS1	0	gene	lncRNA	ENSG00000285230.2	RALY-AS1	159	9.03435	1	0	1	0
chr7	153493786	153497049	4	2	3	3263	16.4846	4.77831	20.0003	3.56494	1.83595	1.67653	17.8244	9.17957	8.38251	153507133	10007	153748595	251526	0	0	lnc-XRCC2-3:1	153523214	26166	lnc-XRCC2-3:1	153523214	26166	LINC01287	-79802	gene	processed_pseudogene	ENSG00000233489.1	PAXBP1P1	-43911	exon	processed_pseudogene	ENSG00000233489.1	PAXBP1P1	-43911	gene	lncRNA	ENSG00000234722.5	LINC01287	-82205	9.03337	0	0	0	0
chr11	6692322	6693950	4	1	3	1628	6.96364	2.37998	10.9778	5.65352	4.50875	0.0893207	51.4996	41.0715	0.813648	6692791	0	6683448	-8875	0	0	lnc-ILK-7:1	6693173	0	lnc-ILK-7:1	6693173	0	lncRNA-BGL3	-1446777	gene	processed_pseudogene	ENSG00000241678.1	RP11-732A19.1	-5953	exon	processed_pseudogene	ENSG00000241678.1	RP11-732A19.1	-5953	gene	protein_coding	ENSG00000158042.9	MRPL17	-9576	9.00352	0	0	1	1
chrX	22198803	22200076	4	0	3	1273	7.74681	1.26359	10.2168	5.32951	0.060898	0.0314297	52.1644	0.59606	0.307629	22196890	-1914	22272930	72835	0	0	PTCHD1-AS:9	22193004	0	PHEX-AS1:1	22162732	-25821	PINCR	20976919	gene	lncRNA	ENSG00000233067.4	PTCHD1-AS	0	exon	lncRNA	ENSG00000233067.4	PTCHD1-AS	2613	gene	protein_coding	ENSG00000102174.10	PHEX	0	8.99767	1	0	1	0
chr5	82530831	82531257	4	1	3	426	5.95128	0.92929	14.618	4.31085	0.256224	0.0927944	29.49	1.7528	0.634795	82536073	4754	82305598	-225234	1116	0	lnc-RPS23-2:1	82545861	14605	lnc-RPS23-2:1	82545861	14605	LOC105379057	1851168	gene	lncRNA	ENSG00000248393.1	CTD-2015A6.1	14606	exon	lncRNA	ENSG00000248393.1	CTD-2015A6.1	14606	gene	transcribed_unitary_pseudogene	ENSG00000205464.13	ATP6AP1L	-145307	8.97151	0	0	0	0
chr6	121444156	121445017	4	3	3	861	0.511476	2.43513	1.61915	110.251	23.5982	31.0413	6809.18	1457.45	1917.14	121686991	241772	121435953	-8204	0	-1025	lnc-GJA1-4:1	121431588	-11577	lnc-GJA1-4:1	121431588	-11577	LINC00222	-12674215	gene	protein_coding	ENSG00000152661.9	GJA1	0	exon	protein_coding	ENSG00000152661.9	GJA1	1816	gene	protein_coding	ENSG00000152661.9	GJA1	0	8.95708	1	0	0	0
chr18	5536203	5537921	4	1	3	1718	2.29102	2.20511	3.84259	8.48958	0.335931	0	220.934	8.74232	0	5481336	-54868	5540290	2350	0	0	lnc-EPB41L3-3:1	5478353	0	lnc-EPB41L3-3:1	5478353	0	LINC00668	1381576	gene	protein_coding	ENSG00000082397.18	EPB41L3	0	exon	protein_coding	ENSG00000082397.18	EPB41L3	1701	gene	protein_coding	ENSG00000082397.18	EPB41L3	0	8.94297	1	0	1	0
chr8	123678476	123680220	4	2	3	1744	7.61369	2.26647	11.115	4.06477	0.696303	0.38096	36.5703	6.26456	3.42746	123667263	-11214	123652970	-25507	0	0	lnc-FAM91A1-1:2	123614224	-19907	lnc-FAM91A1-1:2	123614224	-19907	PCAT-1	2876104	gene	protein_coding	ENSG00000104537.17	ANXA13	575	exon	protein_coding	ENSG00000104537.17	ANXA13	575	gene	protein_coding	ENSG00000104537.17	ANXA13	1141	8.92538	0	0	0	0
chr1	211552838	211554021	4	2	3	1183	3.95337	1.51506	4.17789	4.60448	4.63984	5.68878	110.211	111.057	136.164	211545606	-7233	211578608	24569	0	0	lnc-TRAF5-11:1	211558924	4904	lnc-TRAF5-11:1	211558924	4904	LINC00467	-117269	gene	protein_coding	ENSG00000170385.10	SLC30A1	17548	exon	protein_coding	ENSG00000170385.10	SLC30A1	17548	gene	protein_coding	ENSG00000170385.10	SLC30A1	22270	8.9041	0	0	0	0
chr17	41169076	41169575	4	4	4	499	11.29	1.24213	16.6488	7.1508	34.8939	46.2266	42.9508	209.588	277.657	41095734	-73343	41232506	62912	1083	0	lnc-KRTAP9-7-5:5	41108264	0	lnc-KRTAP9-7-5:5	41108264	0	LINC00974	380032	gene	protein_coding	ENSG00000196156.5	KRTAP4-3	-855	exon	protein_coding	ENSG00000196156.5	KRTAP4-3	-855	gene	lncRNA	ENSG00000287602.1	CTD-2534H9.1	-76159	8.89115	0	0	1	0
chr5	24879510	24880567	4	1	3	1057	1.05496	1.72362	1.73282	10.2233	0.25869	0.0711987	589.981	14.9289	4.10884	24880273	0	24326309	-553202	0	0	lnc-PRDM9-3:2	24880170	0	lnc-PRDM9-3:2	24880170	0	LINC01021	2337148	gene	lncRNA	ENSG00000250524.1	RP11-730N24.2	1377	exon	lncRNA	ENSG00000250524.1	RP11-730N24.2	1377	gene	lncRNA	ENSG00000250524.1	RP11-730N24.2	1737	8.88621	0	0	1	1
chr4	5578015	5578423	4	0	3	408	2.61071	0.892492	6.84896	6.09329	0.131862	0.0265127	88.9666	1.92528	0.387105	5534827	-43189	5051735	-526281	0	0	LINC01587:7	5527151	-50215	LINC01587:9	5525155	-50215	AFAP1-AS1	2175655	gene	protein_coding	ENSG00000173040.13	EVC2	0	exon	protein_coding	ENSG00000173040.13	EVC2	-1561	gene	protein_coding	ENSG00000173040.13	EVC2	0	8.86337	1	0	0	0
chr6	118920374	118921989	4	1	3	1615	2.18979	4.47158	5.24552	9.7384	0.361185	0.0834398	185.652	6.8856	1.59069	118934990	12868	118934928	12920	0	0	lnc-ASF1A-1:2	118934594	12606	lnc-ASF1A-1:2	118934594	12606	LINC00222	-10150433	gene	protein_coding	ENSG00000111877.18	MCM9	0	exon	protein_coding	ENSG00000111877.18	MCM9	0	gene	protein_coding	ENSG00000111877.18	MCM9	99	8.84056	1	0	0	0
chr3	33292898	33296547	4	3	4	3649	10.2776	6.68592	12.1783	6.22934	8.3222	10.1258	51.1513	68.3364	83.1464	33277430	-15469	33277711	-15188	0	0	lnc-SUSD5-2:1	33275248	-15545	lnc-SUSD5-2:1	33275248	-15545	LINC00852	-23007153	gene	protein_coding	ENSG00000153558.16	FBXL2	0	exon	protein_coding	ENSG00000153558.16	FBXL2	1118	gene	protein_coding	ENSG00000153558.16	FBXL2	0	8.84009	1	0	0	0
chr6	52566036	52569438	4	1	3	3402	10.5866	7.35451	11.2312	7.31056	0.688694	0.171745	65.0915	6.13197	1.52918	52578393	7686	52576640	7185	0	0	TRAM2-AS1:1	52577169	7732	TRAM2-AS1:1	52577169	7732	TRAM2‚àíAS1	7350	gene	protein_coding	ENSG00000065308.5	TRAM2	0	exon	lncRNA	ENSG00000225791.7	TRAM2-AS1	7350	gene	protein_coding	ENSG00000065308.5	TRAM2	0	8.83924	1	0	0	0
chr13	48883627	48884386	4	1	3	759	2.1738	2.9105	6.48314	3.76103	4.61248	5.92602	58.0125	71.1457	91.4065	48885252	719	48904610	20207	0	0	lnc-RCBTB2-9:1	48884031	0	lnc-RCBTB2-9:1	48884031	0	Linc00441	-579967	gene	lncRNA	ENSG00000275202.1	RP11-156K23.3	90582	exon	lncRNA	ENSG00000275202.1	RP11-156K23.3	90582	gene	lncRNA	ENSG00000275202.1	RP11-156K23.3	91793	8.83111	0	0	1	0
chr2	12248355	12249263	4	2	3	908	7.45916	1.31573	16.0434	4.62237	8.17629	8.53775	28.8116	50.9634	53.2165	12314405	65080	11832143	-416213	-311	0	lnc-LPIN1-10:7	12231767	0	lnc-LPIN1-10:7	12231767	0	LINC00570	-845181	gene	lncRNA	ENSG00000224184.6	MIR3681HG	0	exon	lncRNA	ENSG00000224184.6	MIR3681HG	28470	gene	lncRNA	ENSG00000224184.6	MIR3681HG	0	8.82827	1	0	1	0
chr1	79735307	79736353	4	2	4	1046	10.0592	1.59788	13.9707	4.2929	9.77843	0.720425	30.7279	69.9924	5.15668	79967870	231446	79032471	-702837	-423	0	lnc-IFI44-8:1	79696439	-34613	lnc-IFI44-8:1	79696439	-34613	RP4	6967150	gene	processed_pseudogene	ENSG00000232676.1	ADH5P2	-213104	exon	processed_pseudogene	ENSG00000232676.1	ADH5P2	-213104	gene	lncRNA	ENSG00000285409.1	RP11-466L22.1	231519	8.82632	0	0	0	0
chr1	104182119	104182669	4	1	3	550	9.77153	1.3433	15.9226	4.14872	0.821165	0	26.0555	5.15723	0	104188379	5548	103816136	-365984	0	0	lnc-AMY1C-2:1	104125556	-52259	lnc-AMY1C-2:1	104125556	-52259	SCARNA2	4917525	gene	transcribed_processed_pseudogene	ENSG00000215869.4	RP11-364B6.2	0	exon	transcribed_processed_pseudogene	ENSG00000215869.4	RP11-364B6.2	25627	gene	transcribed_processed_pseudogene	ENSG00000215869.4	RP11-364B6.2	0	8.82408	1	0	0	0
chr8	103068487	103068962	4	1	3	475	1.24677	1.09794	3.28187	5.59816	0.554533	0.68961	170.578	16.8969	21.0127	103021581	-46907	103021306	-47182	0	28	lnc-ATP6V1C1-9:4	102999342	0	lnc-ATP6V1C1-9:4	102999342	0	AZIN1-AS1	-66064	gene	protein_coding	ENSG00000155097.12	ATP6V1C1	0	exon	protein_coding	ENSG00000155097.12	ATP6V1C1	0	gene	protein_coding	ENSG00000155097.12	ATP6V1C1	0	8.80637	1	0	1	0
chr10	75839971	75840935	4	4	3	964	2.83977	2.09471	1.72874	13.3152	19.2296	25.0174	770.227	1112.35	1447.15	75862944	21849	75783053	-56919	27	0	lnc-VDAC2-6:1	75900786	59852	lnc-VDAC2-6:1	75900786	59852	LINC00857	4366438	gene	protein_coding	ENSG00000148655.15	LRMDA	0	exon	protein_coding	ENSG00000148655.15	LRMDA	41722	gene	protein_coding	ENSG00000148655.15	LRMDA	0	8.78981	1	0	0	0
chr3	25506042	25507260	4	2	3	1218	6.83041	2.24502	8.92101	5.03776	0.693853	0.477229	56.4707	7.77774	5.34949	25428927	-77116	25444840	-61203	0	0	lnc-TOP2B-2:1	25570960	63701	lnc-TOP2B-2:1	25570960	63701	LINC00852	-15220297	gene	protein_coding	ENSG00000077092.19	RARB	0	exon	protein_coding	ENSG00000077092.19	RARB	-4719	gene	protein_coding	ENSG00000077092.19	RARB	0	8.78717	1	0	0	0
chr14	34387864	34390415	4	1	3	2551	7.62434	4.10049	9.03117	4.70455	0.794842	0.0893207	52.0923	8.80109	0.989026	34360681	-27184	34462163	71729	0	0	lnc-EGLN3-1:2	33985380	0	lnc-EGLN3-1:2	33985380	0	PTCSC3	1745694	gene	protein_coding	ENSG00000129521.15	EGLN3	0	exon	processed_pseudogene	ENSG00000223593.1	AL356806.3	26273	gene	protein_coding	ENSG00000129521.15	EGLN3	0	8.78089	1	0	1	0
chr7	10090792	10092148	1	2	3	1356	1.61434	1.95975	0.304258	24.6509	6.5427	8.57429	8101.97	2150.38	2818.1	10036721	-54072	9956324	-134469	0	0	lnc-PHF14-4:1	9961023	-108976	lnc-PHF14-4:1	9961023	-108976	AC004895.1	-3997708	gene	lncRNA	ENSG00000287409.1	RP5-959C21.1	-5298	exon	lncRNA	ENSG00000287409.1	RP5-959C21.1	-5298	gene	lncRNA	ENSG00000287409.1	RP5-959C21.1	-5517	8.78078	0	0	0	0
chr8_KI270813v1_alt	82700	83130	4	0	3	430	5.26935	0.10428	8.30591	4.28219	0	0	51.556	0	0	NA	NA	68291	-14410	NA	NA		NA	NA		NA	NA	NA	NA			NA		NA			NA		NA			NA		NA	8.76411	0	0	0	0
chr15	26368369	26370973	4	1	3	2604	8.06118	6.16452	8.0417	9.62772	0.298606	0	119.723	3.71322	0	26395244	24096	26082419	-285951	0	0	LINC02248:9	26395065	24093	LINC02248:9	26395065	24093	SNHG14	-948034	gene	lncRNA	ENSG00000235160.2	LINC02248	24065	exon	lncRNA	ENSG00000235160.2	LINC02248	24065	gene	lncRNA	ENSG00000235160.2	LINC02248	24273	8.75989	0	0	0	0
chr8	27041582	27042517	4	1	3	935	8.84966	1.77576	18.5668	5.67195	0.398511	0.0834398	30.5489	2.14637	0.449404	27012433	-29150	27157116	114579	-100	0	lnc-STMN4-1:1	27063995	21479	lnc-STMN4-1:1	27063995	21479	AC084026.1	2505655	gene	miRNA	ENSG00000221616.1	MIR548H4	6337	exon	miRNA	ENSG00000221616.1	MIR548H4	6337	gene	lncRNA	ENSG00000253903.2	RP11-521M14.2	43770	8.75643	0	0	0	0
chr1	152104242	152105188	4	0	3	946	7.23001	1.95975	10.9431	3.76514	0.0881194	0.067725	34.4066	0.805253	0.618885	152118486	13111	152037061	-67182	0	0	lnc-TCHHL1-1:1	152113949	8762	lnc-TCHHL1-1:1	152113949	8762	FAL1	-1586211	gene	protein_coding	ENSG00000159450.12	TCHH	1130	exon	protein_coding	ENSG00000159450.12	TCHH	1130	gene	protein_coding	ENSG00000159450.12	TCHH	7892	8.75192	0	0	0	0
chr19	23657055	23657353	4	2	3	298	2.28032	1.38932	3.97448	5.72643	5.93162	6.19184	144.08	149.243	155.79	23653497	-3559	23686976	29603	0	0	lnc-ZNF726-6:1	23602566	-53950	lnc-ZNF726-6:1	23602566	-53950	LINC00662	4023720	gene	protein_coding	ENSG00000197372.10	ZNF675	0	exon	protein_coding	ENSG00000197372.10	ZNF675	0	gene	protein_coding	ENSG00000197372.10	ZNF675	0	8.7462	1	0	0	0
chr20	58306376	58307430	4	2	3	1054	6.207	0.959973	8.70732	14.2577	16.6823	17.8884	163.744	191.589	205.441	58362941	54823	58309668	2219	-1007	0	lnc-ANKRD60-4:1	58243535	0	lnc-ANKRD60-4:1	58243535	0	NKILA	-593597	gene	transcribed_unprocessed_pseudogene	ENSG00000124224.17	PPP4R1L	0	exon	transcribed_unprocessed_pseudogene	ENSG00000124224.17	PPP4R1L	1797	gene	transcribed_unprocessed_pseudogene	ENSG00000124224.17	PPP4R1L	0	8.71981	1	0	1	0
chr16	55239326	55239734	4	0	3	408	6.50548	0.10428	8.54058	5.42384	0.0746514	0	63.5068	0.874079	0	55322095	82204	55323742	83989	-753	0	lnc-CES1-3:1	55259968	20235	lnc-CES1-3:1	55259968	20235	CRNDE	-310138	gene	lncRNA	ENSG00000259283.2	RP11-26L20.3	20236	exon	lncRNA	ENSG00000259283.2	RP11-26L20.3	20236	gene	lncRNA	ENSG00000259283.2	RP11-26L20.3	20697	8.71078	0	0	0	0
chr6	55683773	55684283	4	0	3	510	9.52104	0.892492	16.8451	3.96675	0.154212	0.0314297	23.5484	0.915471	0.186581	55863100	178559	55445716	-238058	9	0	lnc-BMP5-1:1	55680641	-2753	lnc-BMP5-1:1	55680641	-2753	LINC00680	2261792	gene	processed_pseudogene	ENSG00000220725.1	RP11-228O6.2	-2752	exon	processed_pseudogene	ENSG00000220725.1	RP11-228O6.2	-2752	gene	protein_coding	ENSG00000112175.8	BMP5	71401	8.68522	0	0	0	0
chr7	43396769	43397085	4	0	3	316	4.70459	1.3065	8.60198	3.57664	0	0	41.5792	0	0	43442828	45104	43583050	185946	0	-332	lnc-COA1-4:1	43297431	-95280	lnc-COA1-4:1	43297431	-95280	SNHG15	1585939	gene	protein_coding	ENSG00000002746.15	HECW1	0	exon	protein_coding	ENSG00000002746.15	HECW1	0	gene	protein_coding	ENSG00000002746.15	HECW1	0	8.67992	1	0	0	0
chr4	23481856	23482515	4	2	3	659	8.89236	1.08571	12.039	3.92766	12.4578	16.6103	32.6245	103.478	137.971	23486395	3746	23589661	107129	-231	0	lnc-PPARGC1A-6:1	23514939	32425	lnc-PPARGC1A-6:1	23514939	32425	LINC02473	1177342	gene	processed_pseudogene	ENSG00000251220.2	RFPL4AP3	32426	exon	processed_pseudogene	ENSG00000251220.2	RFPL4AP3	32426	gene	lncRNA	ENSG00000250137.1	RP11-380P13.1	78526	8.67209	0	0	0	0
chr9	21616218	21616840	4	2	3	622	2.99966	0.521398	3.62572	4.1319	1.99034	2.65378	113.961	54.895	73.1933	21430835	-185384	21440675	-175544	0	1875	lnc-MTAP-6:1	21638284	21445	lnc-MTAP-6:1	21638284	21445	MIR31HG	-56319	gene	processed_pseudogene	ENSG00000227443.2	H3P30	21446	exon	processed_pseudogene	ENSG00000227443.2	H3P30	21446	gene	lncRNA	ENSG00000171889.5	MIR31HG	-56730	8.63912	0	0	0	0
chr2	220300062	220300547	4	0	3	485	4.92305	0.699274	6.89903	5.418	0.0198845	0.0265127	78.5327	0.288222	0.384296	220212481	-87582	220224306	-75757	0	334	lnc-SLC4A3-7:1	220105655	0	lnc-SLC4A3-7:1	220105655	0	LINC00607	-4451109	gene	lncRNA	ENSG00000239498.1	AC114765.1	0	exon	lncRNA	ENSG00000239498.1	AC114765.1	21555	gene	lncRNA	ENSG00000239498.1	AC114765.1	0	8.63852	1	0	1	0
chr7	75913085	75913476	4	2	3	391	5.28529	1.61934	8.29647	4.31924	1.34031	0.244284	52.0612	16.1552	2.94444	75980930	66849	75915053	1558	0	213	lnc-RHBDD2-2:1	75922754	9279	lnc-RHBDD2-2:1	75922754	9279	APTR	1744184	gene	protein_coding	ENSG00000127948.16	POR	0	exon	protein_coding	ENSG00000127948.16	POR	1674	gene	protein_coding	ENSG00000127948.16	POR	0	8.6302	1	0	0	0
chr8	87230908	87231258	4	1	3	350	2.81315	0.668592	8.88477	3.81833	0.768166	0.874919	42.9761	8.64587	9.8474	87138232	-92677	86514664	-716245	0	0	lnc-DCAF4L2-2:4	87540834	309577	lnc-DCAF4L2-2:4	87540834	309577	CA3-AS1	-1765994	gene	protein_coding	ENSG00000176571.12	CNBD1	0	exon	protein_coding	ENSG00000176571.12	CNBD1	5662	gene	protein_coding	ENSG00000176571.12	CNBD1	0	8.62802	1	0	0	0
chr2	183290295	183290538	4	1	4	243	4.58207	0.98143	9.53454	4.0782	12.346	16.312	42.7729	129.487	171.083	183223291	-67005	183409895	119337	963	0	lnc-NUP35-4:4	183214318	-74896	lnc-NUP35-4:4	183214318	-74896	schlap1	-2373357	gene	lncRNA	ENSG00000287621.1	RP11-341N18.1	0	exon	lncRNA	ENSG00000287621.1	RP11-341N18.1	26218	gene	lncRNA	ENSG00000287621.1	RP11-341N18.1	0	8.61977	1	0	0	0
chr17	72066375	72067272	4	1	3	897	17.0388	2.16219	29.3853	4.83228	0.316523	0.0736572	16.4445	1.07715	0.25066	72071231	3519	72115316	48028	0	0	lnc-SLC39A11-10:7	72040731	0	lnc-SLC39A11-10:7	72040731	0	SOX9-AS1	0	gene	lncRNA	ENSG00000288605.1	RP11-84E24.4	0	exon	lncRNA	ENSG00000234899.11	SOX9-AS1	0	gene	lncRNA	ENSG00000288605.1	RP11-84E24.4	0	8.60895	1	1	1	0
chr4	41182583	41183348	4	3	3	765	17.1134	1.65002	28.9079	4.03148	12.6458	16.5625	13.9459	43.7453	57.2941	41260795	77234	41214348	30981	1183	0	lnc-APBB2-2:2	41065668	0	lnc-APBB2-2:5	41193792	10445	DANCR	11528978	gene	protein_coding	ENSG00000163697.17	APBB2	0	exon	protein_coding	ENSG00000163697.17	APBB2	-4893	gene	protein_coding	ENSG00000163697.17	APBB2	0	8.6054	1	0	1	0
chr9	73778988	73780526	4	1	3	1538	8.75917	3.00255	11.079	3.39934	0.317268	0	30.6827	2.86369	0	73778224	-765	74376667	596121	85	0	lnc-ALDH1A1-10:1	73699878	0	lnc-ALDH1A1-10:1	73699878	0	PCA3	2911455	gene	rRNA_pseudogene	ENSG00000212454.1	RNA5SP286	-27911	exon	rRNA_pseudogene	ENSG00000212454.1	RNA5SP286	-27911	gene	processed_pseudogene	ENSG00000223368.2	RP11-401G5.1	90400	8.60202	0	0	1	0
chr14	96945672	96946840	4	1	4	1168	6.12181	1.85858	13.9479	4.20289	0.257345	0.0942891	30.1328	1.84505	0.67601	97006167	58395	96797599	-148074	0	0	lnc-ATG2B-20:1	96943564	0	lnc-ATG2B-20:1	96943564	0	TCL6	-1265840	gene	protein_coding	ENSG00000100749.9	VRK1	0	exon	protein_coding	ENSG00000100749.9	VRK1	0	gene	protein_coding	ENSG00000100749.9	VRK1	0	8.58737	1	0	1	0
chr8	40424977	40427092	4	1	3	2115	4.68329	3.88581	7.56964	6.91827	1.00902	0.0265127	91.395	13.3298	0.35025	40393383	-31595	40897581	470470	0	0	lnc-ZMAT4-5:1	40417938	0	lnc-ZMAT4-5:1	40417938	0	SIRLNT	-71845	gene	lncRNA	ENSG00000253354.2	CTA-392C11.2	-22967	exon	lncRNA	ENSG00000253354.2	CTA-392C11.2	-22967	gene	lncRNA	ENSG00000253354.2	CTA-392C11.2	-23309	8.58449	0	0	1	0
chr1	191487517	191489539	4	2	4	2022	15.7122	3.01789	25.4394	6.12841	1.48988	1.41418	24.0902	5.8566	5.55903	191228518	-259000	192158435	668875	0	0	lnc-BRINP3-13:1	191518053	28515	lnc-BRINP3-13:1	191518053	28515	MIR181A1HG	7288323	gene	lncRNA	ENSG00000233882.2	LINC01680	-259050	exon	lncRNA	ENSG00000233882.2	LINC01680	-259050	gene	lncRNA	ENSG00000233882.2	LINC01680	-259195	8.57531	0	0	0	0
chr2	58493677	58496589	4	2	3	2912	6.26042	3.95941	3.09192	6.76813	3.26273	0.86658	218.897	105.525	28.0273	58497900	1146	58241382	-252296	0	0	LINC01122:28	58428411	0	LINC01122:28	58428411	0	BCYRN1	-11158164	gene	lncRNA	ENSG00000233723.9	LINC01122	0	exon	lncRNA	ENSG00000233723.9	LINC01122	1146	gene	lncRNA	ENSG00000233723.9	LINC01122	0	8.57091	1	0	1	0
chr3	176731320	176733283	4	2	4	1963	11.4338	2.72651	24.0942	3.46754	2.28188	2.79367	14.3916	9.47064	11.5948	176721985	-9336	176695869	-35452	486	0	LINC01208:13	176720506	0	LINC01208:13	176720506	0	SOX2OT	4256480	gene	lncRNA	ENSG00000223715.3	LINC01208	0	exon	lncRNA	ENSG00000223715.3	LINC01208	-10690	gene	lncRNA	ENSG00000223715.3	LINC01208	0	8.57009	1	0	1	0
chr1	47525630	47527292	4	1	3	1662	6.3189	3.16508	9.30998	4.90884	0.460132	0.115833	52.7266	4.94235	1.24419	47508651	-16980	47436284	-89347	0	0	lnc-STIL-9:1	47533718	6427	lnc-STIL-9:1	47533718	6427	FOXD2-AS1	-90990	gene	processed_pseudogene	ENSG00000227883.1	ATP6V0E1P4	22905	exon	processed_pseudogene	ENSG00000227883.1	ATP6V0E1P4	22905	gene	processed_pseudogene	ENSG00000227883.1	ATP6V0E1P4	23042	8.56696	0	0	0	0
chr15	101634811	101635271	4	1	3	460	5.76488	0.438575	7.22972	3.60284	0.926919	1.18612	49.8337	12.8209	16.4062	101614372	-20440	101652142	16852	0	0	lnc-TARSL2-3:1	101633256	0	lnc-TARSL2-3:1	101633256	0	AC036108.1	-2528988	gene	protein_coding	ENSG00000184277.13	TM2D3	0	exon	protein_coding	ENSG00000184277.13	TM2D3	0	gene	protein_coding	ENSG00000184277.13	TM2D3	1089	8.56574	1	0	1	0
chr9	7782309	7782677	4	0	3	368	2.8984	0.98143	8.38604	5.44023	0.111977	0	64.8725	1.33528	0	7912017	129223	7799798	17104	0	441	lnc-DMAC1-1:2	7782482	0	lnc-DMAC1-1:2	7782482	0	BNC2-AS1	8944138	gene	lncRNA	ENSG00000273056.1	RP11-77E14.2	3429	exon	lncRNA	ENSG00000273056.1	RP11-77E14.2	3429	gene	protein_coding	ENSG00000137038.8	DMAC1	15962	8.56434	0	0	1	0
chr10	58366264	58367007	4	2	3	743	4.85373	0.950748	8.39716	4.70237	0.871938	0.814211	55.9995	10.3837	9.69626	58394414	27282	58385021	17995	0	0	lnc-IPMK-3:1	58384241	17235	lnc-IPMK-3:1	58384241	17235	LINC00844	632476	gene	protein_coding	ENSG00000072401.15	UBE2D1	0	exon	protein_coding	ENSG00000072401.15	UBE2D1	917	gene	protein_coding	ENSG00000072401.15	UBE2D1	0	8.54962	1	0	0	0
chr8	24233636	24235525	4	3	3	1889	12.1264	2.83079	15.8258	6.02803	12.1777	15.7641	38.09	76.9486	99.6106	24183369	-50268	24294048	58503	0	0	lnc-NEFL-6:15	24287155	51631	lnc-NEFL-6:15	24287155	51631	AC084026.1	5312647	gene	lncRNA	ENSG00000253891.2	RP11-203E8.1	-56556	exon	lncRNA	ENSG00000253891.2	RP11-203E8.1	-56556	gene	lncRNA	ENSG00000253891.2	RP11-203E8.1	-56617	8.53063	0	0	0	0
chr8	79701284	79704479	4	3	3	3195	9.79277	4.57586	11.0727	6.49403	9.89736	12.6242	58.6488	89.385	114.011	79638234	-63051	79767621	63124	0	0	lnc-MRPS28-5:1	79764493	60015	LINC01607:3	79768061	63583	AC083837.1	-860760	gene	protein_coding	ENSG00000104435.14	STMN2	-35126	exon	protein_coding	ENSG00000104435.14	STMN2	-35126	gene	protein_coding	ENSG00000104435.14	STMN2	-36470	8.53005	0	0	0	0
chr9	92037506	92038029	4	3	3	523	8.83374	1.38321	16.1407	4.95959	24.5455	32.0555	30.7273	152.073	198.601	92004518	-32989	92113913	75867	0	0	lnc-CENPP-13:1	92031147	-5596	lnc-CENPP-13:1	92031147	-5596	AL158071.2	-824461	gene	protein_coding	ENSG00000090054.15	SPTLC1	0	exon	protein_coding	ENSG00000090054.15	SPTLC1	220	gene	protein_coding	ENSG00000090054.15	SPTLC1	0	8.52923	1	0	0	0
chr3	178657635	178657901	4	1	3	266	9.69691	0.86181	17.8901	3.80175	0.249476	0.282867	21.2505	1.39449	1.58114	178748485	90539	178558956	-98680	-791	0	KCNMB2-AS1:5	178526504	0	KCNMB2-AS1:5	178526504	0	SOX2OT	2331862	gene	lncRNA	ENSG00000237978.6	KCNMB2-AS1	0	exon	lncRNA	ENSG00000237978.6	KCNMB2-AS1	71293	gene	protein_coding	ENSG00000275163.1	RP11-385J1.3	0	8.52442	1	0	1	0
chr16	25832740	25833089	4	0	3	349	1.32132	0.438575	2.15756	4.6483	0.13064	0	215.443	6.05499	0	25692719	-140022	25532893	-299848	0	-924	lnc-ZKSCAN2-8:1	26032538	199450	lnc-ZKSCAN2-7:1	26062749	229661	LINC01567	-1161679	gene	lncRNA	ENSG00000285882.1	CTD-2337L2.1	0	exon	processed_pseudogene	ENSG00000260255.1	RP11-185O21.1	-6410	gene	protein_coding	ENSG00000182601.7	HS3ST4	0	8.51015	1	0	0	0
chr6	119711200	119713032	4	2	4	1832	10.8957	4.03912	15.4577	3.92828	0.833623	0.53917	25.413	5.39292	3.48803	119699495	-11706	119349807	-361394	0	0	lnc-ASF1A-3:3	119549807	0	lnc-ASF1A-3:3	119549807	0	LINC00222	-10941259	gene	miRNA	ENSG00000265725.1	MIR3144	302148	exon	miRNA	ENSG00000265725.1	MIR3144	302148	gene	lncRNA	ENSG00000287100.1	RP1-193N13.1	-320767	8.50185	0	0	1	0
chr2	68697184	68698578	4	2	3	1394	3.73487	2.64368	6.77974	5.81653	13.4431	17.5508	85.7929	198.283	258.872	68831505	131151	68734822	36224	0	0	lnc-PROKR1-3:2	68688507	-5957	lnc-PROKR1-3:2	68688507	-5957	LINC00152	18756204	gene	protein_coding	ENSG00000163219.12	ARHGAP25	0	exon	protein_coding	ENSG00000163219.12	ARHGAP25	11928	gene	protein_coding	ENSG00000163219.12	ARHGAP25	0	8.4917	1	0	0	0
chr18	35067526	35067832	4	0	4	306	3.47383	0.230016	8.68296	5.386	0.111977	0	62.0295	1.28962	0	35183614	115714	35041904	-25623	0	-631	lnc-MAPRE2-3:1	35144941	77110	lnc-MAPRE2-3:1	35144941	77110	PCAT18	-8363889	gene	protein_coding	ENSG00000166974.13	MAPRE2	0	exon	protein_coding	ENSG00000166974.13	MAPRE2	2364	gene	protein_coding	ENSG00000166974.13	MAPRE2	0	8.4794	1	0	0	0
chr18	23993706	23996301	4	3	4	2595	6.0579	4.51761	7.09244	5.1183	2.8967	3.16552	72.1656	40.842	44.6322	23994479	0	24139041	142722	0	0	TTC39C-AS1:9	23990852	0	TTC39C-AS1:9	23990852	0	AC010754.1	-11151	gene	protein_coding	ENSG00000168234.13	TTC39C	0	exon	lncRNA	ENSG00000264745.1	TTC39C-AS1	0	gene	protein_coding	ENSG00000168234.13	TTC39C	0	8.47414	1	0	1	1
chr4	3278193	3279229	4	1	3	1036	7.46449	4.13418	9.35435	3.31612	1.51291	0.0265127	35.45	16.1734	0.283426	3249597	-28597	3247770	-30424	0	0	lnc-LRPAP1-8:1	3248484	-28572	lnc-MSANTD1-3:1	3309498	30270	CTBP1-AS	-2059603	gene	protein_coding	ENSG00000188981.11	MSANTD1	-6455	exon	protein_coding	ENSG00000188981.11	MSANTD1	-6455	gene	protein_coding	ENSG00000188981.11	MSANTD1	-8394	8.47138	0	0	0	0
chr6	146824866	146825431	4	1	3	565	4.2623	0.490715	4.00143	4.24344	1.1354	1.41434	106.048	28.375	35.3458	146824801	-66	146657933	-166934	183	0	lnc-ADGB-2:2	146830157	4727	lnc-ADGB-2:2	146830157	4727	LUADT1	333495	gene	lncRNA	ENSG00000233452.7	STXBP5-AS1	0	exon	lncRNA	ENSG00000233452.7	STXBP5-AS1	-65	gene	lncRNA	ENSG00000233452.7	STXBP5-AS1	0	8.4456	1	0	0	1
chr10	123107569	123108793	4	1	3	1224	15.9466	1.73896	23.5903	2.97096	1.7182	0.0265127	12.594	7.28352	0.112388	123088958	-18612	123135939	27128	0	0	lnc-HMX3-2:1	123128485	19693	lnc-HMX3-2:1	123128485	19693	LINC01561	-2507446	gene	protein_coding	ENSG00000188620.11	HMX3	27178	exon	protein_coding	ENSG00000188620.11	HMX3	27178	gene	protein_coding	ENSG00000188620.11	HMX3	27659	8.44077	0	0	0	0
[truncated: 2,854 more rows]
[truncated: 2 more columns]
