# Supplementary material for: Whole-genome-scale identification of novel non-protein-coding RNAs controlling cell proliferation and survival through a functional forward genetics strategy
Source: Sci Rep. 2022 Jan 7;12:182. doi: 10.1038/s41598-021-03983-5 (PMC8741825; doi:10.1038/s41598-021-03983-5)
Supplement: Supplementary file 4 — Supplementary Table S3. [file 41598_2021_3983_MOESM4_ESM.xlsx]

## Sheet: S3_MF_NoD_Selected_Min3Reps_Spe
Sequences selected following 47d of continuous culture + anti-FAS treatment – replicates A – C only (d47+anti-FAS, MF_NoD); inserts were triaged on the basis of being selected in at least 3 independent experimental replicates (MF_NoD A – C), and with evidence of directional read support (confirming that the insert sequences were indeed library-derived on the basis that they contained vector seque…
Chromosome	Start	Stop	JCPZ_Positive	MF_Positive	MFZ_Positive	Length	CL3cMean	GenomicDigestMean	JCPZMean	MFZMean	MFMean	MF_NoD_Mean	MFZ_Potentiation	MF_Potentiation	MF_NoD_Potentiation	SarropolousFeatureEND	SarropolousFeatureDISTANCE	LiuFeatureEND	LiuFeatureDISTANCE	Dra1DISTANCE	Aan1DISTANCE	lncpediaHIT	lncpediaHITEndCoord	lncpediaHITDistance	lncpediaHIT_HC	lncpediaHITEndCoord_HC	lncpediaHITDistance_HC	CancerLncRNACensusHIT	CancerLncRNACensusHITDist	GenCode.GeneLEVEL.FeatureType	GenCode.GeneLEVEL.BioType	GenCode.GeneLEVEL.KnownGeneID	GenCode.GeneLEVEL.KnownGeneName	GenCode.GeneLEVEL.Distance	GenCode.ExonLEVEL.FeatureType	GenCode.ExonLEVEL.BioType	GenCode.ExonLEVEL.KnownGeneID	GenCode.ExonLEVEL.KnownGeneName	GenCode.ExonLEVEL.Distance	GenCode.Intronic.FeatureType	GenCode.Intronic.BioType	GenCode.Intronic.KnownGeneID	GenCode.Intronic.KnownGeneName	GenCode.Intronic.Distance	MF_NoD_DirectionalSupport	Known Gene	Cancer lncRNA	Lncipedia	Sarropoulos
chr10	78414792	78415103	4	3	3	311	4.17716	1.15931	6.78886	111.743	28055.4	36988.8	1645.97	413257	544846	78396673	-18120	78459635	44515	-1	0	lnc-RPS24-3:6	78406543	0	lnc-RPS24-3:6	78406543	0	LINC00857	1792270	gene	lncRNA	ENSG00000230417.12	LINC00856	0	exon	lncRNA	ENSG00000282863.1	RP11-90J7.3	-8093	gene	lncRNA	ENSG00000282863.1	RP11-90J7.3	0	59423.9	1	0	1	0
chr12	112947115	112947451	4	3	1	336	2.47748	131.604	2.84877	92.0367	7294.22	9725.48	3230.76	256048	341393	112950202	1923	112938581	-8535	0	0	lnc-RASAL1-1:1	112907627	0	lnc-RASAL1-1:1	112907627	0	LINC01234	636436	gene	protein_coding	ENSG00000111331.14	OAS3	0	exon	protein_coding	ENSG00000111331.14	OAS3	0	gene	protein_coding	ENSG00000111331.14	OAS3	-586	18205.3	1	0	1	0
chr6	46281725	46282558	0	3	2	833	0.857809	44.6363	0.237132	7099.39	11149.9	14866.1	2.99385e+06	4.70199e+06	6.26912e+06	46276429	-5297	46130178	-151548	-212	0	lnc-ENPP4-2:3	46276323	0	lnc-ENPP4-2:3	46276323	0	FOXP4-AS1	-4733105	gene	protein_coding	ENSG00000172348.15	RCAN2	0	exon	protein_coding	ENSG00000172348.15	RCAN2	-32829	gene	protein_coding	ENSG00000172348.15	RCAN2	0	12273.9	1	0	1	0
chr7	11215077	11216089	3	3	3	1012	0.788521	2.3493	1.22577	47.0159	8057.38	10633.7	3835.63	657333	867510	11227064	10835	11298299	82193	0	54	lnc-PHF14-14:9	11197306	0	lnc-PHF14-14:9	11197306	0	AC004895.1	-5121993	gene	lncRNA	ENSG00000230333.6	AC004538.3	0	exon	lncRNA	ENSG00000230333.6	AC004538.3	10930	gene	lncRNA	ENSG00000230333.6	AC004538.3	0	7460.79	1	0	1	0
chr18	2744716	2745243	4	3	1	527	4.64064	8.27748	3.91547	2.89978	3343.15	4457.18	74.0595	85383.1	113835	2656261	-88456	2656007	-88710	0	248	lnc-LPIN2-1:2	2688563	0	lnc-LPIN2-1:2	2688563	0	GAPLINC	721008	gene	lncRNA	ENSG00000266049.1	RP11-703M24.5	0	exon	protein_coding	ENSG00000101596.16	SMCHD1	-788	gene	protein_coding	ENSG00000101596.16	SMCHD1	0	6604.65	1	0	1	0
chr4	30603764	30604460	4	3	1	696	2.93033	4.09427	3.97775	1.9473	2327.38	3102.83	48.9548	58510	78004.5	30602812	-953	32157786	1553306	0	0	lnc-STIM2-10:1	30728312	123853	lnc-STIM2-10:1	30728312	123853	LINC02473	-5932197	gene	lncRNA	ENSG00000286596.1	RP11-495L18.2	114346	exon	lncRNA	ENSG00000286596.1	RP11-495L18.2	114346	gene	lncRNA	ENSG00000286596.1	RP11-495L18.2	114890	4278.77	0	0	0	0
chr14	89352840	89354080	1	3	1	1240	0.532801	80.6794	0.41325	1.55047	5554.11	7405.23	375.19	1.34401e+06	1.79195e+06	89350493	-2348	89412213	58114	0	-1569	lnc-TTC8-4:5	89350301	0	lnc-TTC8-4:5	89350301	0	AL512791.2	1029286	gene	lncRNA	ENSG00000258752.2	RP11-356K23.1	0	exon	lncRNA	ENSG00000258752.2	RP11-356K23.1	0	gene	protein_coding	ENSG00000053254.16	FOXN3	0	3630.38	1	0	1	0
chr21	33914957	33916096	4	3	1	1139	4.305	4.60033	4.05756	1.46952	1313.77	1751.08	36.2167	32378.4	43155.8	33915779	0	33915952	0	0	0	lnc-CRYZL1-82:2	33912377	0	LINC00649:3	33915549	0	PlncRNA-1	2215672	gene	protein_coding	ENSG00000241837.7	ATP5PO	0	exon	protein_coding	ENSG00000241837.7	ATP5PO	0	gene	protein_coding	ENSG00000249209.2	AP000304.12	0	2591.88	1	0	1	1
chr19	4709192	4709847	3	4	2	655	1.30003	1.51506	1.88111	7.34677	760.258	1013.38	390.555	40415.4	53871.3	4723938	13827	4723590	13725	0	-472	lnc-MYDGF-2:1	4714186	4340	lnc-FEM1A-3:1	4749416	39570	RAB11B-AS1	3664527	gene	protein_coding	ENSG00000142002.18	DPP9	0	exon	protein_coding	ENSG00000142002.18	DPP9	-3222	gene	protein_coding	ENSG00000142002.18	DPP9	0	2516.06	1	0	0	0
chr6	53737721	53739330	4	3	2	1609	4.06521	2.1254	8.98938	11.5585	927.478	1222.65	128.579	10317.5	13601.1	53741338	1555	53751999	12652	0	0	lnc-LRRC1-6:2	53736545	0	lnc-LRRC1-6:2	53736545	0	RN7SK	-741774	gene	lncRNA	ENSG00000227885.3	RP11-79N23.1	0	exon	lncRNA	ENSG00000227885.3	RP11-79N23.1	0	gene	lncRNA	ENSG00000227885.3	RP11-79N23.1	2010	2474.72	1	0	1	0
chr17	47442625	47442864	4	3	2	239	6.82515	2.1652	10.2775	1.34842	719.186	958.815	13.1201	6997.66	9329.24	47325030	-117596	47492446	49559	169	0	lnc-EFCAB13-1:1	47445234	2371	lnc-EFCAB13-1:1	47445234	2371	HOXB-AS3	1106767	gene	protein_coding	ENSG00000178852.16	EFCAB13	-1313	exon	protein_coding	ENSG00000178852.16	EFCAB13	-1313	gene	protein_coding	ENSG00000178852.16	EFCAB13	-2195	2468.85	0	0	0	0
chr2	5321016	5321256	4	3	4	240	9.63832	13.3134	10.533	201.497	624.154	827.129	1913.01	5925.71	7852.75	5318802	-2215	5692639	371364	-556	0	lnc-CMPK2-33:1	5313739	-6883	lnc-CMPK2-33:1	5313739	-6883	linc01105	611288	gene	processed_pseudogene	ENSG00000228585.1	AC073143.1	-6882	exon	processed_pseudogene	ENSG00000228585.1	AC073143.1	-6882	gene	lncRNA	ENSG00000232835.1	AC107057.1	228801	2374.61	0	0	0	0
chr11	45445968	45446331	4	3	2	363	2.44553	7.53249	6.33572	1314.97	1071.32	1428.3	20754.8	16909.2	22543.6	45412723	-33246	45286365	-159604	0	-6841	lnc-SYT13-3:1	45387214	0	lnc-SYT13-3:1	45387214	0	AC087276.2	-2086673	gene	lncRNA	ENSG00000255041.1	RP11-430H10.4	0	exon	lncRNA	ENSG00000286418.1	RP11-430H10.5	-33223	gene	lncRNA	ENSG00000255041.1	RP11-430H10.4	0	2323.57	1	0	1	0
chr7	137120513	137121580	4	3	3	1067	6.66529	4.24157	13.2477	92.0959	972.955	1293.76	695.184	7344.33	9765.96	137101263	-19251	137343651	222052	0	0	lnc-PTN-2:10	137119758	0	lnc-PTN-2:10	137119758	0	PINT	-6010338	gene	lncRNA	ENSG00000234352.9	AC009264.1	0	exon	lncRNA	ENSG00000234352.9	AC009264.1	-214	gene	lncRNA	ENSG00000234352.9	AC009264.1	0	2144.42	1	0	1	0
chr8	40876083	40879700	4	3	3	3617	5.49315	8.53828	2.97243	7.26625	937.233	1248.8	244.454	31530.8	42012.6	40883549	3721	40897581	17862	0	0	lnc-SFRP1-3:1	40808522	0	lnc-ZMAT4-1:1	40900015	20316	SIRLNT	-522951	gene	protein_coding	ENSG00000165061.15	ZMAT4	0	exon	protein_coding	ENSG00000165061.15	ZMAT4	4830	gene	protein_coding	ENSG00000165061.15	ZMAT4	0	2055.9	1	0	1	0
chr4	100163537	100163868	3	3	1	331	0.719269	0.371094	1.9546	15.8295	589.516	777.411	809.857	30160.4	39773.4	100148786	-14752	99950415	-213123	0	0	lnc-DAPP1-2:3	100008070	0	lnc-DAPP1-4:1	100169501	5634	LEF1-AS1	8003658	gene	lncRNA	ENSG00000245322.7	H2AZ1-DT	0	exon	protein_coding	ENSG00000145358.6	DDIT4L	22003	gene	lncRNA	ENSG00000245322.7	H2AZ1-DT	0	1730.44	1	0	1	0
chr11	45519703	45523186	4	3	3	3483	26.9115	17.5885	34.7182	11.0001	745.393	992.34	31.6839	2146.98	2858.27	45528443	4940	45650358	127154	0	0	lnc-CHST1-5:1	45489698	0	lnc-CHST1-5:1	45489698	0	AC087276.2	-2160408	gene	lncRNA	ENSG00000254746.6	RP11-958J22.1	0	exon	processed_pseudogene	ENSG00000255519.1	RP11-958J22.2	-5252	gene	lncRNA	ENSG00000254746.6	RP11-958J22.1	0	1678.79	1	0	1	0
chr7	106063354	106064452	4	3	1	1098	0.916399	5.52039	1.28965	2.44082	2048.71	2731.19	189.262	158857	211777	106091293	25673	106112193	47723	0	2064	lnc-SYPL1-6:1	106070609	6158	lnc-SYPL1-6:1	106070609	6158	KMT2E-AS1	-1049034	gene	protein_coding	ENSG00000008282.9	SYPL1	26054	exon	protein_coding	ENSG00000008282.9	SYPL1	26054	gene	protein_coding	ENSG00000008282.9	SYPL1	27489	1549.59	0	0	0	0
chr19	14902160	14905667	4	3	1	3507	9.84084	6.14006	12.1703	0.533422	837.883	1104.04	4.38297	6884.64	9071.56	14873943	-28218	14972664	66977	0	0	lnc-OR7C2-2:1	14916415	10749	lnc-OR7C2-2:1	14916415	10749	UCA1	922540	gene	unprocessed_pseudogene	ENSG00000269787.2	OR7A3P	0	exon	unprocessed_pseudogene	ENSG00000269787.2	OR7A3P	0	gene	transcribed_unprocessed_pseudogene	ENSG00000268834.2	OR7A1P	-4392	1462	1	0	0	0
chr5	157989443	157990129	2	3	2	686	0.303683	18.7025	1.59098	4551.64	1243.73	1657.98	286091	78173.9	104212	158037696	47313	157859147	-130297	0	0	lnc-CLINT1-6:1	157984657	0	lnc-LSM11-9:1	157949203	-34501	LINC02159	2941650	gene	unprocessed_pseudogene	ENSG00000253743.1	MARK2P11	0	exon	unprocessed_pseudogene	ENSG00000253743.1	MARK2P11	0	gene	unprocessed_pseudogene	ENSG00000253743.1	MARK2P11	0	1460.39	1	0	1	0
chr4	39266575	39268557	2	3	1	1982	2.62135	43.0617	0.631229	29.3782	2962.97	3950.13	4654.13	469396	625783	39324977	56169	39182583	-83993	0	0	lnc-RFC1-1:1	39223695	-40595	lnc-RPL9-2:1	39320459	51903	DANCR	13443769	gene	protein_coding	ENSG00000157796.18	WDR19	0	exon	protein_coding	ENSG00000157796.18	WDR19	0	gene	protein_coding	ENSG00000157796.18	WDR19	0	1386.84	1	0	0	0
chr1	81713023	81714289	4	3	2	1266	12.6539	2.37075	17.397	25.6761	401.05	530.403	147.589	2305.28	3048.82	81733242	18651	81587484	-125540	0	0	lnc-ADGRL2-4:3	81306159	0	lnc-ADGRL2-4:3	81306159	0	RP4	4989214	gene	protein_coding	ENSG00000117114.20	ADGRL2	0	exon	processed_pseudogene	ENSG00000215875.4	ST13P20	7405	gene	protein_coding	ENSG00000117114.20	ADGRL2	0	1243.38	1	0	1	0
chr2	133232794	133233532	3	3	2	738	0.884412	2.0916	1.13586	22.8329	1462.76	1950.1	2010.18	128780	171685	133265602	31958	133326822	93272	57	0	lnc-GPR39-4:1	133264967	31436	lnc-GPR39-4:1	133264967	31436	ZEB2-AS1	11284447	gene	protein_coding	ENSG00000176771.17	NCKAP5	0	exon	protein_coding	ENSG00000176771.17	NCKAP5	-19015	gene	protein_coding	ENSG00000176771.17	NCKAP5	0	1230.35	1	0	0	0
chr2	8702873	8703595	1	3	1	722	0.19713	3.57598	0.581788	1.27607	1033.22	1377.35	219.336	177593	236744	8703464	0	8682267	-20607	0	1035	lnc-MBOAT2-11:1	8721133	17539	lnc-MBOAT2-11:1	8721133	17539	LINC00570	2669018	gene	protein_coding	ENSG00000134313.16	KIDINS220	17487	exon	protein_coding	ENSG00000134313.16	KIDINS220	17487	gene	protein_coding	ENSG00000115738.10	ID2	-19189	1227.17	0	0	0	1
chr1	6231796	6233699	4	3	3	1903	5.88203	3.93174	9.01231	0.495937	1119.21	1491.73	5.50288	12418.6	16552.1	6201351	-30446	6235678	1961	0	0	LINC00337:5	6236185	2487	LINC00337:5	6236185	2487	CAMTA1-DT	550194	gene	protein_coding	ENSG00000116237.16	ICMT	0	exon	protein_coding	ENSG00000116237.16	ICMT	0	gene	protein_coding	ENSG00000116237.16	ICMT	0	1002.62	1	0	0	0
chr13	76049867	76051712	4	3	1	1845	8.20507	10.5501	11.9539	9.06219	273.377	364.254	75.8094	2286.93	3047.15	76014505	-35363	76102729	50998	0	0	lnc-LMO7DN-6:5	75907377	0	lnc-LMO7DN-6:5	75907377	0	RNA00364	-8669874	gene	lncRNA	ENSG00000224933.2	LINC01034	-35366	exon	lncRNA	ENSG00000224933.2	LINC01034	-35366	gene	lncRNA	ENSG00000224933.2	LINC01034	-35509	983.724	0	0	1	0
chr2	208118746	208120822	2	3	1	2076	2.79718	5.92217	1.4966	0.518543	507.23	675.833	34.6479	33892	45157.8	208119225	0	208124374	3531	0	0	lnc-PIKFYVE-4:3	208119128	0	lnc-PIKFYVE-4:3	208119128	0	CPS1-IT1	2496750	gene	protein_coding	ENSG00000118231.5	CRYGD	786	exon	protein_coding	ENSG00000118231.5	CRYGD	786	gene	protein_coding	ENSG00000118231.5	CRYGD	1125	978.103	0	0	1	1
chr2	196763414	196764942	4	3	1	1528	2.39757	5.53262	1.35396	0.505189	1284.83	1712.6	37.3119	94893.8	126488	196805600	40647	196799439	34478	0	0	lnc-C2orf66-2:1	196764578	0	lnc-C2orf66-2:1	196764578	0	SATB2-AS1	2692759	gene	protein_coding	ENSG00000119041.11	GTF3C3	0	exon	protein_coding	ENSG00000144395.18	CCDC150	0	gene	protein_coding	ENSG00000119041.11	GTF3C3	0	976.726	1	0	1	0
chr8	103320572	103321321	1	3	1	749	1.28937	2.63446	0.240841	0.838844	1124.17	1498.62	348.297	466767	622243	103320087	-486	103299126	-21447	0	0	BAALC-AS1:3	103266544	-21791	BAALC-AS1:3	103266544	-21791	BAALC-AS1	-21801	gene	protein_coding	ENSG00000164930.12	FZD6	0	exon	lncRNA	ENSG00000286337.1	RP11-318M2.5	-466	gene	protein_coding	ENSG00000164930.12	FZD6	0	897.002	1	0	0	0
chr14	25062457	25063972	4	3	2	1515	8.44481	2.30638	16.4577	1.50042	305.726	403.305	9.11682	1857.65	2450.56	25052585	-9873	25050175	-12283	54	0	lnc-KHNYN-3:1	25095349	31378	lnc-KHNYN-3:1	25095349	31378	DHRS4-AS1	-1009903	gene	protein_coding	ENSG00000168952.15	STXBP6	-12160	exon	protein_coding	ENSG00000168952.15	STXBP6	-12160	gene	protein_coding	ENSG00000168952.15	STXBP6	-13251	867.086	0	0	0	0
chr20	49487288	49487867	4	3	1	579	4.11848	7.07526	7.82124	1.23239	322.141	425.291	15.757	4118.8	5437.65	49463623	-23666	49482693	-4596	0	-1207	lnc-PTGIS-2:1	49474122	-12378	lnc-PTGIS-2:1	49474122	-12378	ZFAS1	-187689	gene	protein_coding	ENSG00000158445.10	KCNB1	-2991	exon	protein_coding	ENSG00000158445.10	KCNB1	-2991	gene	protein_coding	ENSG00000158445.10	KCNB1	-3347	818.53	0	0	0	0
chr11	57863955	57868390	4	3	4	4435	5.93536	9.74672	5.06294	22.7794	1837.49	2426.71	449.925	36292.9	47930.9	57867323	0	57762044	-101912	0	0	lnc-BTBD18-1:1	57870321	1932	lnc-BTBD18-1:1	57870321	1932	AP000662.1	-211166	gene	transcribed_unprocessed_pseudogene	ENSG00000255303.2	OR5BA1P	0	exon	transcribed_unprocessed_pseudogene	ENSG00000255303.2	OR5BA1P	0	gene	transcribed_unprocessed_pseudogene	ENSG00000255303.2	OR5BA1P	0	814.843	1	0	0	1
chr1	163276610	163278007	4	3	2	1397	1.79017	1.79722	1.90682	5.70006	562.89	749.923	298.93	29519.9	39328.5	163338093	59982	163321924	43898	0	0	lnc-RGS5-1:23	163262772	0	lnc-RGS5-1:23	163262772	0	SUMO1P3	-2958905	gene	protein_coding	ENSG00000143228.13	NUF2	0	exon	protein_coding	ENSG00000143228.13	NUF2	-9266	gene	protein_coding	ENSG00000143248.13	RGS5	0	763.423	1	0	1	0
chr2	180780850	180783382	4	3	1	2532	1.74226	5.99577	2.08531	0.397391	796.276	1060.78	19.0567	38185.1	50869.3	180806724	22893	180873445	90040	0	0	SCHLAP1:8	180692103	0	SCHLAP1:8	180692103	0	schlap1	0	gene	lncRNA	ENSG00000281131.1	SCHLAP1	0	exon	TEC	ENSG00000279559.1	RP11-739A13.1	17846	gene	lncRNA	ENSG00000281131.1	SCHLAP1	0	761.926	1	1	1	0
chr10	35166177	35167889	4	3	0	1712	1.95	2.89215	2.45375	0.114435	418.901	557.763	4.66367	17071.8	22731	35126746	-39432	35127748	-38430	0	0	lnc-CCNY-3:1	35158305	-7538	lnc-CUL2-1:1	35100889	-39158	PCAT5	610414	gene	protein_coding	ENSG00000095794.19	CREM	0	exon	protein_coding	ENSG00000095794.19	CREM	0	gene	protein_coding	ENSG00000095794.19	CREM	0	755.44	1	0	0	0
chr4	165788314	165790465	1	3	2	2151	2.40823	7.16731	0.347347	5.48807	1645.08	2192.75	1580	473613	631284	165757658	-30657	165858008	67526	0	0	LINC01179:1	165684638	-25537	LINC01179:1	165684638	-25537	LINC01612	4436071	gene	lncRNA	ENSG00000249500.1	LINC01179	-25536	exon	lncRNA	ENSG00000249500.1	LINC01179	-25536	gene	lncRNA	ENSG00000249500.1	LINC01179	-27059	733.632	0	0	0	0
chr13	20690496	20692917	4	3	3	2421	2.66928	13.3721	4.4623	2404.6	449.478	598.159	53887.1	10072.8	13404.7	20718823	25638	20703432	10496	0	0	lnc-EEF1AKMT1-3:8	20698842	5926	lnc-EEF1AKMT1-3:8	20698842	5926	LINC00539	609946	gene	protein_coding	ENSG00000032742.18	IFT88	0	exon	protein_coding	ENSG00000032742.18	IFT88	0	gene	protein_coding	ENSG00000032742.18	IFT88	0	731.064	1	0	0	0
chr18	64493662	64495967	3	3	3	2305	3.92668	5.18931	1.05177	376.703	364.525	485.536	35816.1	34658.2	46163.7	64538247	41723	64126495	-367168	0	0	LINC01924:4	64104090	-70062	LINC01924:4	64104090	-70062	linc-ROR	-7421544	gene	lncRNA	ENSG00000267134.3	LINC01924	-70061	exon	lncRNA	ENSG00000267134.3	LINC01924	-70061	gene	lncRNA	ENSG00000267134.3	LINC01924	-70731	725.573	0	0	0	0
chr10	110397024	110398133	4	3	2	1109	5.2694	3.2847	7.59731	14.1677	220.857	294.203	186.484	2907.05	3872.46	110401966	2550	110304987	-92038	0	0	lnc-SMNDC1-2:12	110416830	18698	lnc-SMNDC1-2:12	110416830	18698	ADD3-AS1	-388644	gene	lncRNA	ENSG00000273143.2	DUSP5-DT	30708	exon	lncRNA	ENSG00000273143.2	DUSP5-DT	30708	gene	lncRNA	ENSG00000273143.2	DUSP5-DT	30879	677.379	0	0	0	0
chr12	66551597	66552433	4	3	1	836	4.25699	4.06058	6.12432	0.18664	189.1	251.784	3.04753	3087.68	4111.22	66682307	129825	66678710	126257	0	-415	lnc-TMBIM4-2:1	66563966	11534	lnc-TMBIM4-2:1	66563966	11534	IFNG-AS1	1437013	gene	protein_coding	ENSG00000155974.13	GRIP1	0	exon	protein_coding	ENSG00000155974.13	GRIP1	-9647	gene	protein_coding	ENSG00000155974.13	GRIP1	0	645.635	1	0	0	0
chr3	44881363	44882699	4	3	3	1336	5.97266	2.82467	7.99336	3.6522	183.86	244.898	45.6904	2300.16	3063.76	44837143	-44221	44862146	-19218	0	0	lnc-KIF15-1:1	44899177	16479	lnc-KIF15-1:1	44899177	16479	lnc00462717	19129266	gene	protein_coding	ENSG00000163810.12	TGM4	0	exon	protein_coding	ENSG00000163810.12	TGM4	2627	gene	protein_coding	ENSG00000163810.12	TGM4	0	632.675	1	0	0	0
chrX	3407838	3408455	4	3	0	617	1.74755	2.24502	2.08512	0	268	357.035	0	12853	17123	3407393	-446	3346683	-61156	1247	0	LINC01546:1	3271819	-123186	LINC01546:1	3271819	-123186	PINCR	39768540	gene	processed_pseudogene	ENSG00000213487.3	ASS1P4	-39456	exon	processed_pseudogene	ENSG00000213487.3	ASS1P4	-39456	gene	protein_coding	ENSG00000101825.8	MXRA5	-61324	602.443	0	0	0	0
chr2	138468559	138471338	4	3	3	2779	3.02093	4.1036	2.45799	5.23726	367.612	483.804	213.07	14955.8	19682.9	138477246	5844	138501784	30427	0	0	lnc-SPOPL-1:2	138462417	0	lnc-SPOPL-1:2	138462417	0	ZEB2-AS1	6046641	gene	lncRNA	ENSG00000228043.5	AC097721.2	0	exon	lncRNA	ENSG00000230569.1	AC114763.1	0	gene	lncRNA	ENSG00000228043.5	AC097721.2	0	599.958	1	0	1	0
chr3	22820895	22823144	4	3	0	2249	3.19677	5.45903	2.35179	0.103315	443.54	590.989	4.39304	18859.7	25129.3	22633450	-187446	23203054	379893	0	0	lnc-ZNF385D-4:1	22811389	-8849	lnc-ZNF385D-4:1	22811389	-8849	LINC00852	-12535150	gene	processed_pseudogene	ENSG00000271235.1	RP11-1037D22.1	-8848	exon	processed_pseudogene	ENSG00000271235.1	RP11-1037D22.1	-8848	gene	processed_pseudogene	ENSG00000271235.1	RP11-1037D22.1	-9218	571.977	0	0	0	0
chr1	23695454	23696063	4	3	1	609	1.11351	2.50872	3.23192	3.40333	512.19	682.422	105.304	15847.9	21115.1	23742916	46545	23692063	-3392	0	-2165	lnc-GALE-4:1	23705800	9738	lnc-ELOA-2:2	23723402	27340	LINC00339	-1664232	gene	protein_coding	ENSG00000142676.14	RPL11	0	exon	protein_coding	ENSG00000142676.14	RPL11	0	gene	protein_coding	ENSG00000142676.14	RPL11	0	565.357	1	0	0	0
chr6	162075468	162076563	4	3	2	1095	2.79718	3.29383	7.54935	30.0349	379.766	506.081	397.847	5030.44	6703.63	162234918	158269	162425575	348996	84	0	lnc-AGPAT4-2:1	161563634	-510102	lnc-AGPAT4-2:1	161563634	-510102	EZR-AS1	-3253217	gene	protein_coding	ENSG00000185345.23	PRKN	0	exon	protein_coding	ENSG00000185345.23	PRKN	-21294	gene	protein_coding	ENSG00000185345.23	PRKN	0	562.996	1	0	0	0
chr4	184756295	184758642	4	3	2	2347	6.27631	4.33662	6.83056	1.31935	252.947	336.441	19.3154	3703.16	4925.53	184725555	-30741	184734176	-22120	0	0	lnc-ACSL1-4:1	184743239	0	lnc-ACSL1-4:1	184743239	0	LINC02427	-218670	gene	protein_coding	ENSG00000151726.15	ACSL1	0	exon	protein_coding	ENSG00000151726.15	ACSL1	0	gene	protein_coding	ENSG00000151726.15	ACSL1	0	556.376	1	0	1	0
chr7	72515536	72515957	4	3	1	421	7.32064	2.95341	15.1419	53.2383	180.072	239.847	351.596	1189.23	1584	72543365	27258	72679350	163375	1148	0	lnc-POM121-5:1	72722884	206928	lnc-POM121-5:1	72722884	206928	SBDSP1	313469	gene	protein_coding	ENSG00000277149.5	TYW1B	42788	exon	protein_coding	ENSG00000277149.5	TYW1B	42788	gene	protein_coding	ENSG00000277149.5	TYW1B	42933	555.058	0	0	0	0
chr9	115085509	115085782	4	3	1	273	2.64801	0.831127	4.24148	1.01473	178.277	237.454	23.924	4203.19	5598.39	115024139	-61371	115118007	32207	0	4252	lnc-TNC-1:1	115119538	33757	lnc-TNC-1:1	115119538	33757	NRON	11322260	gene	protein_coding	ENSG00000041982.16	TNC	0	exon	protein_coding	ENSG00000041982.16	TNC	83	gene	protein_coding	ENSG00000041982.16	TNC	0	536.169	1	0	0	0
chr11	100637004	100637240	4	3	3	236	3.34066	1.20533	8.25425	28.1621	167.605	220.961	341.183	2030.54	2676.93	100677498	40198	100687650	50390	-399	0	lnc-PGR-6:1	100641977	4738	lnc-PGR-6:1	100641977	4738	RAB30-AS1	-17529216	gene	misc_RNA	ENSG00000242165.3	RN7SL222P	4736	exon	misc_RNA	ENSG00000242165.3	RN7SL222P	4736	gene	lncRNA	ENSG00000248027.1	ARHGAP42-AS1	48465	534.117	0	0	0	0
chr2	63440784	63441850	3	3	2	1066	1.1455	6.73505	1.0722	1007.76	298.357	397.561	93989.3	27826.6	37078.9	63196590	-244195	63588529	146658	0	-214	lnc-WDPCP-3:3	63484603	42754	lnc-WDPCP-3:3	63484603	42754	BCYRN1	-16105271	gene	protein_coding	ENSG00000143951.16	WDPCP	0	exon	protein_coding	ENSG00000143951.16	WDPCP	0	gene	protein_coding	ENSG00000143951.16	WDPCP	-1028	529.711	1	0	0	0
chr12	88506868	88507197	3	3	2	329	2.32833	0.720731	1.66585	3.3177	164.001	216.304	199.16	9844.89	12984.6	88580552	73014	88580193	72977	0	0	lnc-TMTC3-16:1	88580530	73334	lnc-TMTC3-16:1	88580530	73334	POC1B-AS1	1017398	gene	protein_coding	ENSG00000049130.16	KITLG	0	exon	protein_coding	ENSG00000049130.16	KITLG	0	gene	protein_coding	ENSG00000049130.16	KITLG	0	527.296	1	0	0	0
chr14	89717574	89718665	4	3	2	1091	1.57706	26.7996	3.19379	5674.22	678.886	904.335	177664	21256.4	28315.4	89720000	1257	89737498	18817	0	1520	lnc-FOXN3-1:1	89412311	0	lnc-TDP1-3:1	89712510	-4752	AL512791.2	664701	gene	lncRNA	ENSG00000259053.1	RP11-33N16.3	0	exon	misc_RNA	ENSG00000200312.1	RN7SKP255	-4751	gene	lncRNA	ENSG00000259053.1	RP11-33N16.3	0	523.356	1	0	1	0
chr6	10342761	10343453	4	3	1	692	9.97922	7.25645	12.9063	187.521	122.815	163.405	1452.94	951.594	1266.09	10349535	5969	10414970	71499	0	0	lnc-TFAP2A-14:5	10339476	0	lnc-TFAP2A-14:5	10339476	0	HULC	-1048629	gene	processed_pseudogene	ENSG00000216781.2	RP1-290I10.2	22141	exon	processed_pseudogene	ENSG00000216781.2	RP1-290I10.2	22141	gene	processed_pseudogene	ENSG00000216781.2	RP1-290I10.2	22546	453.545	0	0	1	0
chr1	151544683	151546361	4	3	2	1678	2.14718	4.66169	2.84237	14.2651	170.395	226.596	501.873	5994.81	7972.07	151709348	162858	151540601	-4083	0	126	lnc-CGN-1:1	151540515	0	lnc-CGN-1:1	151540515	0	FAL1	-1026652	gene	lncRNA	ENSG00000232536.1	RP11-74C1.4	0	exon	miRNA	ENSG00000207606.1	MIR554	0	gene	protein_coding	ENSG00000143367.16	TUFT1	0	452.644	1	0	1	0
chr4	14943071	14945522	4	3	1	2451	4.59269	4.03301	6.02708	2.80805	177.621	236.38	46.5906	2947.05	3921.97	14944776	0	15002727	57189	0	0	CPEB2-DT:21	14909960	0	CPEB2-DT:21	14909960	0	AFAP1-AS1	-7164144	gene	lncRNA	ENSG00000247624.6	CPEB2-DT	0	exon	lncRNA	ENSG00000247624.6	CPEB2-DT	31379	gene	lncRNA	ENSG00000247624.6	CPEB2-DT	0	451.15	1	0	1	1
chr11	28280771	28283486	4	3	2	2715	5.23733	6.82689	7.43305	8.50679	202.912	270.101	114.445	2729.86	3633.79	28352206	68596	28108643	-172129	0	0	lnc-KIF18A-6:1	28287234	3749	lnc-KIF18A-6:1	28287234	3749	BDNF-AS	-582541	gene	protein_coding	ENSG00000169519.21	METTL15	0	exon	processed_pseudogene	ENSG00000238149.1	AC104978.1	3750	gene	protein_coding	ENSG00000169519.21	METTL15	0	446.724	1	0	0	0
chr1	66840314	66843094	4	3	3	2780	4.11322	5.79032	2.59156	63.8174	276.329	367.866	2462.51	10662.6	14194.8	66796059	-44256	66924651	81540	0	0	lnc-INSL5-1:1	66860712	17619	lnc-INSL5-1:1	66860712	17619	FOXD3-AS1	-3515874	gene	protein_coding	ENSG00000152763.17	DNAI4	0	exon	protein_coding	ENSG00000152763.17	DNAI4	0	gene	protein_coding	ENSG00000152763.17	DNAI4	0	445.325	1	0	0	0
chr1	32111065	32111765	4	3	1	700	2.39752	1.20222	3.27432	4.73224	343.323	453.136	144.526	10485.3	13839.1	32057585	-53481	32108471	-2595	379	0	lnc-TMEM234-7:1	32121780	10016	lnc-TMEM39B-1:1	32123840	12076	SNHG12	-3527934	gene	protein_coding	ENSG00000025800.14	KPNA6	0	exon	protein_coding	ENSG00000025800.14	KPNA6	-2931	gene	protein_coding	ENSG00000025800.14	KPNA6	0	439.774	1	0	0	0
chr3	174049990	174052376	1	3	2	2386	2.03	6.09102	0.345407	775.384	367.484	489.207	224484	106391	141632	174091137	38634	173931408	-118583	0	0	lnc-NAALADL2-6:1	174057640	5265	lnc-NAALADL2-6:1	174057640	5265	TERC	-4284931	gene	protein_coding	ENSG00000169760.17	NLGN1	0	exon	misc_RNA	ENSG00000252982.1	RN7SKP234	5266	gene	protein_coding	ENSG00000169760.17	NLGN1	0	438.471	1	0	0	0
chr18	58112900	58113172	4	4	2	272	5.66357	4.87346	7.86059	800.235	146.998	195.748	10180.4	1870.06	2490.25	57921254	-191647	58149322	36131	-412	0	lnc-ATP8B1-4:1	58129574	16403	lnc-ATP8B1-4:1	58129574	16403	linc-ROR	-1040782	gene	protein_coding	ENSG00000049759.20	NEDD4L	0	exon	protein_coding	ENSG00000049759.20	NEDD4L	-12741	gene	protein_coding	ENSG00000049759.20	NEDD4L	0	436.221	1	0	0	0
chr9	75192926	75193353	4	3	3	427	6.8144	1.12251	13.1976	12.7568	167.072	202.159	96.6598	1265.93	1531.78	75194375	903	75088831	-104096	-180	0	lnc-OSTF1-1:1	75176132	-13158	lnc-OSTF1-1:1	75176132	-13158	PCA3	1498628	gene	snRNA	ENSG00000212316.1	RNU6-1228P	4719	exon	snRNA	ENSG00000212316.1	RNU6-1228P	4719	gene	protein_coding	ENSG00000134996.12	OSTF1	-46244	435.37	0	0	0	0
chr2	12002658	12002923	4	3	4	265	6.303	1.79722	13.4379	312.73	126.936	167.58	2327.22	944.608	1247.07	12007227	4170	11832143	-170516	1008	0	lnc-LPIN1-10:4	11924578	0	lnc-LPIN1-10:4	11924578	0	LINC00570	-599484	gene	lncRNA	ENSG00000224184.6	MIR3681HG	0	exon	lncRNA	ENSG00000224184.6	MIR3681HG	4194	gene	lncRNA	ENSG00000224184.6	MIR3681HG	0	429.026	1	0	1	0
chr1	3387711	3388158	4	3	0	447	4.49149	1.06425	7.23053	0.0792429	139.714	184.767	1.09595	1932.28	2555.38	3409890	17338	3454412	66236	0	3368	lnc-MEGF6-3:1	3408775	20618	lnc-MEGF6-2:1	3432646	44489	LINC00982	-319275	gene	protein_coding	ENSG00000142611.17	PRDM16	0	exon	protein_coding	ENSG00000142611.17	PRDM16	-793	gene	protein_coding	ENSG00000142611.17	PRDM16	0	424.566	1	0	0	0
chr5	174548653	174549435	4	3	1	782	1.97665	3.23868	2.12836	0.82646	163.892	218.274	38.8308	7700.37	10255.5	174548091	-563	174431737	-116917	0	-237	lnc-MSX2-8:1	174561775	12341	lnc-MSX2-8:1	174561775	12341	HEIH	6277437	gene	processed_pseudogene	ENSG00000249031.1	SUMO2P6	12342	exon	processed_pseudogene	ENSG00000249031.1	SUMO2P6	12342	gene	lncRNA	ENSG00000249306.6	LINC01411	-16619	418.116	0	0	0	0
chr2	19545529	19547005	4	3	4	1476	13.0481	2.84001	21.79	5.5592	127.748	170.132	25.5126	586.269	780.778	19539427	-6103	19600642	53619	0	0	LINC01808:3	19469003	-25435	LINC01808:3	19469003	-25435	GACAT3	-3458329	gene	lncRNA	ENSG00000237992.3	LINC01808	-25434	exon	lncRNA	ENSG00000237992.3	LINC01808	-25434	gene	lncRNA	ENSG00000237992.3	LINC01808	-26020	413.116	0	0	0	0
chr1	174938305	174940721	4	3	1	2416	6.92101	3.75396	5.40808	9.70007	214.574	281.32	179.363	3967.65	5201.86	174938524	0	174999708	58969	0	1269	lnc-MRPS14-2:1	174934946	0	lnc-MRPS14-2:1	174934946	0	GAS5	-1069424	gene	lncRNA	ENSG00000229531.6	RABGAP1L-AS1	0	exon	lncRNA	ENSG00000229531.6	RABGAP1L-AS1	0	gene	protein_coding	ENSG00000152061.24	RABGAP1L	0	410.694	1	0	1	1
chr2	2387184	2388223	4	3	1	1039	6.0259	2.14074	5.81995	0.5169	227.247	302.673	8.88152	3904.63	5200.61	2388303	0	2331142	-56043	160	0	lnc-PXDN-12:1	2303482	-55925	lnc-PXDN-12:1	2303482	-55925	linc01105	3544321	gene	protein_coding	ENSG00000186487.20	MYT1L	-55520	exon	protein_coding	ENSG00000186487.20	MYT1L	-55520	gene	protein_coding	ENSG00000186487.20	MYT1L	-56218	402.573	0	0	0	1
chr4	172168361	172168915	0	3	1	554	1.79553	2.05791	0.259313	0.441111	346.814	462.12	170.108	133744	178210	172122275	-46087	172244132	75198	0	-866	lnc-HMGB2-14:1	172380027	211113	lnc-HMGB2-14:1	172380027	211113	LOC101930370	925954	gene	protein_coding	ENSG00000174473.16	GALNTL6	0	exon	protein_coding	ENSG00000174473.16	GALNTL6	60742	gene	protein_coding	ENSG00000174473.16	GALNTL6	0	397.275	1	0	0	0
chr14	50643152	50645493	4	3	2	2341	5.26942	4.06981	6.39986	1.12845	674.213	898.304	17.6325	10534.8	14036.3	50668771	23030	50668233	22720	0	0	lnc-MAP4K5-4:1	50637693	-5172	lnc-MAP4K5-4:1	50637693	-5172	LINC01588	-538110	gene	protein_coding	ENSG00000151748.15	SAV1	0	exon	protein_coding	ENSG00000151748.15	SAV1	0	gene	protein_coding	ENSG00000151748.15	SAV1	0	395.269	1	0	0	0
chr15	48967983	48968830	4	4	3	847	7.86941	4.54528	12.5489	495.265	153.063	203.835	3946.7	1219.74	1624.33	48978865	9454	48963493	-4491	0	0	lnc-EID1-2:1	48938235	-19953	lnc-EID1-2:1	48938235	-19953	MAPK6-DT	3042170	gene	processed_pseudogene	ENSG00000259500.1	KRT8P24	2974	exon	processed_pseudogene	ENSG00000259500.1	KRT8P24	2974	gene	protein_coding	ENSG00000185634.12	SHC4	-5553	391.802	0	0	0	0
chr11	133205742	133208449	4	3	2	2707	10.8691	5.2629	14.8534	0.984277	236.323	311.066	6.62663	1591.04	2094.24	133051914	-153829	132943720	-262023	0	0	lnc-SPATA19-5:1	133297188	88740	lnc-SPATA19-5:1	133297188	88740	pancEts-1	-4675354	gene	protein_coding	ENSG00000183715.14	OPCML	0	exon	TEC	ENSG00000279189.1	RP11-861E23.2	88741	gene	protein_coding	ENSG00000183715.14	OPCML	0	387.305	1	0	0	0
chr4	153881949	153882418	4	3	0	469	6.96892	0.846468	9.15176	0.246876	129.3	172.126	2.69758	1412.84	1880.79	153884053	1542	153789164	-92786	-1263	0	lnc-SFRP2-1:1	153748535	-121926	lnc-TLR2-1:1	153720326	-154228	SLC7A11-AS1	-15703773	gene	lncRNA	ENSG00000280241.4	RP11-290O12.2	66301	exon	lncRNA	ENSG00000280241.4	RP11-290O12.2	66301	gene	lncRNA	ENSG00000280241.4	RP11-290O12.2	66445	384.624	0	0	0	0
chr2	234803608	234805249	4	3	2	1641	2.78644	3.41656	3.47684	7.01145	260.466	346.865	201.661	7491.45	9976.44	234804086	0	234951987	146720	130	0	lnc-ARL4C-2:1	234834314	29066	lnc-ARL4C-2:1	234834314	29066	LINC00607	-18954655	gene	lncRNA	ENSG00000235726.7	AC010148.1	0	exon	lncRNA	ENSG00000235726.7	AC010148.1	0	gene	lncRNA	ENSG00000235726.7	AC010148.1	0	380.837	1	0	0	1
chr3	73606754	73608088	4	3	3	1334	2.46687	2.27259	3.74544	3.66223	183.703	244.489	97.7783	4904.71	6527.65	73623729	15365	73624663	16557	0	0	PDZRN3-AS1:1	73621712	13625	PDZRN3-AS1:1	73621712	13625	SAMMSON	-3088691	gene	protein_coding	ENSG00000121440.15	PDZRN3	0	exon	protein_coding	ENSG00000121440.15	PDZRN3	511	gene	protein_coding	ENSG00000121440.15	PDZRN3	0	378.696	1	0	0	0
chr11	17728601	17728856	4	3	1	255	6.30831	1.08571	11.2952	3.90531	118.958	152.614	34.5748	1053.17	1351.13	17697546	-31056	17719839	-8763	-143	0	lnc-SERGEF-2:1	17695279	-31116	lnc-SERGEF-2:1	17695279	-31116	LINC00958	-4739005	gene	protein_coding	ENSG00000129159.9	KCNC1	5919	exon	protein_coding	ENSG00000129159.9	KCNC1	5919	gene	protein_coding	ENSG00000129152.4	MYOD1	-7347	375.071	0	0	0	0
chr5	106954737	106956901	4	3	1	2164	3.63899	4.01155	1.76596	0.856993	408.569	544.41	48.5283	23135.7	30827.9	106955002	0	107670645	713725	0	0	lnc-EFNA5-7:1	106843095	0	lnc-EFNA5-7:1	106843095	0	EPB41L4A‚àíAS1	5203626	gene	lncRNA	ENSG00000251027.2	LINC01950	0	exon	lncRNA	ENSG00000251027.2	LINC01950	12984	gene	lncRNA	ENSG00000251027.2	LINC01950	0	374.469	1	0	1	1
chr4	54728155	54729505	1	3	3	1350	0.527487	4.42556	0.464988	191.131	630.177	840.037	41104.4	135525	180658	54757529	27873	54658210	-69946	0	0	lnc-KDR-1:1	54836160	106656	lnc-KDR-1:1	54836160	106656	DANCR	-2004533	gene	protein_coding	ENSG00000157404.16	KIT	0	exon	protein_coding	ENSG00000157404.16	KIT	0	gene	protein_coding	ENSG00000157404.16	KIT	0	371.456	1	0	0	0
chr7	123085399	123086826	4	3	2	1427	3.17543	1.92295	2.32068	1.71848	198.66	264.607	74.0507	8560.45	11402.1	123113976	27038	122995740	-89660	0	0	lnc-SLC13A1-1:2	123069248	0	lnc-SLC13A1-1:2	123069248	0	FEZF1-AS1	-775281	gene	lncRNA	ENSG00000226680.2	RP11-61D3.1	0	exon	lncRNA	ENSG00000226680.2	RP11-61D3.1	-15284	gene	lncRNA	ENSG00000226680.2	RP11-61D3.1	0	358.971	1	0	1	0
chr1	78720951	78721938	4	3	1	987	2.8984	1.50583	7.02374	1.69743	153.353	203.251	24.167	2183.35	2893.77	78725188	3025	78620674	-100278	0	-215	lnc-IFI44-4:1	78666271	-54257	lnc-ADGRL4-6:1	78568694	-56874	RP4	7981565	gene	processed_pseudogene	ENSG00000235400.1	RP4-641G12.4	27136	exon	processed_pseudogene	ENSG00000235400.1	RP4-641G12.4	27136	gene	protein_coding	ENSG00000137965.11	IFI44	-57187	356.726	0	0	0	0
chr3	28215021	28216248	2	3	2	1227	0.799184	4.24768	0.660049	94.5292	531.057	707.703	14321.5	80457.2	107220	28199782	-15240	28241622	25356	-218	0	lnc-AZI2-1:1	28138449	-74285	lnc-AZI2-1:1	28138449	-74285	LINC00852	-17929276	gene	protein_coding	ENSG00000187118.14	CMC1	25337	exon	protein_coding	ENSG00000187118.14	CMC1	25337	gene	protein_coding	ENSG00000187118.14	CMC1	25655	352.823	0	0	0	0
chrX	114979777	114980579	4	3	2	802	8.32225	2.19899	10.3364	6.87262	133.052	177.203	66.4893	1287.21	1714.36	114980258	0	115017560	36961	0	0	lnc-IL13RA2-1:1	115014525	33947	lnc-IL13RA2-1:1	115014525	33947	miR503HG	19562541	gene	protein_coding	ENSG00000123496.8	IL13RA2	23397	exon	protein_coding	ENSG00000123496.8	IL13RA2	23397	gene	protein_coding	ENSG00000123496.8	IL13RA2	23529	350.327	0	0	0	1
chr2	234222819	234223350	4	3	1	531	5.73291	2.09471	7.28251	5.73599	157.343	209.517	78.7639	2160.56	2876.98	234223609	0	234050968	-171852	768	0	lnc-ARL4C-12:1	234130578	0	lnc-ARL4C-12:1	234130578	0	LINC00607	-18373866	gene	lncRNA	ENSG00000261298.1	RP11-309M7.1	0	exon	lncRNA	ENSG00000261298.1	RP11-309M7.1	0	gene	lncRNA	ENSG00000226442.2	AC006037.2	-113496	349.211	1	0	1	1
chr6	4811802	4812602	3	3	1	800	1.2574	2.613	2.26208	1.99551	298.589	397.869	88.2155	13199.7	17588.6	4775647	-36156	4776723	-35080	44	0	lnc-PPP1R3G-4:1	4847525	34924	lnc-PPP1R3G-4:1	4847525	34924	LINC02525	-1616019	gene	protein_coding	ENSG00000153046.18	CDYL	0	exon	protein_coding	ENSG00000153046.18	CDYL	23497	gene	protein_coding	ENSG00000153046.18	CDYL	0	346.085	1	0	0	0
chr17	8446575	8447520	1	3	2	945	0.815177	4.24457	0.785617	138.172	464.081	618.227	17587.8	59072.1	78693.2	8495420	47397	8436158	-10418	0	241	lnc-ODF4-4:3	8413131	-14409	lnc-ODF4-4:3	8413131	-14409	LINC00324	-222533	gene	protein_coding	ENSG00000166579.16	NDEL1	0	exon	protein_coding	ENSG00000166579.16	NDEL1	0	gene	protein_coding	ENSG00000166579.16	NDEL1	0	345.514	1	0	0	0
chr6	148809808	148811540	4	3	0	1732	2.83981	3.59443	1.81917	0.261385	134.351	176.97	14.3684	7385.3	9728.07	148952864	141038	148436881	-372928	0	814	lnc-ZC3H12D-20:2	148759911	-48776	lnc-ZC3H12D-20:2	148759911	-48776	PHBP1	1231007	gene	protein_coding	ENSG00000111962.8	UST	0	exon	protein_coding	ENSG00000111962.8	UST	-62131	gene	protein_coding	ENSG00000111962.8	UST	0	339.37	1	0	0	0
chr1	180601094	180601446	4	3	1	352	1.93937	2.38299	4.68827	1.00689	162.4	216.285	21.4768	3463.98	4613.33	180583226	-17869	180631984	30519	0	-836	OVAAL:2	180558975	-34577	OVAAL:2	180558975	-34577	OVAL	-34572	gene	protein_coding	ENSG00000143324.14	XPR1	30577	exon	protein_coding	ENSG00000143324.14	XPR1	30577	gene	protein_coding	ENSG00000143324.14	XPR1	30826	334.478	0	0	0	0
chr20	34972753	34972992	4	3	3	239	3.5804	2.11928	4.57662	333.222	100.343	133.541	7280.96	2192.5	2917.9	34978927	5629	34975464	2454	0	2559	lnc-MYH7B-3:1	34955835	-14487	lnc-MYH7B-3:1	34955835	-14487	FER1L4	585746	gene	protein_coding	ENSG00000078814.17	MYH7B	0	exon	protein_coding	ENSG00000078814.17	MYH7B	2409	gene	protein_coding	ENSG00000078814.17	MYH7B	0	333.875	1	0	0	0
chr11	11237160	11238298	4	4	3	1138	11.9027	4.07292	22.3323	209.03	114.378	150.364	935.995	512.162	673.3	11243586	4464	11135673	-101488	-404	0	lnc-CTR9-8:1	11239758	1461	lnc-CTR9-8:1	11239758	1461	SBF2-AS1	-1425826	gene	processed_pseudogene	ENSG00000255123.1	MTND5P21	1462	exon	processed_pseudogene	ENSG00000255123.1	MTND5P21	1462	gene	lncRNA	ENSG00000255260.1	CTD-3224I3.3	5290	329.108	0	0	0	0
chr12	28565792	28568107	4	3	2	2315	13.9166	4.25992	20.932	1.98033	105.377	139.855	9.46079	503.423	668.139	28715487	147247	28817722	249597	0	0	lnc-ERGIC2-12:2	28557858	0	lnc-ERGIC2-12:2	28557858	0	lncRNA-MUF	2187061	gene	protein_coding	ENSG00000123106.10	CCDC91	0	exon	processed_pseudogene	ENSG00000244712.1	RP11-874G11.1	-651	gene	protein_coding	ENSG00000123106.10	CCDC91	0	321.436	1	0	1	0
chr3	30893434	30894423	4	3	2	989	4.41154	3.98398	3.59153	510.389	163.064	217.02	14210.9	4540.23	6042.56	30981925	87108	30894538	97	0	0	lnc-GADL1-5:1	31070673	176251	lnc-GADL1-5:1	31070673	176251	LINC00852	-20607689	gene	protein_coding	ENSG00000144644.15	GADL1	0	exon	protein_coding	ENSG00000144644.15	GADL1	156	gene	protein_coding	ENSG00000144644.15	GADL1	0	320.99	1	0	0	0
chr14	97438814	97440794	4	3	2	1980	3.95869	6.63388	5.32702	331.537	770.377	1026.55	6223.68	14461.7	19270.6	97441474	551	96797599	-641216	-1381	0	lnc-VRK1-9:1	97440996	203	lnc-VRK1-9:1	97440996	203	TCL6	-1758982	gene	lncRNA	ENSG00000246084.5	LINC02325	0	exon	lncRNA	ENSG00000246084.5	LINC02325	551	gene	lncRNA	ENSG00000246084.5	LINC02325	0	320.315	1	0	0	0
chr16	57724322	57725293	4	3	2	971	5.08288	1.15931	4.19003	0.938498	146.041	191.884	22.3984	3485.44	4579.55	57735607	10043	57735706	10394	-522	0	lnc-KIFC3-2:1	57732833	7541	lnc-KIFC3-2:1	57732833	7541	MT1DP	-1079537	gene	protein_coding	ENSG00000159625.15	DRC7	0	exon	protein_coding	ENSG00000159625.15	DRC7	0	gene	protein_coding	ENSG00000159625.15	DRC7	0	319.52	1	0	0	0
chr3	28586258	28587526	4	3	0	1268	4.4861	1.71439	5.02045	0.214499	136.976	182.113	4.27251	2728.37	3627.42	28590785	3015	28390780	-195479	0	0	lnc-RBMS3-3:2	28551115	0	lnc-RBMS3-3:2	28551115	0	LINC00852	-18300513	gene	protein_coding	ENSG00000144642.22	RBMS3	0	exon	protein_coding	ENSG00000144642.22	RBMS3	-9762	gene	protein_coding	ENSG00000283563.1	RP11-9J18.1	0	318.921	1	0	1	0
chr9	69786871	69787448	4	3	1	577	1.12951	1.48438	1.47637	6.11639	200.521	267.062	414.287	13582	18089.1	69787226	0	69759982	-26890	0	0	lnc-C9orf135-1:4	69760142	0	lnc-C9orf135-1:4	69760142	0	BANCR	-475761	gene	protein_coding	ENSG00000188647.13	PTAR1	-26860	exon	protein_coding	ENSG00000188647.13	PTAR1	-26860	gene	protein_coding	ENSG00000188647.13	PTAR1	-27019	312.962	0	0	1	1
chr8	54916737	54918020	3	3	2	1283	1.25207	12.0749	1.52422	2996.46	575.116	766.099	196589	37731.8	50261.7	54921148	2825	54616293	-300445	0	0	lnc-XKR4-2:1	55059436	141417	lnc-XKR4-2:1	55059436	141417	LINC00968	1578029	gene	protein_coding	ENSG00000104237.11	RP1	-45017	exon	protein_coding	ENSG00000104237.11	RP1	-45017	gene	protein_coding	ENSG00000104237.11	RP1	-46895	304.979	0	0	0	0
chr2	202925130	202926382	4	3	2	1252	1.12421	5.27203	3.02715	27.3701	626.41	834.715	904.154	20693.1	27574.3	202897434	-27697	202912665	-12466	0	-3385	lnc-ICA1L-5:1	202946458	20077	lnc-ICA1L-5:1	202946458	20077	SATB2-AS1	-3448196	gene	processed_pseudogene	ENSG00000232479.2	KRT8P52	0	exon	processed_pseudogene	ENSG00000232479.2	KRT8P52	0	gene	protein_coding	ENSG00000138442.10	WDR12	0	304.142	1	0	0	0
chr2	20271743	20272810	2	3	0	1067	1.55575	3.42879	0.654724	0.0668592	567.877	756.797	10.2118	86735.4	115590	20240460	-31284	20225474	-46270	0	0	lnc-PUM2-2:1	20239891	-30698	lnc-PUM2-2:1	20239891	-30698	GACAT3	-4184543	gene	protein_coding	ENSG00000055917.16	PUM2	0	exon	protein_coding	ENSG00000055917.16	PUM2	5774	gene	protein_coding	ENSG00000055917.16	PUM2	0	303.981	1	0	0	0
chr7	52311877	52314669	4	4	1	2792	3.01565	4.49916	6.97583	3.35201	128.662	170.628	48.0517	1844.39	2445.99	52315443	558	51330247	-981631	-239	0	lnc-POM121L12-8:1	52336000	21332	lnc-POM121L12-8:1	52336000	21332	LINC01446	1340840	gene	snoRNA	ENSG00000253028.1	ENSG10010139859.1	-42308	exon	snoRNA	ENSG00000253028.1	ENSG10010139859.1	-42308	gene	lncRNA	ENSG00000233960.1	RP11-153N17.1	-119269	298.049	0	0	0	0
chr2	86351736	86354747	4	3	2	3011	3.42589	7.82998	4.11588	759.533	164.253	218.084	18453.7	3990.72	5298.59	86409985	55149	86337682	-14055	0	0	lnc-IMMT-3:1	86263993	-14672	lnc-IMMT-3:1	86263993	-14672	LINC00152	1100035	gene	snoRNA	ENSG00000202537.1	U8	-4541	exon	snoRNA	ENSG00000202537.1	U8	-4541	gene	protein_coding	ENSG00000068615.19	REEP1	-13713	296.992	0	0	0	0
chr15	63448213	63448853	4	3	3	640	4.55006	5.63711	9.87671	907.176	171.786	228.85	9185.01	1739.31	2317.06	63445089	-3125	63504606	55734	0	600	lnc-CA12-1:1	63456293	7441	lnc-CA12-1:1	63456293	7441	EWSAT1	5624074	gene	lncRNA	ENSG00000259268.2	AC007950.1	7442	exon	lncRNA	ENSG00000259268.2	AC007950.1	7442	gene	lncRNA	ENSG00000259268.2	AC007950.1	7966	287.65	0	0	0	0
chr21	28997526	28998118	1	3	0	592	1.00165	0.75753	0.487148	0.201072	190.79	254.138	41.2754	39164.8	52168.6	28994225	-3302	28992917	-4610	0	-515	lnc-LTN1-2:3	28995652	0	lnc-RWDD2B-3:1	28998369	252	LINC00161	-457172	gene	processed_pseudogene	ENSG00000176054.6	RPL23P2	0	exon	processed_pseudogene	ENSG00000176054.6	RPL23P2	0	gene	protein_coding	ENSG00000198862.14	LTN1	-4763	287.075	1	0	1	0
chr20	60599677	60600109	4	3	2	432	2.47752	2.56397	1.73436	168.146	152.299	202.792	9694.96	8781.27	11692.6	60476897	-122781	60797590	197462	0	0	MIR646HG:16	60138480	0	MIR646HG:16	60138480	0	SLCO4A1-AS1	2062911	gene	lncRNA	ENSG00000228340.6	MIR646HG	0	exon	lncRNA	ENSG00000228340.6	MIR646HG	21189	gene	lncRNA	ENSG00000228340.6	MIR646HG	0	286.022	1	0	1	0
chr2	237499867	237500519	4	3	3	652	9.05223	0.699274	17.8032	2.69245	112.682	148.003	15.1235	632.934	831.332	237517168	11657	237487435	-12433	0	-523	lnc-COL6A3-13:1	237485906	-12409	lnc-COL6A3-13:1	237485906	-12409	LINC00607	-21650914	gene	protein_coding	ENSG00000115648.14	MLPH	0	exon	protein_coding	ENSG00000115648.14	MLPH	-6331	gene	protein_coding	ENSG00000115648.14	MLPH	0	283.728	1	0	0	0
chr16	22632536	22633460	4	3	3	924	6.93164	2.47503	7.51487	21.6709	134.791	179.373	288.374	1793.66	2386.91	22613792	-18745	22513607	-118930	0	1090	lnc-CDR2-6:1	22636454	2995	lnc-CDR2-6:1	22636454	2995	LINC01567	2027963	gene	lncRNA	ENSG00000260905.1	LINC02890	-19053	exon	lncRNA	ENSG00000260905.1	LINC02890	-19053	gene	lncRNA	ENSG00000260905.1	LINC02890	-19083	282.555	0	0	0	0
chr2	177556983	177557261	4	3	3	278	4.50745	3.27558	8.70489	556.897	113.146	146.98	6397.52	1299.8	1688.48	177559319	1492	177553041	-3943	-223	0	lnc-PDE11A-1:1	177623250	65990	lnc-PDE11A-1:1	177623250	65990	LINC01116	-919053	gene	protein_coding	ENSG00000018510.18	AGPS	0	exon	protein_coding	ENSG00000018510.18	AGPS	1492	gene	protein_coding	ENSG00000018510.18	AGPS	0	282.173	1	0	0	0
chr5	34435657	34437716	4	3	1	2059	3.52181	4.3673	2.84086	0.344197	142.577	189.256	12.1159	5018.78	6661.92	34422821	-12837	34656442	218706	0	0	lnc-RAI14-1:1	34384382	-20308	lnc-RAI14-1:1	34384382	-20308	AC025754.2	213742	gene	processed_pseudogene	ENSG00000249380.1	RP11-1325J9.1	-61807	exon	processed_pseudogene	ENSG00000249380.1	RP11-1325J9.1	-61807	gene	lncRNA	ENSG00000286543.1	RP11-1108I11.1	-149362	282.069	0	0	0	0
chr16	87650446	87651964	2	3	0	1518	1.16149	2.88293	0.527493	0.162329	320.131	422.786	30.7737	60689.2	80150	87584640	-65807	87603201	-47246	0	1623	lnc-KLHDC4-73:1	87683944	31981	lnc-KLHDC4-73:1	87683944	31981	ODRUL	-1082686	gene	protein_coding	ENSG00000154118.13	JPH3	0	exon	protein_coding	ENSG00000154118.13	JPH3	1599	gene	protein_coding	ENSG00000154118.13	JPH3	0	281.216	1	0	0	0
chr9	110455087	110456498	4	3	1	1411	5.18415	2.07937	3.70543	2.22998	237.239	316.02	60.1816	6402.47	8528.57	110479763	23126	110579605	123088	0	0	lnc-TXNDC8-1:1	110376810	-75710	lnc-TXNDC8-1:1	110376810	-75710	PCAN-R2	-15851098	gene	protein_coding	ENSG00000165124.18	SVEP1	0	exon	protein_coding	ENSG00000165124.18	SVEP1	0	gene	protein_coding	ENSG00000165124.18	SVEP1	0	279.942	1	0	0	0
chr3	95342753	95344275	2	3	1	1522	1.02827	3.45947	0.865354	4.10944	282.241	376.022	474.885	32615.6	43453	95350724	5399	95567804	223511	0	0	lnc-NSUN3-3:1	95393801	49527	lnc-NSUN3-3:1	95393801	49527	LINC00636	12490312	gene	processed_pseudogene	ENSG00000244048.1	RPS18P6	-170376	exon	processed_pseudogene	ENSG00000244048.1	RPS18P6	-170376	gene	lncRNA	ENSG00000239589.7	LINC00879	-174555	276.038	0	0	0	0
chr7	70888576	70889227	4	3	3	651	9.42515	1.95063	18.5093	13.5273	85.6898	114.228	73.084	462.955	617.139	70928287	38422	71132191	242945	349	0	lnc-AUTS2-3:1	70837737	-50564	lnc-AUTS2-3:1	70837737	-50564	SBDSP1	1940199	gene	processed_pseudogene	ENSG00000236978.1	RP11-575M4.1	-50563	exon	processed_pseudogene	ENSG00000236978.1	RP11-575M4.1	-50563	gene	protein_coding	ENSG00000158321.18	AUTS2	-98829	276.038	0	0	0	0
chr3	10894192	10895262	4	3	1	1070	0.943037	2.86147	1.48108	1.7199	122.314	162.637	116.125	8258.4	10981	10937065	40996	10992716	97435	0	266	SLC6A1-AS1:1	11006097	110836	SLC6A1-AS1:1	11006097	110836	LINC00852	-608447	gene	protein_coding	ENSG00000132164.10	SLC6A11	0	exon	protein_coding	ENSG00000132164.10	SLC6A11	16829	gene	protein_coding	ENSG00000132164.10	SLC6A11	0	273.573	1	0	0	0
chr6	12507053	12510040	4	3	1	2987	15.4937	4.11583	16.4064	1.96231	321.188	427.902	11.9607	1957.7	2608.14	12430860	-76194	12717688	207628	0	0	LINC02530:5	12582767	72728	LINC02530:5	12582767	72728	HULC	-3212921	gene	processed_pseudogene	ENSG00000212802.4	RPL15P3	4071	exon	processed_pseudogene	ENSG00000212802.4	RPL15P3	4071	gene	lncRNA	ENSG00000234015.1	LINC02530	73469	271.797	0	0	0	0
chr3	149919172	149920876	4	3	0	1704	1.55575	1.98432	2.12888	0.202098	279.457	372.237	9.49313	13127	17485.1	149973768	52262	149970834	49940	0	0	lnc-ANKUB1-2:3	149780275	0	lnc-ANKUB1-2:3	149780275	0	AC097103.2	-10136474	gene	protein_coding	ENSG00000082996.20	RNF13	0	exon	protein_coding	ENSG00000082996.20	RNF13	259	gene	protein_coding	ENSG00000082996.20	RNF13	0	270.96	1	0	1	0
chr3	29405080	29406328	0	3	1	1248	1.35866	2.41978	0.207156	1.30349	363.7	484.536	629.229	175568	233899	29281943	-123138	29281735	-123346	0	-109	lnc-ZCWPW2-4:1	29390847	-13863	RBMS3-AS3:1	29264193	-114355	LINC00852	-19119335	gene	protein_coding	ENSG00000144642.22	RBMS3	0	exon	processed_pseudogene	ENSG00000226216.1	RPS12P5	-13862	gene	protein_coding	ENSG00000283563.1	RP11-9J18.1	0	269.508	1	0	0	0
chr5	85189441	85190283	4	3	2	842	1.39594	1.3433	3.89019	1.91039	114.237	150.873	49.108	2936.54	3878.29	85266690	76252	84862035	-327407	0	-501	lnc-EDIL3-9:1	85190628	346	lnc-EDIL3-9:1	85190628	346	LOC105379057	-698677	gene	processed_pseudogene	ENSG00000248674.1	RBBP4P6	347	exon	processed_pseudogene	ENSG00000248674.1	RBBP4P6	347	gene	processed_pseudogene	ENSG00000250253.3	RP11-1072N2.2	19914	269.21	0	0	0	0
chr5	110725592	110725821	4	3	2	229	1.73159	0.889383	2.90246	5.83444	80.7547	106.603	201.017	2782.29	3672.85	110630696	-94897	110739055	13215	0	-749	lnc-TMEM232-4:4	110720549	0	lnc-TMEM232-4:4	110720549	0	EPB41L4A‚àíAS1	1434706	gene	protein_coding	ENSG00000186952.15	TMEM232	0	exon	protein_coding	ENSG00000186952.15	TMEM232	0	gene	protein_coding	ENSG00000186952.15	TMEM232	-1	268.451	1	0	1	0
chr18	23806261	23807822	3	3	1	1561	2.74918	1.9015	1.9965	4.27051	406.34	541.314	213.9	20352.6	27113.1	23861883	53520	23689694	-116568	0	-417	lnc-OSBPL1A-6:3	23957753	149932	lnc-OSBPL1A-6:3	23957753	149932	AC010754.1	149933	gene	protein_coding	ENSG00000053747.17	LAMA3	0	exon	protein_coding	ENSG00000053747.17	LAMA3	2545	gene	protein_coding	ENSG00000053747.17	LAMA3	0	268.186	1	0	0	0
chr2	182266266	182267444	0	3	0	1178	0.943037	1.67148	0.141934	0.080189	488.037	650.193	56.4973	343847	458095	182264288	-1979	182209088	-57179	0	0	lnc-FRZB-4:1	182264363	0	lnc-PPP1R1C-3:1	182314283	46840	schlap1	-1349328	gene	protein_coding	ENSG00000115252.18	PDE1A	0	exon	protein_coding	ENSG00000115252.18	PDE1A	-1852	gene	protein_coding	ENSG00000115252.18	PDE1A	0	267.012	1	0	1	0
chr3	15623246	15624074	4	3	0	828	0.863123	2.29405	2.31393	0.140423	115.77	154.112	6.06859	5003.19	6660.16	15638148	13868	15602265	-20982	0	0	lnc-HACL1-2:1	15625889	1816	lnc-HACL1-2:1	15625889	1816	LINC00852	-5337501	gene	protein_coding	ENSG00000169814.16	BTD	0	exon	protein_coding	ENSG00000169814.16	BTD	5929	gene	protein_coding	ENSG00000169814.16	BTD	0	265.384	1	0	0	0
chr3	119957171	119958327	4	3	4	1156	8.49274	3.19576	15.6784	7.36871	120.705	148.722	46.9992	769.88	948.578	120095778	135020	120094157	135812	0	0	lnc-COX17-2:1	119843262	-41038	lnc-COX17-2:1	119843262	-41038	TUSC7	-3233591	gene	protein_coding	ENSG00000082701.17	GSK3B	0	exon	protein_coding	ENSG00000082701.17	GSK3B	4399	gene	protein_coding	ENSG00000082701.17	GSK3B	0	263.153	1	0	0	0
chr11	111711065	111712868	4	3	3	1803	2.35494	4.57887	1.73711	24.1722	194.314	258.562	1391.51	11186	14884.6	111883202	170236	111766188	53301	0	-1804	lnc-LAYN-1:1	111683110	-27642	lnc-LAYN-1:1	111683110	-27642	MIR100HG	10315458	gene	protein_coding	ENSG00000170145.5	SIK2	0	exon	protein_coding	ENSG00000170145.5	SIK2	0	gene	protein_coding	ENSG00000170145.5	SIK2	0	261.835	1	0	0	0
chr14	43274789	43275883	3	3	0	1094	1.71029	3.64958	1.35981	0.0902242	468.072	623.848	6.63508	34422	45877.7	43308842	32903	42863675	-411115	0	-316	lnc-LRFN5-10:1	43300262	24380	lnc-LRFN5-9:1	42989200	-285307	AL132639.3	-4098910	gene	processed_pseudogene	ENSG00000258406.1	TUBBP3	0	exon	processed_pseudogene	ENSG00000258406.1	TUBBP3	0	gene	lncRNA	ENSG00000286464.1	RP11-736L22.2	32961	261.377	1	0	0	0
chr8	113358297	113358645	4	3	1	348	5.31731	0.711506	3.92353	0.862496	117.532	155.365	21.9826	2995.56	3959.83	112859341	-498957	113436825	78161	0	-335	lnc-TRPS1-4:1	113309204	0	lnc-TRPS1-4:1	113309204	0	AP005717.1	6508775	gene	protein_coding	ENSG00000164796.18	CSMD3	0	exon	processed_pseudogene	ENSG00000227514.3	RP11-709P2.1	18025	gene	protein_coding	ENSG00000164796.18	CSMD3	0	260.769	1	0	1	0
chr8	80282123	80283495	0	3	1	1372	0.86314	2.73262	0.0829786	2.76092	404.111	538.467	3327.26	487006	648922	80285804	2190	80171565	-110559	0	-661	lnc-ZBTB10-2:1	80266153	0	lnc-ZBTB10-2:1	80266153	0	AC083837.1	-1441599	gene	lncRNA	ENSG00000253238.3	RP11-941H19.3	0	exon	lncRNA	ENSG00000253238.3	RP11-941H19.3	2189	gene	lncRNA	ENSG00000253238.3	RP11-941H19.3	0	259.807	1	0	1	0
chr6	86911348	86913938	4	3	3	2590	6.644	6.50814	8.4529	1240.66	217.677	289.191	14677.3	2575.18	3421.2	86917445	3360	86937321	23364	0	0	lnc-CGA-5:2	86838196	0	lnc-CGA-5:2	86838196	0	SNHG5	-1232417	gene	unprocessed_pseudogene	ENSG00000220240.1	RP11-76H14.5	-13665	exon	unprocessed_pseudogene	ENSG00000220240.1	RP11-76H14.5	-13665	gene	protein_coding	ENSG00000168830.8	HTR1E	23887	256.974	0	0	1	0
chr3	48283220	48285193	4	3	3	1973	11.2687	3.54229	15.5876	2.22212	73.1777	97.1223	14.2557	469.46	623.074	48273532	-9689	48298253	13041	911	0	lnc-SPINK8-2:1	48290792	5600	lnc-SPINK8-2:1	48290792	5600	lnc00462717	15726772	gene	protein_coding	ENSG00000164048.14	ZNF589	0	exon	protein_coding	ENSG00000164048.14	ZNF589	1054	gene	protein_coding	ENSG00000164048.14	ZNF589	0	254.22	1	0	0	0
chr2	39708486	39711706	4	4	2	3220	6.28693	5.9345	6.79124	1.74427	98.8972	130.295	25.6841	1456.25	1918.58	39735475	23559	39666207	-42280	0	0	lnc-TMEM178A-1:33	39518638	-43144	lnc-TMEM178A-1:33	39518638	-43144	LINC01121	5453111	gene	protein_coding	ENSG00000152154.11	TMEM178A	0	exon	protein_coding	ENSG00000152154.11	TMEM178A	-1300	gene	protein_coding	ENSG00000152154.11	TMEM178A	0	250.977	1	0	0	0
chr2	199211131	199212110	4	3	1	979	0.490151	2.33085	1.23239	1.73777	193.721	258.046	141.007	15719.1	20938.6	199135125	-76007	199457858	245729	0	0	lnc-SATB2-4:1	199179475	-21236	lnc-SATB2-4:1	199179475	-21236	SATB2-AS1	245591	gene	snRNA	ENSG00000238698.1	RNU7-147P	-20011	exon	snRNA	ENSG00000238698.1	RNU7-147P	-20011	gene	protein_coding	ENSG00000119042.17	SATB2	60564	248.536	0	0	0	0
chr6	126969733	126971669	4	3	1	1936	2.05129	9.67904	0.967306	3.56234	388.765	517.806	368.274	40190.5	53530.7	126970546	0	127118659	146971	0	0	lnc-ECHDC1-4:1	126419347	0	lnc-ECHDC1-4:1	126419347	0	LOC100507477	13004684	gene	transcribed_processed_pseudogene	ENSG00000286215.1	VIM2P	0	exon	transcribed_processed_pseudogene	ENSG00000286215.1	VIM2P	-25829	gene	transcribed_processed_pseudogene	ENSG00000286215.1	VIM2P	0	248.209	1	0	1	1
chr6	151315172	151317105	4	3	4	1933	7.84805	4.51149	7.57711	40.5718	82.2011	107.81	535.452	1084.86	1422.84	151387115	69938	151325717	8593	479	0	lnc-ARMT1-1:3	151319634	2530	lnc-ARMT1-1:3	151319634	2530	PHBP1	-1271820	gene	protein_coding	ENSG00000131016.17	AKAP12	0	exon	misc_RNA	ENSG00000223039.1	RN7SKP268	2531	gene	protein_coding	ENSG00000131016.17	AKAP12	0	244.953	1	0	0	0
chr21	35764668	35767734	4	3	2	3066	5.1734	7.41888	5.21016	0.509645	96.4103	127.751	9.78175	1850.43	2451.95	36005865	237431	36060002	292249	0	0	lnc-RUNX1-12:4	35654825	0	lnc-RUNX1-12:4	35654825	0	PlncRNA-1	364034	gene	protein_coding	ENSG00000159216.19	RUNX1	0	exon	lncRNA	ENSG00000230794.1	AF015720.3	-31726	gene	protein_coding	ENSG00000159216.19	RUNX1	0	244.808	1	0	1	0
chr13	53334870	53335918	4	3	1	1048	13.81	2.16831	25.1491	0.679837	103.657	137.96	2.70323	412.169	548.57	53420072	84100	53029046	-305825	-473	0	lnc-OLFM4-8:1	53317130	-7401	lnc-OLFM4-8:1	53317130	-7401	DLEU1	-2428015	gene	lncRNA	ENSG00000287722.1	RP11-4D11.1	0	exon	lncRNA	ENSG00000287247.1	RP11-190J12.1	-3805	gene	lncRNA	ENSG00000287722.1	RP11-4D11.1	0	240.358	1	0	0	0
chr2	114123766	114125260	4	3	0	1494	3.67628	3.19576	5.0434	0.202493	102.248	135.907	4.01501	2027.36	2694.76	114043363	-80404	113890219	-233548	0	0	lnc-SLC35F5-23:1	114122273	-474	lnc-SLC35F5-23:1	114122273	-474	AC017074.1	-419689	gene	lncRNA	ENSG00000235242.1	AC010982.2	-473	exon	lncRNA	ENSG00000235242.1	AC010982.2	-473	gene	lncRNA	ENSG00000235242.1	AC010982.2	-749	238.791	0	0	0	0
chr5	111914254	111916240	3	3	1	1986	2.89307	2.70505	0.842262	0.401103	109.824	145.959	47.6221	13039.1	17329.4	111912720	-1535	111512555	-401700	0	0	NREP-AS1:1	111912507	0	NREP-AS1:1	111912507	0	EPB41L4A‚àíAS1	244287	gene	lncRNA	ENSG00000250095.5	NREP-AS1	0	exon	lncRNA	ENSG00000250095.5	NREP-AS1	-1534	gene	protein_coding	ENSG00000134986.14	NREP	0	237.617	1	0	1	0
chr2	226187207	226189946	2	3	1	2739	1.97665	2.84001	0.60844	0.305689	209.538	278.862	50.2414	34438.6	45832.2	226179960	-7248	225954016	-233192	0	0	lnc-IRS1-2:4	226173539	-1590	lnc-IRS1-2:4	226173539	-1590	LINC00607	-10338254	gene	lncRNA	ENSG00000235070.3	AC068138.1	-1836	exon	lncRNA	ENSG00000235070.3	AC068138.1	-1836	gene	lncRNA	ENSG00000235070.3	AC068138.1	-1888	237.513	0	0	0	0
chr2	192304903	192305891	4	3	2	988	2.57872	0.892492	1.85514	6.68216	349.15	461.129	360.197	18820.6	24856.8	192300246	-4658	192254469	-50435	0	0	lnc-NABP1-14:2	192458287	152397	lnc-NABP1-14:2	192458287	152397	PCGEM1	443955	gene	protein_coding	ENSG00000144339.12	TMEFF2	-109970	exon	protein_coding	ENSG00000144339.12	TMEFF2	-109970	gene	protein_coding	ENSG00000144339.12	TMEFF2	-110551	234.27	0	0	0	0
chr8	51922780	51924053	4	3	0	1273	1.8328	3.26625	2.35897	0	109.981	146.367	0	4662.23	6204.71	51913180	-9601	51899070	-23711	0	-1080	lnc-NPBWR1-12:9	51899648	0	lnc-NPBWR1-12:9	51899648	0	AC026904.1	-3404624	gene	lncRNA	ENSG00000228801.6	RP11-110G21.1	0	exon	lncRNA	ENSG00000228801.6	RP11-110G21.1	-9600	gene	lncRNA	ENSG00000228801.6	RP11-110G21.1	0	233.551	1	0	1	0
chr16	61972098	61974020	4	4	2	1922	7.68291	4.49003	10.8901	357.909	67.1298	88.959	3286.54	616.428	816.876	62036777	62539	62036588	62549	-650	0	lnc-SETD6-7:1	61918320	-31402	lnc-SETD6-7:1	61918320	-31402	MT1DP	-5327313	gene	protein_coding	ENSG00000150394.14	CDH8	0	exon	lncRNA	ENSG00000260115.1	CTC-420A11.2	-31401	gene	protein_coding	ENSG00000150394.14	CDH8	0	232.315	1	0	0	0
chr6	36937766	36938559	4	3	2	793	7.23539	2.46581	14.3925	1.01753	74.9245	99.2026	7.06986	520.579	689.264	36940363	1450	36954455	15877	1377	0	lnc-MTCH1-2:1	36940070	1512	lnc-MTCH1-2:1	36940070	1512	PANDAR	-262641	gene	lncRNA	ENSG00000232598.2	RP1-90K10.4	1513	exon	lncRNA	ENSG00000232598.2	RP1-90K10.4	1513	gene	lncRNA	ENSG00000232598.2	RP1-90K10.4	1806	231.32	0	0	0	0
chr2	106922515	106923155	4	3	1	640	8.1091	3.06381	11.6731	2.37266	143.364	190.903	20.3258	1228.15	1635.4	106895722	-26794	106887102	-35414	-482	0	lnc-CD8B2-15:1	106895918	0	lnc-CD8B2-15:1	106895918	0	GACAT1	830958	gene	lncRNA	ENSG00000286218.2	RP11-519H15.1	10585	exon	lncRNA	ENSG00000286218.2	RP11-519H15.1	10585	gene	lncRNA	ENSG00000286218.2	RP11-519H15.1	13394	230.367	0	0	1	0
chrX	87264163	87266316	2	3	0	2153	2.5681	4.30594	0.821165	0.142847	470.988	627.486	17.3957	57356.1	76414.2	87724212	457613	87116836	-147328	0	0	lnc-CHM-6:1	87143853	-119416	lnc-CHM-6:1	87143853	-119416	FTX	-12970590	gene	snoRNA	ENSG00000200422.1	ENSG10010134482.1	-117359	exon	snoRNA	ENSG00000200422.1	ENSG10010134482.1	-117359	gene	processed_pseudogene	ENSG00000271457.1	RP11-192B18.1	-119586	230.088	0	0	0	0
chr1	37741736	37742883	4	3	1	1147	4.55003	2.25725	9.01927	0.329944	136.019	180.712	3.65821	1508.1	2003.62	37765893	22751	37764801	21899	0	933	lnc-C1orf109-2:1	37713892	-26717	lnc-C1orf109-2:1	37713892	-26717	SNHG12	-9158605	gene	protein_coding	ENSG00000183317.17	EPHA10	0	exon	misc_RNA	ENSG00000200421.1	Y_RNA	-3682	gene	protein_coding	ENSG00000183317.17	EPHA10	0	229.589	1	0	0	0
chr3	7167621	7169508	3	3	0	1887	2.99962	3.37053	1.88973	0.168521	404.961	539.501	8.91773	21429.6	28549.1	6895306	-272316	6861357	-306265	0	0	GRM7-AS2:1	6892631	-273600	GRM7-AS2:1	6892631	-273600	EGOT	-2416032	gene	protein_coding	ENSG00000196277.16	GRM7	0	exon	protein_coding	ENSG00000196277.16	GRM7	-20953	gene	protein_coding	ENSG00000196277.16	GRM7	0	228.635	1	0	0	0
chr14	94662085	94663498	3	3	1	1413	2.74927	2.95652	2.28284	0.354912	305.462	401.808	15.5469	13380.8	17601.2	94639548	-22538	94612662	-49424	0	333	lnc-SERPINA3-3:2	94643332	-10028	lnc-GSC-2:1	94674876	11379	DICER1-AS1	494148	gene	processed_pseudogene	ENSG00000259140.2	RP11-986E7.2	11380	exon	processed_pseudogene	ENSG00000259140.2	RP11-986E7.2	11380	gene	processed_pseudogene	ENSG00000259140.2	RP11-986E7.2	11489	228.027	0	0	0	0
chr10	13050301	13051007	2	3	1	706	1.19346	2.15297	0.367115	0.19861	203.519	271.036	54.1002	55437.5	73828.6	13121496	69065	13099489	48463	0	1472	lnc-CCDC3-1:1	13006110	0	lnc-CCDC3-1:1	13006110	0	SFTA1P	-2255255	gene	protein_coding	ENSG00000151468.11	CCDC3	0	exon	protein_coding	ENSG00000151468.11	CCDC3	-360	gene	protein_coding	ENSG00000151468.11	CCDC3	0	225.73	1	0	1	0
chr9	26741103	26742846	1	3	2	1743	2.57872	4.45935	0.406221	229.47	296.323	394.6	56489.1	72946.3	97139.3	26758549	14515	26892551	149688	429	0	lnc-IFT74-1:3	26746952	4107	lnc-IFT74-1:3	26746952	4107	ANRIL	-4613001	gene	lncRNA	ENSG00000254261.1	RP11-18A15.1	4108	exon	lncRNA	ENSG00000254261.1	RP11-18A15.1	4108	gene	lncRNA	ENSG00000254261.1	RP11-18A15.1	4200	224.966	0	0	0	0
chr2	201502933	201503828	4	3	2	895	6.1005	1.92295	7.67	4.54955	75.9704	100.05	59.3161	990.487	1304.43	201502999	0	201451959	-50975	0	0	lnc-TRAK2-1:1	201487800	0	lnc-TRAK2-1:1	201487800	0	SATB2-AS1	-2025999	gene	protein_coding	ENSG00000155754.15	C2CD6	0	exon	protein_coding	ENSG00000155754.15	C2CD6	-6964	gene	protein_coding	ENSG00000155754.15	C2CD6	0	224.521	1	0	1	1
chr3	44849224	44849668	4	3	1	444	1.91275	0.742189	3.28671	1.57847	86.691	115.19	48.0259	2637.62	3504.72	44837143	-12082	44861868	12182	0	200	lnc-KIAA1143-3:1	44836375	-12092	lnc-KIAA1143-3:1	44836375	-12092	lnc00462717	19162297	gene	protein_coding	ENSG00000163808.17	KIF15	0	exon	protein_coding	ENSG00000163808.17	KIF15	-666	gene	protein_coding	ENSG00000163808.17	KIF15	0	223.454	1	0	0	0
chr9	14681068	14681770	3	3	2	702	1.51312	6.25055	1.9317	1069.27	196.891	262.272	55353.7	10192.6	13577.3	14780017	97907	14693221	11433	-511	0	lnc-CER1-1:1	14677365	0	lnc-CER1-1:1	14677365	0	BNC2-AS1	2045045	gene	protein_coding	ENSG00000175893.12	ZDHHC21	0	exon	protein_coding	ENSG00000175893.12	ZDHHC21	-906	gene	protein_coding	ENSG00000175893.12	ZDHHC21	0	222.618	1	0	1	0
chr7	13943795	13945343	4	3	1	1548	4.84845	2.67437	3.84056	1.65079	147.04	195.555	42.9831	3828.6	5091.84	14009539	64056	13989729	44369	0	0	lnc-DGKB-3:1	13900372	-37298	lnc-ARL4A-8:1	13894707	-48627	MACC1-AS1	6196574	gene	protein_coding	ENSG00000006468.14	ETV1	0	exon	protein_coding	ENSG00000006468.14	ETV1	-4549	gene	protein_coding	ENSG00000006468.14	ETV1	0	222.339	1	0	0	0
chr4	139781699	139782383	4	3	0	684	2.89844	1.91072	3.94902	0.193837	79.7015	105.895	4.90849	2018.26	2681.56	139888414	105650	139666041	-115659	0	-568	lnc-MGST2-3:1	139763055	-6126	lnc-MGST2-3:1	139763055	-6126	SLC7A11-AS1	-1603523	gene	protein_coding	ENSG00000196782.12	MAML3	0	exon	lncRNA	ENSG00000286320.1	RP11-342I1.3	-11308	gene	protein_coding	ENSG00000196782.12	MAML3	0	222.28	1	0	0	0
chr2	11866938	11867355	4	3	1	417	11.5723	1.41078	12.8247	1.53116	66.1221	87.914	11.9392	515.586	685.507	11866282	-657	11832143	-34796	297	0	MIR3681HG:4	11865884	0	MIR3681HG:4	11865884	0	LINC00570	-463764	gene	lncRNA	ENSG00000224184.6	MIR3681HG	0	exon	lncRNA	ENSG00000224184.6	MIR3681HG	-654	gene	lncRNA	ENSG00000224184.6	MIR3681HG	0	221.092	1	0	1	0
chr2	47150614	47151481	4	3	1	867	2.37626	0.950748	5.3461	0.492217	71.9081	95.7779	9.20702	1345.06	1791.55	47163841	12073	47176322	24823	0	-856	lnc-STPG4-3:7	47067452	0	lnc-STPG4-3:7	47067452	0	BCYRN1	183835	gene	protein_coding	ENSG00000273269.3	RP11-761B3.1	0	exon	protein_coding	ENSG00000239605.11	STPG4	0	gene	protein_coding	ENSG00000239605.11	STPG4	0	220.932	1	0	1	0
chrX	4048594	4049842	4	3	2	1248	3.92674	1.05503	5.8356	962.099	71.6574	94.4234	16486.7	1227.94	1618.06	3937860	-110735	3950447	-98148	0	-846	lnc-ARSF-7:1	3953055	-95034	lnc-ARSF-7:1	3953055	-95034	PINCR	39127153	gene	processed_pseudogene	ENSG00000225722.1	RPL24P9	-95033	exon	processed_pseudogene	ENSG00000225722.1	RPL24P9	-95033	gene	processed_pseudogene	ENSG00000225722.1	RPL24P9	-95107	220.903	0	0	0	0
chr17	45089553	45090808	4	3	1	1255	7.99729	3.07003	13.2841	4.06308	73.4673	96.0403	30.5859	553.045	722.969	45115869	24536	45061582	-27972	0	-315	lnc-NMT1-1:1	45105643	14836	lnc-NMT1-1:1	45105643	14836	CTD-2020K17.1	100124	gene	protein_coding	ENSG00000136448.13	NMT1	0	exon	protein_coding	ENSG00000136448.13	NMT1	2824	gene	protein_coding	ENSG00000136448.13	NMT1	0	218.391	1	0	0	0
chr11	26475814	26479859	4	3	4	4045	11.2685	6.90982	13.0714	490.974	108.333	81.2387	3756.09	828.776	621.499	26448964	-26851	26571862	91984	0	0	lnc-FIBIN-4:1	26459793	-14457	lnc-FIBIN-4:1	26459793	-14457	BDNF-AS	1026972	gene	protein_coding	ENSG00000134343.14	ANO3	0	exon	protein_coding	ENSG00000134343.14	ANO3	-1686	gene	protein_coding	ENSG00000134343.14	ANO3	0	217.931	1	0	0	0
chr4	180645490	180646302	1	3	0	812	0.223769	2.35541	0.523462	0.0630159	201.015	267.771	12.0383	38401	51153.8	180733162	86475	181290848	644526	195	0	lnc-DCTD-9:1	180731163	84862	lnc-DCTD-9:1	180731163	84862	AC099343.3	3828501	gene	processed_pseudogene	ENSG00000251025.1	NDUFB5P1	-71463	exon	processed_pseudogene	ENSG00000251025.1	NDUFB5P1	-71463	gene	lncRNA	ENSG00000249883.1	RP11-460H9.1	85048	216.632	0	0	0	0
chr2	75352102	75354115	4	3	1	2013	4.52879	3.10983	1.14398	6.72174	97.4071	129.602	587.573	8514.73	11329	75348406	-3697	75199738	-152365	0	0	lnc-POLE4-15:18	75350093	0	lnc-POLE4-15:18	75350093	0	LINC00152	12100667	gene	processed_pseudogene	ENSG00000236167.1	GAPDHP57	101880	exon	processed_pseudogene	ENSG00000236167.1	GAPDHP57	101880	gene	protein_coding	ENSG00000115363.14	EVA1A	115257	213.196	0	0	1	0
chr6	84623394	84625824	4	3	1	2430	5.74884	2.92584	8.04993	2.1844	79.7254	105.828	27.1356	990.387	1314.64	84634392	8472	84626713	872	0	0	LINC01611:8	84421027	0	LINC01611:9	84468959	-39553	SNHG5	1024668	gene	protein_coding	ENSG00000112837.17	TBX18	61528	exon	protein_coding	ENSG00000112837.17	TBX18	61528	gene	protein_coding	ENSG00000112837.17	TBX18	61856	212.539	0	0	1	0
chr5	154258210	154258883	3	3	3	673	2.37089	3.36752	3.08367	381.492	188.849	208.675	12371.4	6124.18	6767.11	154288652	29635	154190993	-67218	0	880	lnc-HAND1-7:1	154290751	31869	lnc-HAND1-7:1	154290751	31869	SAP30L-AS1	66686	gene	protein_coding	ENSG00000164574.16	GALNT10	0	exon	protein_coding	ENSG00000164574.16	GALNT10	28588	gene	protein_coding	ENSG00000164574.16	GALNT10	0	211.464	1	0	0	0
chr10	48307534	48308395	3	3	0	861	0.490187	1.35252	0.824794	0.139477	135.491	180.207	16.9105	16427.3	21848.7	48289395	-18140	48306923	-612	0	274	lnc-MAPK8-3:1	48292698	-14118	lnc-MAPK8-3:1	48292698	-14118	LINC00844	10691088	gene	protein_coding	ENSG00000107643.16	MAPK8	0	exon	protein_coding	ENSG00000107643.16	MAPK8	0	gene	protein_coding	ENSG00000107643.16	MAPK8	0	210.07	1	0	0	0
chr6	6979520	6979964	4	4	3	444	3.06354	4.03923	2.59052	559.909	108.857	144.645	21613.7	4202.11	5583.6	6981246	1129	7107799	127816	0	0	lnc-RREB1-2:1	6993190	13227	lnc-RREB1-2:1	6993190	13227	HULC	1455605	gene	lncRNA	ENSG00000203498.3	RP11-556O15.1	13228	exon	lncRNA	ENSG00000203498.3	RP11-556O15.1	13228	gene	lncRNA	ENSG00000203498.3	RP11-556O15.1	13410	209.256	0	0	0	0
chr12	81459912	81460452	4	3	0	540	7.24598	1.24825	7.89563	0.0379742	61.7971	82.1473	0.480952	782.675	1040.41	81353958	-105955	81758416	297945	-244	0	lnc-ACSS3-2:2	81417260	0	lnc-ACSS3-2:2	81417260	0	POC1B-AS1	8064143	gene	lncRNA	ENSG00000258162.4	RP11-315E17.1	0	exon	protein_coding	ENSG00000139220.17	PPFIA2	-2046	gene	protein_coding	ENSG00000139220.17	PPFIA2	0	208.514	1	0	1	0
chr18	54858604	54859263	4	4	3	659	2.23244	2.19288	3.00614	495.421	133.968	178.375	16480.3	4456.48	5933.69	54891430	29959	54887006	27721	0	0	lnc-DYNAP-1:2	54879456	20194	lnc-DYNAP-1:2	54879456	20194	linc-ROR	2195296	gene	protein_coding	ENSG00000041353.10	RAB27B	0	exon	protein_coding	ENSG00000041353.10	RAB27B	18305	gene	protein_coding	ENSG00000041353.10	RAB27B	0	208.071	1	0	0	0
chr19	31550274	31550707	4	3	1	433	7.93865	2.13151	12.8722	22.3467	80.0924	105.994	173.604	622.214	823.432	31548570	-1705	31349541	-200734	-1556	0	lnc-ZNF507-8:2	31542038	0	lnc-ZNF507-8:2	31542038	0	AC008794.1	0	gene	lncRNA	ENSG00000267407.2	LINC02841	0	exon	lncRNA	ENSG00000267407.2	LINC02841	-1704	gene	lncRNA	ENSG00000267407.2	LINC02841	0	207.987	1	1	1	0
chr3	16684797	16686409	4	3	2	1612	5.92999	3.57909	8.05529	3.76196	409.671	545.681	46.7018	5085.74	6774.19	16606664	-78134	16628330	-56468	1295	0	lnc-DAZL-1:2	16644616	0	lnc-DAZL-1:2	16644616	0	LINC00852	-6399052	gene	lncRNA	ENSG00000229271.1	AC091493.2	1578	exon	lncRNA	ENSG00000229271.1	AC091493.2	1578	gene	lncRNA	ENSG00000229271.1	AC091493.2	1804	207.34	0	0	1	0
chr12	124068208	124069707	3	3	2	1499	1.25737	9.87888	0.724482	1706.71	134.478	179.006	235577	18562	24708.1	124131290	61361	123973504	-94705	0	21	lnc-ZNF664-1:1	124073994	4288	lnc-ZNF664-1:1	124073994	4288	LINC01089	-2264303	gene	protein_coding	ENSG00000178882.15	RFLNA	0	exon	lncRNA	ENSG00000275389.1	RP11-214K3.24	16055	gene	protein_coding	ENSG00000178882.15	RFLNA	0	206.886	1	0	0	0
chr15	86068130	86070375	4	3	3	2245	5.01357	4.70772	3.52141	1.73633	346.025	460.67	49.3077	9826.31	13082	86079052	8371	86141985	71589	0	0	LINC01584:15	86078601	8227	LINC01584:15	86078601	8227	XLOC_017263	-397183	gene	lncRNA	ENSG00000260477.8	LINC01584	8435	exon	lncRNA	ENSG00000260477.8	LINC01584	8435	gene	lncRNA	ENSG00000260477.8	LINC01584	8679	206.328	0	0	0	0
chr7	43692138	43693648	3	3	0	1510	2.81848	2.32473	1.16274	0.115619	189.98	252.137	9.94373	16339	21684.7	43730274	36196	43729223	35557	0	0	lnc-URGCP-MRPS24-5:1	43657221	0	lnc-URGCP-MRPS24-5:1	43657221	0	SNHG15	1289376	gene	protein_coding	ENSG00000106603.20	COA1	0	exon	protein_coding	ENSG00000106603.20	COA1	17753	gene	protein_coding	ENSG00000106603.20	COA1	0	204.156	1	0	1	0
chr1	184766086	184766315	4	3	0	229	3.02095	0.772871	5.84891	0.0888447	53.6683	71.3089	1.51899	917.577	1219.18	184758099	-7988	184754942	-11145	0	-649	lnc-C1orf21-7:1	184758131	-5088	lnc-C1orf21-7:1	184758131	-5088	lnc-LAMC2-1:1	-1624805	gene	protein_coding	ENSG00000116406.19	EDEM3	-11179	exon	protein_coding	ENSG00000116406.19	EDEM3	-11179	gene	protein_coding	ENSG00000116406.19	EDEM3	-11598	203.657	0	0	0	0
chr5	73994673	73996942	4	3	1	2269	7.75748	4.60344	6.40215	0.265615	289.224	384.985	4.14884	4517.61	6013.37	73982783	-11891	73685120	-309554	0	0	lnc-ARHGEF28-3:1	73976808	-8794	lnc-ARHGEF28-3:1	73976808	-8794	LOC105379057	10385483	gene	lncRNA	ENSG00000259968.3	RP11-428C6.2	-40659	exon	lncRNA	ENSG00000259968.3	RP11-428C6.2	-40659	gene	protein_coding	ENSG00000214944.10	ARHGEF28	-53830	203.436	0	0	0	0
chr5	34629539	34629938	4	3	2	399	5.51975	1.18076	8.2454	5.14221	66.0959	87.8791	62.3647	801.61	1065.8	34651724	21493	34656442	26484	0	962	lnc-RAD1-3:3	34647370	17433	lnc-RAD1-3:3	34647370	17433	AC025754.2	21520	gene	lncRNA	ENSG00000271874.1	CTD-2024P10.2	21520	exon	lncRNA	ENSG00000271874.1	CTD-2024P10.2	21520	gene	lncRNA	ENSG00000250234.1	CTD-2024P10.1	26760	202.658	0	0	0	0
chr10	23393602	23395413	4	3	1	1811	4.03327	2.36153	3.95751	0.490097	335.094	446.418	12.384	8467.28	11280.3	23360230	-33373	23439305	43876	0	1985	lnc-OTUD1-1:5	23343990	-31386	lnc-OTUD1-1:5	23343990	-31386	VIM-AS1	-6163618	gene	miRNA	ENSG00000264574.1	ENSG00000264574	-135	exon	miRNA	ENSG00000264574.1	ENSG00000264574	-135	gene	lncRNA	ENSG00000287124.1	RP11-426A21.2	47821	200.576	0	0	0	0
chr12	95048054	95048288	4	3	1	234	7.24598	1.03969	10.2596	3.59498	77.6722	74.2	35.04	757.066	723.223	95022409	-25646	95073433	25126	0	0	lnc-FGD6-2:6	95026832	0	lnc-FGD6-2:3	95058408	10121	CEP83-DT	-585571	gene	protein_coding	ENSG00000120798.17	NR2C1	0	exon	protein_coding	ENSG00000120798.17	NR2C1	781	gene	protein_coding	ENSG00000120798.17	NR2C1	0	197.581	1	0	1	0
chr21	41205431	41208275	4	3	2	2844	11.7482	4.49003	24.126	2.17073	65.5276	85.8771	8.99749	271.606	355.953	41211436	1789	41168074	-37358	0	0	lnc-TMPRSS2-83:2	41141497	0	lnc-TMPRSS2-83:2	41141497	0	DSCAM-AS1	-820074	gene	protein_coding	ENSG00000182240.16	BACE2	0	exon	protein_coding	ENSG00000182240.16	BACE2	17202	gene	protein_coding	ENSG00000182240.16	BACE2	0	196.5	1	0	1	0
chr8	32018076	32019605	0	3	0	1529	1.36395	3.53618	0.086567	0.187724	283.18	377.3	216.854	327122	435847	31840702	-177375	32267934	248312	0	0	NRG1-IT1:1	32025735	6131	NRG1-IT1:1	32025735	6131	LINC00589	-2269968	gene	protein_coding	ENSG00000157168.20	NRG1	0	exon	lncRNA	ENSG00000253974.6	NRG1-IT1	6606	gene	protein_coding	ENSG00000157168.20	NRG1	0	196.465	1	0	0	0
chr14	56481872	56484058	4	3	2	2186	7.75218	1.88926	10.4535	0.897715	91.8818	122.111	8.58767	878.955	1168.13	56514495	29737	56579776	95699	0	0	lnc-PELI2-4:1	56494620	10563	lnc-PELI2-4:1	56494620	10563	LINC00520	-685142	gene	protein_coding	ENSG00000070269.14	TMEM260	4297	exon	protein_coding	ENSG00000070269.14	TMEM260	4297	gene	protein_coding	ENSG00000070269.14	TMEM260	4536	194.235	0	0	0	0
chr4	30112695	30112959	4	3	3	264	7.278	1.34942	16.1989	149.989	54.2823	71.9782	925.922	335.099	444.341	30379138	266098	32157786	2044807	-281	0	lnc-CCKAR-19:1	30006950	-104380	lnc-CCKAR-19:1	30006950	-104380	LINC02473	-5441128	gene	processed_pseudogene	ENSG00000248281.1	RP11-174E22.2	-104379	exon	processed_pseudogene	ENSG00000248281.1	RP11-174E22.2	-104379	gene	processed_pseudogene	ENSG00000248281.1	RP11-174E22.2	-105271	189.273	0	0	0	0
chr10	14659844	14662676	3	3	1	2832	4.68858	5.95907	1.51215	2.00199	296.048	389.654	132.394	19578	25768.3	14661176	0	14604435	-55410	0	0	lnc-HSPA14-1:1	14652741	0	lnc-HSPA14-1:1	14652741	0	VIM-AS1	2551564	gene	lncRNA	ENSG00000236495.2	RP11-7C6.1	0	exon	lncRNA	ENSG00000236495.2	RP11-7C6.1	0	gene	protein_coding	ENSG00000065809.14	FAM107B	0	188.244	1	0	1	1
chr4	48440839	48441322	4	3	2	483	8.23169	11.0381	9.9687	345.184	53.6668	71.4064	3462.68	538.353	716.306	48497225	55753	48483345	42005	931	0	lnc-TEC-3:1	48531300	89979	lnc-TEC-3:1	48531300	89979	DANCR	4271004	gene	protein_coding	ENSG00000109171.15	SLAIN2	-14638	exon	protein_coding	ENSG00000109171.15	SLAIN2	-14638	gene	protein_coding	ENSG00000109171.15	SLAIN2	-18829	188.039	0	0	0	0
chr1	34545183	34545589	4	3	2	406	5.04021	0.10428	5.64369	1.19066	67.866	89.4428	21.0973	1202.51	1584.83	34541688	-3496	34858807	313199	-292	0	lnc-SMIM12-1:4	34445838	0	lnc-SMIM12-1:4	34445838	0	SNHG12	-5962052	gene	lncRNA	ENSG00000287703.1	RP4-651I17.1	94569	exon	lncRNA	ENSG00000287703.1	RP4-651I17.1	94569	gene	lncRNA	ENSG00000287703.1	RP4-651I17.1	95427	188.015	0	0	1	0
chr2	94860879	94862398	2	3	3	1519	0.607367	4.09437	0.77302	81.1202	257.622	342.949	10493.9	33326.7	44364.8	94837210	-23670	94871506	9090	0	-1450	lnc-TEKT4-1:1	94867485	5088	lnc-TEKT4-1:1	94867485	5088	LINC00152	-7224140	gene	processed_pseudogene	ENSG00000278631.1	SOWAHCP5	0	exon	processed_pseudogene	ENSG00000278631.1	SOWAHCP5	0	gene	transcribed_unprocessed_pseudogene	ENSG00000229089.8	ANKRD20A8P	-3913	187.484	1	0	0	0
chr1	172253159	172254369	4	3	1	1210	3.79881	1.9782	5.20648	4.45944	72.57	96.3121	85.6517	1393.84	1849.85	172144837	-108323	172163100	-90060	0	0	lnc-PIGC-5:1	172275887	21519	lnc-PIGC-5:1	172275887	21519	GAS5	1604191	gene	protein_coding	ENSG00000197959.14	DNM3	0	exon	protein_coding	ENSG00000197959.14	DNM3	0	gene	protein_coding	ENSG00000197959.14	DNM3	0	185.033	1	0	0	0
chr13	100189649	100189872	4	4	4	223	4.1505	1.02434	6.64658	275.072	54.9606	72.8328	4138.55	826.9	1095.79	100089030	-100620	100089359	-100291	0	216	lnc-ZIC5-9:1	100198186	8315	lnc-ZIC5-9:1	100198186	8315	LINC00554	-191741	gene	protein_coding	ENSG00000175198.17	PCCA	0	exon	processed_pseudogene	ENSG00000270632.1	RP11-340C20.3	8316	gene	protein_coding	ENSG00000175198.17	PCCA	0	185.008	1	0	0	0
chr14	24947963	24949277	4	3	0	1314	2.98363	3.75697	3.79484	0.194978	237.3	315.952	5.13797	6253.24	8325.85	25011325	61988	25010375	61079	0	283	lnc-GZMB-1:1	24978667	29391	lnc-GZMB-1:1	24978667	29391	DHRS4-AS1	-895409	gene	protein_coding	ENSG00000168952.15	STXBP6	0	exon	protein_coding	ENSG00000168952.15	STXBP6	25389	gene	protein_coding	ENSG00000168952.15	STXBP6	0	182.802	1	0	0	0
chr7	4430474	4431402	4	3	1	928	2.15244	1.07037	1.36289	1.43328	72.406	95.2474	105.165	5312.69	6988.64	4434522	2803	4682301	250880	0	0	lnc-SDK1-1:1	4400812	0	lnc-SDK1-1:1	4400812	0	AC004895.1	1649303	gene	processed_pseudogene	ENSG00000261809.1	CYP3A54P	80558	exon	processed_pseudogene	ENSG00000261809.1	CYP3A54P	80558	gene	protein_coding	ENSG00000146555.19	SDK1	-165351	182.08	0	0	1	0
chr18	13974735	13975015	4	3	3	280	1.72625	0.683933	4.90957	635.78	67.7058	89.5528	12949.8	1379.06	1824.05	13972131	-2605	13981710	6678	0	0	lnc-MC2R-2:1	13919602	-54813	lnc-MC5R-5:1	14053950	78936	LINC00668	-7044770	gene	TEC	ENSG00000279352.1	RP11-411B10.7	35040	exon	TEC	ENSG00000279352.1	RP11-411B10.7	35040	gene	protein_coding	ENSG00000185231.5	MC2R	-59106	181.861	0	0	0	0
chr16	81336597	81338219	4	3	2	1622	7.54435	2.68359	15.4712	2.30825	161.368	214.735	14.9196	1043.02	1387.96	81356147	17785	81315109	-21489	0	0	lnc-GCSH-4:2	81309744	-21820	lnc-GCSH-4:2	81309744	-21820	ARLNC1	-443916	gene	protein_coding	ENSG00000261609.8	GAN	0	exon	protein_coding	ENSG00000261609.8	GAN	13365	gene	protein_coding	ENSG00000261609.8	GAN	0	180.234	1	0	0	0
chr1	75767808	75770954	4	3	2	3146	5.73819	3.60977	14.2023	90.3933	52.8605	69.6843	636.471	372.197	490.656	75781989	11012	75786185	15215	0	0	lnc-RABGGTB-1:1	75783911	12958	lnc-RABGGTB-1:1	75783911	12958	RP4	10932549	gene	protein_coding	ENSG00000117054.15	ACADM	0	exon	protein_coding	ENSG00000117054.15	ACADM	0	gene	protein_coding	ENSG00000117054.15	ACADM	0	177.167	1	0	0	0
chr13	46171169	46171762	4	3	1	593	2.15782	1.8279	2.66239	13.8173	72.8702	96.2893	518.982	2737.02	3616.65	46163405	-7765	46182057	10276	0	4021	lnc-CPB2-3:1	46159015	0	lnc-CPB2-2:1	46169458	-1422	TPT1-AS1	-753195	gene	protein_coding	ENSG00000136167.15	LCP1	0	exon	misc_RNA	ENSG00000240767.3	RN7SL288P	-1421	gene	protein_coding	ENSG00000136167.15	LCP1	0	175.639	1	0	1	0
chr12	93532344	93532848	4	4	2	504	2.87709	1.59788	7.95834	7.12289	63.8028	84.2493	89.5023	801.711	1058.63	93536715	3802	93569826	36959	0	0	SOCS2-AS1:9	93525821	0	SOCS2-AS1:9	93525821	0	CEP83-DT	927156	gene	processed_pseudogene	ENSG00000258271.1	RP11-356O22.4	-2355	exon	processed_pseudogene	ENSG00000258271.1	RP11-356O22.4	-2355	gene	lncRNA	ENSG00000246985.8	SOCS2-AS1	12552	175.448	0	0	1	0
chr5	102160152	102160734	4	3	3	582	0.820473	0.637909	1.35151	241.615	127.046	167.329	17877.4	9400.28	12380.9	102161576	762	102296270	135518	0	0	lnc-PAM-5:1	102144076	-13581	lnc-PAM-5:1	102144076	-13581	RGMB-AS1	-3386684	gene	lncRNA	ENSG00000248261.2	CTD-2333K2.1	-13278	exon	lncRNA	ENSG00000248261.2	CTD-2333K2.1	-13278	gene	lncRNA	ENSG00000248261.2	CTD-2333K2.1	-13838	175.02	0	0	0	0
chr13	111896691	111897200	4	3	0	509	5.20006	1.30038	10.3212	0.047735	71.8018	95.4619	0.462494	695.671	924.91	111894720	-1972	112067577	170359	656	0	lnc-TUBGCP3-17:1	111894405	0	lnc-TUBGCP3-17:1	111894405	0	LINC00346	-1026441	gene	lncRNA	ENSG00000226903.2	LINC00354	0	exon	lncRNA	ENSG00000226903.2	LINC00354	-1739	gene	lncRNA	ENSG00000226903.2	LINC00354	0	171.091	1	0	1	0
chr5	119519780	119520659	4	4	1	879	5.30128	1.73585	2.94876	5.25029	67.0061	88.8438	178.051	2272.35	3012.92	119585500	64715	119452736	-67045	0	0	lnc-DTWD2-11:1	119555249	34591	lnc-DTWD2-11:1	119555249	34591	EPB41L4A-AS2	-7098803	gene	protein_coding	ENSG00000133835.18	HSD17B4	0	exon	protein_coding	ENSG00000133835.18	HSD17B4	-1282	gene	protein_coding	ENSG00000133835.18	HSD17B4	0	170.863	1	0	0	0
chr13	73069869	73071110	3	3	3	1241	1.21477	2.49649	1.58502	2.18176	47.0256	62.5018	137.649	2966.88	3943.29	73064134	-5736	73059030	-10840	0	0	lnc-DIS3-4:1	73093625	22516	lnc-DIS3-4:1	73093625	22516	RNA00364	-5689876	gene	protein_coding	ENSG00000102554.14	KLF5	0	exon	protein_coding	ENSG00000102554.14	KLF5	3906	gene	protein_coding	ENSG00000102554.14	KLF5	0	169.859	1	0	0	0
chr17	59876612	59877496	4	3	2	884	3.314	1.5672	3.3076	0.820865	50.7114	67.1922	24.8175	1533.18	2031.45	59843875	-32738	59890740	13224	0	-643	lnc-RPS6KB1-2:1	59885014	7519	lnc-VMP1-8:1	59844382	-28516	AC011921.1	648798	gene	protein_coding	ENSG00000108423.15	TUBD1	0	exon	protein_coding	ENSG00000108423.15	TUBD1	608	gene	protein_coding	ENSG00000108423.15	TUBD1	0	169.139	1	0	0	0
chr21	35011711	35013996	1	3	1	2285	1.63567	2.55786	0.444316	0.674397	298.889	393.94	151.783	67269.4	88662.1	34886624	-125088	35049080	35064	0	0	lnc-CLIC6-5:1	35004729	0	lnc-CLIC6-5:1	35004729	0	PlncRNA-1	1117772	gene	protein_coding	ENSG00000159216.19	RUNX1	0	exon	protein_coding	ENSG00000159216.19	RUNX1	34847	gene	protein_coding	ENSG00000159216.19	RUNX1	0	168.165	1	0	1	0
chr4	54847631	54849677	3	4	4	2046	2.58944	2.90438	1.67086	912.084	156.456	207.315	54587.7	9363.84	12407.7	54845612	-2020	54658210	-189422	0	0	LINC02358:3	54845567	0	LINC02358:3	54845567	0	DANCR	-2124009	gene	lncRNA	ENSG00000251256.1	LINC02358	0	exon	lncRNA	ENSG00000251256.1	LINC02358	-2019	gene	lncRNA	ENSG00000251256.1	LINC02358	0	167.249	1	0	1	0
chr2	6028698	6030032	4	3	1	1334	7.35794	4.07592	9.47779	0.477222	71.2975	94.5657	5.03516	752.259	997.761	6053967	23888	5692921	-335778	0	0	LINC01105:22	5932790	-25176	LINC01105:22	5932790	-25176	linc01105	-25189	gene	lncRNA	ENSG00000232044.7	SILC1	-25188	exon	lncRNA	ENSG00000232044.7	SILC1	-25188	gene	lncRNA	ENSG00000232044.7	SILC1	-27716	167.187	0	0	0	0
chr1	82210013	82211325	4	3	1	1312	4.09188	2.59154	8.12415	1.26533	129.524	172.326	15.575	1594.31	2121.16	82270758	59390	81587484	-622530	0	0	lnc-TTLL7-6:1	82215219	3895	lnc-TTLL7-6:1	82215219	3895	RP4	4492178	gene	lncRNA	ENSG00000233290.3	RP11-147G16.1	1089	exon	lncRNA	ENSG00000233290.3	RP11-147G16.1	1089	gene	lncRNA	ENSG00000233290.3	RP11-147G16.1	4449	166.674	0	0	0	0
chr4	123229087	123230513	1	3	1	1426	1.39057	3.57598	0.698159	5.79904	285.917	380.799	830.619	40952.9	54543.3	123326078	95162	123065937	-163151	0	0	lnc-SPRY1-3:3	123315578	85066	lnc-SPRY1-3:3	123315578	85066	SNHG8	-4943772	gene	protein_coding	ENSG00000145375.9	SPATA5	0	exon	protein_coding	ENSG00000145375.9	SPATA5	25504	gene	protein_coding	ENSG00000145375.9	SPATA5	0	166.409	1	0	0	0
chr20	47949384	47949846	4	3	2	462	11.8547	1.72362	22.6414	12.753	51.1386	67.9111	56.326	225.864	299.943	47950360	0	47786580	-162805	-258	0	lnc-NCOA3-6:1	47950798	953	lnc-NCOA3-6:1	47950798	953	ZFAS1	1328333	gene	lncRNA	ENSG00000234967.2	RP11-347D21.1	952	exon	lncRNA	ENSG00000234967.2	RP11-347D21.1	952	gene	lncRNA	ENSG00000234967.2	RP11-347D21.1	1080	166.013	0	0	0	1
chr2	201852449	201853426	2	3	1	977	0.788521	1.58866	0.868688	0.339072	98.8169	131.432	39.0327	11375.4	15130	201903762	50268	201869056	15614	0	-256	lnc-FZD7-4:1	201824547	-27618	lnc-FZD7-4:1	201824547	-27618	SATB2-AS1	-2375515	gene	protein_coding	ENSG00000138395.17	CDK15	0	exon	protein_coding	ENSG00000138395.17	CDK15	1335	gene	protein_coding	ENSG00000138395.17	CDK15	0	165.734	1	0	0	0
chr15	53785635	53785950	4	3	2	315	7.11284	1.36787	13.7899	1.42924	47.4647	63.1868	10.3644	344.2	458.211	53862275	76141	53762835	-22801	502	0	lnc-WDR72-3:1	53837270	51321	lnc-WDR72-3:1	53837270	51321	MAPK6-DT	-1766541	gene	snRNA	ENSG00000206641.1	RNU6-449P	-21325	exon	snRNA	ENSG00000206641.1	RNU6-449P	-21325	gene	protein_coding	ENSG00000166415.15	WDR72	-22985	165.185	0	0	0	0
chr3	32149582	32150239	4	3	2	657	10.1284	2.61912	12.167	4.8903	55.3307	73.5752	40.1932	454.761	604.712	32162379	10849	32106746	-42837	0	0	lnc-OSBPL10-2:1	32151082	844	lnc-CMTM6-2:1	32063973	-82972	LINC00852	-21863837	gene	protein_coding	ENSG00000152642.11	GPD1L	0	exon	unprocessed_pseudogene	ENSG00000236732.1	AC094019.4	845	gene	protein_coding	ENSG00000152642.11	GPD1L	0	165.076	1	0	0	0
chr6	135898383	135899249	4	3	3	866	5.15745	1.15931	5.62928	20.3147	47.2437	62.5935	360.876	839.25	1111.93	136044933	145425	135851961	-46423	0	0	lnc-MTFR2-3:1	135895728	0	lnc-MTFR2-3:1	135895728	0	LOC100507477	4077104	gene	protein_coding	ENSG00000171408.14	PDE7B	0	exon	lncRNA	ENSG00000288054.1	RP11-371H1.1	-10250	gene	protein_coding	ENSG00000171408.14	PDE7B	0	164.664	1	0	1	0
chr2	204616250	204618054	4	3	1	1804	1.25738	3.35218	2.06437	0.333803	217.003	288.715	16.1697	10511.8	13985.6	204661924	43669	204546084	-70167	0	0	lnc-RAPH1-7:1	204717330	99277	lnc-RAPH1-7:1	204717330	99277	SATB2-AS1	-5139316	gene	protein_coding	ENSG00000116117.18	PARD3B	0	exon	lncRNA	ENSG00000287524.1	RP11-15J24.1	50810	gene	protein_coding	ENSG00000116117.18	PARD3B	0	164.399	1	0	0	0
chr5	19190267	19190786	4	3	2	519	0.639336	2.55475	1.41649	37.1032	108.1	140.599	2619.39	7631.53	9925.92	19142333	-47935	19886019	695211	0	0	lnc-BASP1-20:1	19233365	42580	lnc-BASP1-20:1	19233365	42580	LINC01021	8026929	gene	processed_pseudogene	ENSG00000249557.2	HSPD1P15	42581	exon	processed_pseudogene	ENSG00000249557.2	HSPD1P15	42581	gene	lncRNA	ENSG00000249174.1	RP11-124N3.3	-48210	163.063	0	0	0	0
chr12	94509569	94513119	4	3	3	3550	5.89797	4.38886	5.33881	4.74507	252.108	331.615	88.8789	4722.18	6211.41	94507543	-2027	94459973	-49597	0	0	lnc-PLXNC1-4:1	94515475	2357	lnc-PLXNC1-4:1	94515475	2357	CEP83-DT	-47086	gene	misc_RNA	ENSG00000244091.1	RN7SL483P	2358	exon	misc_RNA	ENSG00000244091.1	RN7SL483P	2358	gene	lncRNA	ENSG00000257400.1	RP11-778J16.3	-13165	162.865	0	0	0	0
chr20	7507549	7509459	4	3	2	1910	4.94436	3.38898	4.87391	155.065	115.691	153.782	3181.54	2373.68	3155.21	7443312	-64238	7940223	430745	0	0	lnc-PLCB1-7:2	7411300	-54704	lnc-PLCB1-7:2	7411300	-54704	LINC01433	-3311597	gene	misc_RNA	ENSG00000240584.3	RN7SL547P	124104	exon	misc_RNA	ENSG00000240584.3	RN7SL547P	124104	gene	lncRNA	ENSG00000224711.2	LINC01706	-140270	162.667	0	0	0	0
chr4	114414105	114415186	4	3	2	1081	3.84679	3.44102	10.236	1.70219	102.625	136.584	16.6295	1002.59	1334.36	114458227	42855	114598446	183241	0	0	lnc-NDST4-3:1	114443026	27841	lnc-NDST4-3:1	114443026	27841	AC004704.1	-2301833	gene	protein_coding	ENSG00000174607.11	UGT8	183585	exon	protein_coding	ENSG00000174607.11	UGT8	183585	gene	protein_coding	ENSG00000174607.11	UGT8	183790	162.657	0	0	0	0
chr1	32541173	32542005	4	3	4	832	6.08445	3.21421	13.634	472.096	62.487	80.4294	3462.64	458.318	589.919	32672693	130580	32539667	-1507	0	0	lnc-BSDC1-3:1	32490320	-43350	lnc-BSDC1-3:1	32490320	-43350	SNHG12	-3958042	gene	protein_coding	ENSG00000160062.15	ZBTB8A	0	exon	protein_coding	ENSG00000160062.15	ZBTB8A	-1601	gene	protein_coding	ENSG00000160062.15	ZBTB8A	0	161.772	1	0	0	0
chr19	41273427	41274845	4	3	1	1418	3.63899	3.51472	4.63459	0.29465	51.4674	68.026	6.35763	1110.51	1467.79	41264090	-9338	41264615	-8813	54	0	lnc-TGFB1-6:2	41260416	-11043	lnc-TGFB1-6:2	41260416	-11043	PCAT19	174676	gene	protein_coding	ENSG00000105323.17	HNRNPUL1	0	exon	protein_coding	ENSG00000105323.17	HNRNPUL1	0	gene	protein_coding	ENSG00000105323.17	HNRNPUL1	0	161.493	1	0	0	0
chr12	56023074	56025032	4	3	2	1958	4.61395	3.95019	10.1905	2.05485	74.281	98.4192	20.1644	728.925	965.795	56024822	0	56021365	-1710	0	0	lnc-PMEL-5:2	56010091	0	lnc-PMEL-5:2	56010091	0	AGAP2-AS1	1701240	gene	protein_coding	ENSG00000123411.15	IKZF4	0	exon	protein_coding	ENSG00000123411.15	IKZF4	0	gene	protein_coding	ENSG00000123411.15	IKZF4	0	160.598	1	0	1	1
chr13	102771376	102772367	4	3	1	991	1.42788	1.63468	2.71573	0.450146	85.4211	112.103	16.5755	3145.43	4127.93	102772325	0	102773534	1148	0	-205	lnc-BIVM-3:1	102770815	0	lnc-BIVM-3:1	102770815	0	LINC00554	-2773468	gene	protein_coding	ENSG00000151287.17	TEX30	0	exon	protein_coding	ENSG00000151287.17	TEX30	-542	gene	protein_coding	ENSG00000151287.17	TEX30	0	160.36	1	0	1	1
chr13	72995460	72996684	3	3	0	1224	3.27665	1.97509	2.85263	0.11842	58.4009	77.5444	4.15123	2047.26	2718.34	73060883	63758	73058792	62090	0	0	lnc-DIS3-3:1	73022262	25579	lnc-DIS3-3:1	73022262	25579	RNA00364	-5615467	gene	protein_coding	ENSG00000083535.16	PIBF1	0	exon	protein_coding	ENSG00000083535.16	PIBF1	2139	gene	protein_coding	ENSG00000083535.16	PIBF1	0	158.351	1	0	0	0
chr12	48870053	48870759	4	3	3	706	5.64234	1.01823	5.17932	5.12004	45.059	59.7552	98.8556	869.979	1153.73	48815187	-54867	48865936	-4118	0	-9170	lnc-DDX23-4:1	48857146	-10772	lnc-DDX23-1:6	48836771	-32354	DDN-AS1	127609	gene	protein_coding	ENSG00000172602.11	RND1	-4183	exon	protein_coding	ENSG00000172602.11	RND1	-4183	gene	protein_coding	ENSG00000172602.11	RND1	-4691	157.648	0	0	0	0
chr2	99784822	99786520	4	3	2	1698	2.41353	5.16775	6.50581	2.25928	43.1478	56.8834	34.7271	663.219	874.347	99524789	-260034	99635910	-148913	0	0	lnc-EIF5B-4:1	99574685	-166907	lnc-EIF5B-4:1	99574685	-166907	POU3F3	5008329	gene	protein_coding	ENSG00000144218.21	AFF3	0	exon	protein_coding	ENSG00000144218.21	AFF3	-6893	gene	protein_coding	ENSG00000144218.21	AFF3	0	157.122	1	0	0	0
chr2	5483094	5485691	4	3	3	2597	3.40456	25.3336	2.09322	1002.62	108.948	144.767	47898.3	5204.81	6915.97	5540299	54389	5692639	206929	0	0	lnc-CMPK2-32:1	5467230	-9613	lnc-CMPK2-32:1	5467230	-9613	linc01105	446853	gene	lncRNA	ENSG00000232835.1	AC107057.1	64090	exon	lncRNA	ENSG00000232835.1	AC107057.1	64090	gene	lncRNA	ENSG00000232835.1	AC107057.1	64366	155.582	0	0	0	0
chr2	216489484	216490515	3	3	1	1031	1.27336	2.95652	1.50541	8.25376	134.793	179.226	548.272	8953.85	11905.4	216488243	-1242	216498195	7660	0	-1338	lnc-MARCH4-2:9	216487803	0	lnc-MARCH4-2:9	216487803	0	LINC00607	-640531	gene	lncRNA	ENSG00000232485.3	RPL37A-DT	0	exon	lncRNA	ENSG00000232485.3	RPL37A-DT	-1241	gene	lncRNA	ENSG00000232485.3	RPL37A-DT	0	155.476	1	0	1	0
chr12	10166541	10168822	4	3	1	2281	4.90169	2.80933	4.80124	1.07112	155.176	206.453	22.3093	3232	4300	10134007	-32535	10171904	3060	0	0	lnc-GABARAPL1-2:1	10170629	1808	lnc-GABARAPL1-2:1	10170629	1808	GPRC5D-AS1	2758905	gene	protein_coding	ENSG00000173391.9	OLR1	0	exon	protein_coding	ENSG00000173391.9	OLR1	0	gene	protein_coding	ENSG00000173391.9	OLR1	0	154.684	1	0	0	0
chr4	85134901	85135997	4	3	1	1096	9.28133	2.03646	16.4791	2.81377	68.2947	89.8154	17.0748	414.432	545.026	85008836	-126066	84966434	-168468	0	0	lnc-ARHGAP24-5:2	85147720	11724	lnc-ARHGAP24-5:2	85147720	11724	LEF1-AS1	23031529	gene	misc_RNA	ENSG00000201901.1	RN7SKP48	-34078	exon	misc_RNA	ENSG00000201901.1	RN7SKP48	-34078	gene	lncRNA	ENSG00000180769.10	WDFY3-AS2	-128895	154.364	0	0	0	0
chr9	133297370	133299394	4	3	3	2024	4.60863	2.28793	2.62076	6.46052	157.149	208.686	246.513	5996.31	7962.8	133284042	-13329	133317785	18370	0	0	lnc-RPL7A-3:1	133317793	18400	lnc-ABO-1:2	133278057	-18547	DBH-AS1	355193	gene	misc_RNA	ENSG00000201843.1	Y_RNA	3077	exon	misc_RNA	ENSG00000201843.1	Y_RNA	3077	gene	unprocessed_pseudogene	ENSG00000204031.3	LCN1P2	18492	154.302	0	0	0	0
chr3	48372658	48375333	4	3	2	2675	7.89074	3.26936	10.7447	16.7137	38.5564	50.3136	155.553	358.842	468.266	48273532	-99127	48372500	-159	0	-732	lnc-TMA7-2:1	48379833	4501	lnc-TMA7-2:1	48379833	4501	lnc00462717	15636632	gene	protein_coding	ENSG00000164049.14	FBXW12	0	exon	protein_coding	ENSG00000164049.14	FBXW12	0	gene	protein_coding	ENSG00000164049.14	FBXW12	0	153.829	1	0	0	0
chr8	62605636	62607599	4	3	3	1963	3.59105	3.27859	6.82256	218.515	82.4301	109.434	3202.82	1208.2	1604	62249926	-355711	62929089	321474	0	0	lnc-GGH-3:1	62482197	-121826	lnc-GGH-3:1	62482197	-121826	PTTG3P	4159802	gene	protein_coding	ENSG00000185942.13	NKAIN3	0	exon	protein_coding	ENSG00000185942.13	NKAIN3	2215	gene	protein_coding	ENSG00000185942.13	NKAIN3	0	151.954	1	0	0	0
chr7	39119694	39120604	4	3	2	910	4.52872	1.97509	7.09834	1.40796	57.0889	75.8199	19.8351	804.257	1068.14	39002208	-117487	39007068	-112627	0	0	POU6F2-AS2:1	38979894	-106127	POU6F2-AS2:1	38979894	-106127	SNHG15	5862420	gene	protein_coding	ENSG00000106536.21	POU6F2	0	exon	protein_coding	ENSG00000106536.21	POU6F2	230	gene	protein_coding	ENSG00000106536.21	POU6F2	0	151.514	1	0	0	0
chr2	224411460	224412544	4	3	2	1084	2.89842	3.94718	3.24007	620.362	142.232	189.369	19146.6	4389.79	5844.61	224342417	-69044	224402074	-9387	0	0	lnc-FAM124B-1:2	224473901	61358	lnc-FAM124B-1:1	224478302	65759	LINC00607	-8562507	gene	protein_coding	ENSG00000124019.10	FAM124B	-9353	exon	protein_coding	ENSG00000124019.10	FAM124B	-9353	gene	protein_coding	ENSG00000124019.10	FAM124B	-10424	151.293	0	0	0	0
chr4	74375650	74377112	2	3	2	1462	3.71889	3.08838	2.57409	5.99095	133.067	176.9	232.741	5169.48	6872.33	74365346	-10305	74365424	-10227	0	0	lnc-CXCL2-4:1	74397632	20521	lnc-CXCL2-4:1	74397632	20521	UBE2CP3	-17302519	gene	protein_coding	ENSG00000124882.4	EREG	0	exon	protein_coding	ENSG00000124882.4	EREG	2337	gene	protein_coding	ENSG00000124882.4	EREG	0	150.619	1	0	0	0
chr13	72182481	72183606	4	3	2	1125	4.29432	1.72362	7.72432	5.3964	64.2431	85.2842	69.8625	831.7	1104.1	72435330	251587	71867196	-315286	0	0	lnc-BORA-1:1	72170815	-8928	lnc-BORA-1:1	72170815	-8928	RNA00364	-4802488	gene	processed_pseudogene	ENSG00000232881.2	RPS10P21	-268303	exon	processed_pseudogene	ENSG00000232881.2	RPS10P21	-268303	gene	protein_coding	ENSG00000276644.5	DACH1	-316560	150.164	0	0	0	0
chr9	126898919	126900091	4	3	3	1172	5.25335	2.8001	7.70152	532.843	45.0908	58.9516	6918.67	585.48	765.454	126965949	65612	126914768	14658	-768	0	lnc-ANGPTL2-8:1	126858812	-38331	lnc-ANGPTL2-8:1	126858812	-38331	NRON	-490510	gene	protein_coding	ENSG00000177125.5	ZBTB34	-13041	exon	protein_coding	ENSG00000177125.5	ZBTB34	-13041	gene	protein_coding	ENSG00000136828.19	RALGPS1	14923	147.786	0	0	0	0
chr6	115463216	115463917	4	3	1	701	7.97604	0.886376	15.4843	2.27845	41.207	54.6938	14.7146	266.121	353.221	115472746	8571	115513523	49589	0	0	lnc-NT5DC1-3:1	115472519	8603	lnc-NT5DC1-3:1	115472519	8603	LINC00222	-6693275	gene	processed_pseudogene	ENSG00000219619.2	RP11-126M14.1	-104464	exon	processed_pseudogene	ENSG00000219619.2	RP11-126M14.1	-104464	gene	lncRNA	ENSG00000228777.2	LINC02534	169857	146.577	0	0	0	0
chr2	7967429	7969967	4	3	3	2538	5.6423	3.0608	6.64598	2.35592	66.4363	87.2628	35.4488	999.645	1313.02	7968355	0	8543942	573956	0	0	LINC00298:2	7925221	0	LINC00298:2	7925221	0	linc01105	-1963920	gene	lncRNA	ENSG00000235665.6	LINC00298	0	exon	lncRNA	ENSG00000235665.6	LINC00298	0	gene	lncRNA	ENSG00000235665.6	LINC00298	0	145.636	1	0	1	1
chr12	48466158	48469147	4	3	1	2989	3.09557	4.15574	2.00914	0.138905	299.095	398.321	6.91366	14886.7	19825.4	48494979	25623	48472636	3472	0	0	lnc-ANP32D-1:3	48455297	-6402	lnc-ANP32D-1:3	48455297	-6402	DDN-AS1	529221	gene	protein_coding	ENSG00000139223.4	ANP32D	3413	exon	protein_coding	ENSG00000139223.4	ANP32D	3413	gene	protein_coding	ENSG00000177627.11	C12orf54	13431	144.821	0	0	0	0
chr6	119561420	119564177	1	3	1	2757	2.52015	6.09393	0.3492	0.426742	389.901	518.897	122.205	111655	148596	119550395	-11026	119349807	-211614	0	0	lnc-ASF1A-3:3	119549807	0	lnc-ASF1A-3:3	119549807	0	LINC00222	-10791479	gene	lncRNA	ENSG00000287100.1	RP1-193N13.1	-169591	exon	lncRNA	ENSG00000287100.1	RP1-193N13.1	-169591	gene	lncRNA	ENSG00000287100.1	RP1-193N13.1	-170987	144.381	0	0	1	0
chr5	22348703	22349525	1	3	0	822	1.59837	1.69294	0.189433	0.047735	206.297	274.764	25.1988	108902	145045	22251469	-97235	22464534	114992	0	0	lnc-CDH18-19:1	22278010	0	lnc-CDH18-19:1	22278010	0	LINC01021	4868190	gene	protein_coding	ENSG00000154162.15	CDH12	0	exon	protein_coding	ENSG00000154162.15	CDH12	55733	gene	protein_coding	ENSG00000154162.15	CDH12	0	142.987	1	0	1	0
chr2	136114949	136116038	3	3	2	1089	2.84507	4.46847	2.47463	110.829	206.599	274.769	4478.6	8348.69	11103.4	136112332	-2618	136116046	0	0	-477	lnc-UBXN4-12:2	136118318	2281	lnc-UBXN4-12:2	136118318	2281	ZEB2-AS1	8401941	gene	protein_coding	ENSG00000121966.7	CXCR4	0	exon	protein_coding	ENSG00000121966.7	CXCR4	0	gene	protein_coding	ENSG00000121966.7	CXCR4	207	142.87	1	0	0	0
chr2	185762117	185763985	1	3	0	1868	1.45986	2.40444	0.475474	0.163354	287.241	382.391	34.3561	60411.5	80423.1	185757810	-4308	185738855	-23263	0	0	lnc-ZSWIM2-14:1	185741903	-15438	lnc-ZSWIM2-14:1	185741903	-15438	schlap1	-4845179	gene	protein_coding	ENSG00000188738.15	FSIP2	0	exon	protein_coding	ENSG00000188738.15	FSIP2	0	gene	protein_coding	ENSG00000188738.15	FSIP2	0	142.474	1	0	0	0
chr11	35118395	35120062	1	3	1	1667	3.1382	7.12439	0.812626	14.8679	191.374	254.817	1829.61	23550.1	31357.3	35133140	13039	35138862	18782	1077	0	lnc-CD44-7:2	35086212	0	lnc-CD44-7:2	35086212	0	WT1-AS	-2659627	gene	lncRNA	ENSG00000255521.2	RP4-607I7.1	12594	exon	lncRNA	ENSG00000255521.2	RP4-607I7.1	12594	gene	lncRNA	ENSG00000255521.2	RP4-607I7.1	13080	140.696	0	0	1	0
chr5	137569760	137570007	4	3	1	247	8.05053	1.46603	6.82683	2.42535	40.3162	53.6057	35.5267	590.555	785.22	137451642	-118119	137499347	-70414	833	0	lnc-SPOCK1-1:1	137112493	0	lnc-SPOCK1-1:1	137112493	0	SNHG4	1704096	gene	protein_coding	ENSG00000152377.14	SPOCK1	0	exon	protein_coding	ENSG00000152377.14	SPOCK1	28192	gene	protein_coding	ENSG00000152377.14	SPOCK1	0	140.136	1	0	1	0
chr2	34099373	34102133	4	3	2	2760	5.17865	4.91938	5.85752	103.699	47.9115	63.6332	1770.36	817.949	1086.35	34094184	-5190	33599354	-500020	0	0	LINC01317:1	33706885	0	LINC01317:1	33706885	0	FTH1P3	-6706007	gene	lncRNA	ENSG00000228262.10	LINC01320	0	exon	lncRNA	ENSG00000237790.1	LINC01318	-29823	gene	lncRNA	ENSG00000228262.10	LINC01320	0	138.804	1	0	1	0
chr17	27207213	27207943	4	3	0	730	0.953717	0.794329	2.56409	0.031508	64.606	85.8925	1.22882	2519.65	3349.83	27230456	22330	27294059	86097	0	0	lnc-NOS2-4:1	27237858	29916	lnc-NOS2-4:1	27237858	29916	SUZ12P1	3501357	gene	lncRNA	ENSG00000265246.1	RP11-663N22.1	29917	exon	lncRNA	ENSG00000265246.1	RP11-663N22.1	29917	gene	lncRNA	ENSG00000265246.1	RP11-663N22.1	30482	138.071	0	0	0	0
chr6	157959857	157960710	4	3	1	853	7.41649	1.76042	12.9451	0.153713	53.5818	70.5217	1.18742	413.915	544.774	158069698	108826	157981869	21142	112	0	lnc-SYNJ2-1:1	157943974	-15314	lnc-SYNJ2-1:1	157943974	-15314	EZR-AS1	857270	gene	protein_coding	ENSG00000130340.17	SNX9	-14780	exon	protein_coding	ENSG00000130340.17	SNX9	-14780	gene	protein_coding	ENSG00000078269.15	SYNJ2	21380	138.006	0	0	0	0
chr11	13274460	13275096	4	3	3	636	0.932375	3.98709	1.27028	632.174	61.7686	82.0844	49766.6	4862.6	6461.92	13277203	1418	13277853	2738	0	0	lnc-BTBD10-7:1	13272374	0	lnc-BTBD10-7:1	13272374	0	LINC00958	-284864	gene	protein_coding	ENSG00000133794.20	ARNTL	1557	exon	protein_coding	ENSG00000133794.20	ARNTL	1557	gene	protein_coding	ENSG00000133794.20	ARNTL	1978	137.572	0	0	1	0
chr13	82012989	82014545	4	3	2	1556	0.879116	3.92873	2.56243	299.947	152.01	202.307	11705.6	5932.28	7895.14	82086637	72034	80760809	-1252181	0	0	lnc-NDFIP2-26:1	81689974	-322477	lnc-NDFIP2-25:1	81553783	-446338	MIR17HG	9333276	gene	transcribed_processed_pseudogene	ENSG00000214182.5	PTMAP5	-321917	exon	transcribed_processed_pseudogene	ENSG00000214182.5	PTMAP5	-321917	gene	lncRNA	ENSG00000229309.2	RP11-452B18.2	-710694	136.515	0	0	0	0
chr3	28675179	28677336	4	3	2	2157	3.44186	4.98686	2.96418	199.572	98.9622	131.576	6732.78	3338.6	4438.88	28616697	-58483	28390780	-284400	0	0	lnc-RBMS3-3:2	28551115	0	lnc-RBMS3-3:2	28551115	0	LINC00852	-18389434	gene	protein_coding	ENSG00000144642.22	RBMS3	0	exon	protein_coding	ENSG00000144642.22	RBMS3	58674	gene	protein_coding	ENSG00000283563.1	RP11-9J18.1	0	136.515	1	0	1	0
chr2	114362724	114364339	4	3	1	1615	3.623	2.62834	6.33188	0.45092	108.628	144.39	7.12142	1715.58	2280.37	114414985	50220	114442366	78008	0	0	lnc-SLC35F5-23:1	114122273	-239432	lnc-SLC35F5-23:1	114122273	-239432	AC017074.1	-658647	gene	snRNA	ENSG00000222923.1	RNU2-41P	55787	exon	snRNA	ENSG00000222923.1	RNU2-41P	55787	gene	protein_coding	ENSG00000175497.17	DPP10	78501	136.119	0	0	0	0
chr5	137315818	137316592	4	3	3	774	6.08452	1.31573	18.4006	58.2704	44.5407	57.4965	316.677	242.061	312.471	137445098	127818	137498345	181734	-911	0	lnc-SPOCK1-1:2	137267014	0	lnc-SPOCK1-1:2	137267014	0	SNHG4	1957511	gene	protein_coding	ENSG00000152377.14	SPOCK1	0	exon	protein_coding	ENSG00000152377.14	SPOCK1	-2241	gene	protein_coding	ENSG00000152377.14	SPOCK1	0	135.62	1	0	1	0
chr2	109650309	109650901	4	3	3	592	5.69025	1.44146	5.56536	5.54534	43.2249	57.4342	99.6404	776.678	1031.99	109651907	788	109613963	-36347	-442	0	lnc-SOWAHC-1:1	109665208	14308	lnc-MALL-1:1	109594692	-44612	lncRNA-AWPPH	1355115	gene	processed_pseudogene	ENSG00000230603.1	AC011753.6	14309	exon	processed_pseudogene	ENSG00000230603.1	AC011753.6	14309	gene	processed_pseudogene	ENSG00000230603.1	AC011753.6	14435	135.362	0	0	0	0
chr9	91896027	91897029	4	3	1	1002	4.47015	1.74508	5.45447	0.245872	73.9049	98.2412	4.50772	1354.94	1801.12	91966676	69512	91893525	-2503	0	403	lnc-SPTLC1-6:2	91757435	0	lnc-SPTLC1-6:2	91757435	0	AL158071.2	-682982	gene	protein_coding	ENSG00000169071.15	ROR2	0	exon	protein_coding	ENSG00000169071.15	ROR2	-8828	gene	protein_coding	ENSG00000169071.15	ROR2	0	135.341	1	0	1	0
chr7	135650423	135651809	3	3	2	1386	2.1472	3.55152	1.20017	2.41922	357.27	471.532	201.572	29768.2	39288.7	135648757	-1667	135662506	10678	0	0	lnc-NUP205-1:1	135650971	0	lnc-NUP205-1:1	135650971	0	PINT	-4540248	gene	processed_pseudogene	ENSG00000271414.1	RP11-751K21.1	0	exon	processed_pseudogene	ENSG00000271414.1	RP11-751K21.1	0	gene	protein_coding	ENSG00000155561.15	NUP205	-2020	134.831	1	0	1	0
chr3	46324824	46325757	4	3	3	933	7.25666	2.23579	8.49684	18.3085	48.1827	63.9947	215.474	567.066	753.159	46293813	-31012	46353734	27956	-437	0	lnc-CCR1-1:1	46310590	-12903	lnc-CCR1-1:1	46310590	-12903	lnc00462717	17686208	gene	processed_pseudogene	ENSG00000236736.1	UQCRC2P1	-12902	exon	processed_pseudogene	ENSG00000236736.1	UQCRC2P1	-12902	gene	protein_coding	ENSG00000121807.7	CCR2	28422	134.284	0	0	0	0
chr6	24588930	24589714	4	3	1	784	7.67216	1.87081	10.7963	0.95622	37.0618	49.0923	8.85696	343.284	454.716	24585616	-3315	24666802	77068	-344	0	lnc-KIAA0319-1:1	24533791	-49649	lnc-KIAA0319-1:1	24533791	-49649	HCG11	1931996	gene	protein_coding	ENSG00000137261.15	KIAA0319	0	exon	protein_coding	ENSG00000137261.15	KIAA0319	-145	gene	protein_coding	ENSG00000137261.15	KIAA0319	0	133.36	1	0	0	0
chr2	26276172	26277993	4	3	4	1821	6.97955	4.23545	7.43806	235.221	60.2127	72.694	3162.4	809.521	977.325	26254474	-21699	26245173	-31000	0	0	lnc-SELENOI-1:1	26298400	20408	lnc-SELENOI-1:3	26298606	20614	FTH1P3	1114792	gene	protein_coding	ENSG00000138029.14	HADHB	0	exon	protein_coding	ENSG00000138029.14	HADHB	0	gene	protein_coding	ENSG00000138029.14	HADHB	0	132.833	1	0	0	0
chr14	96907966	96909075	4	3	1	1109	8.11452	2.94118	13.2925	1.26683	27.8303	36.3605	9.53039	209.368	273.541	97006167	96160	96797599	-110368	0	0	lnc-ATG2B-20:1	96943564	34490	lnc-ATG2B-20:1	96943564	34490	TCL6	-1228134	gene	protein_coding	ENSG00000100749.9	VRK1	0	exon	protein_coding	ENSG00000100749.9	VRK1	-21478	gene	protein_coding	ENSG00000100749.9	VRK1	0	132.725	1	0	0	0
chr20	20095490	20096973	4	3	1	1483	2.52013	4.01155	2.69573	1.92502	101.318	134.693	71.4098	3758.47	4996.52	20076668	-18823	20056039	-39452	0	0	lnc-CRNKL1-1:1	20094400	0	lnc-CRNKL1-1:1	20094400	0	LINC00261	2450699	gene	lncRNA	ENSG00000241054.1	RP5-1002M8.4	0	exon	lncRNA	ENSG00000241054.1	RP5-1002M8.4	0	gene	protein_coding	ENSG00000089101.19	CFAP61	0	132.669	1	0	1	0
chr2	99926379	99928600	4	3	4	2221	9.84073	3.43501	5.72647	137.014	59.5809	78.8689	2392.64	1040.45	1377.27	100101143	172372	100104503	175881	0	0	lnc-NMS-4:1	99970071	41472	lnc-NMS-4:1	99970071	41472	POU3F3	4866249	gene	protein_coding	ENSG00000144218.21	AFF3	0	exon	protein_coding	ENSG00000144218.21	AFF3	77550	gene	protein_coding	ENSG00000144218.21	AFF3	0	132.313	1	0	0	0
chr3	169154475	169155601	3	3	0	1126	1.45984	3.20188	1.58912	0.088332	182.275	242.685	5.55854	11470.2	15271.6	169143977	-10499	169663197	507577	0	0	lnc-ACTRT3-6:1	169131413	-22596	lnc-MECOM-1:1	169028961	-122692	TERC	608920	gene	protein_coding	ENSG00000085276.19	MECOM	0	exon	protein_coding	ENSG00000085276.19	MECOM	-4720	gene	protein_coding	ENSG00000085276.19	MECOM	0	131.833	1	0	0	0
chr18	28681687	28682511	1	3	1	824	1.36395	1.21145	1.04849	1.08229	50.332	66.6366	103.224	4800.43	6355.49	28717817	35167	29020747	338218	0	-566	lnc-TAF4B-9:1	28785067	102557	lnc-TAF4B-9:1	28785067	102557	PCAT18	-1978050	gene	lncRNA	ENSG00000265994.2	RP11-510D21.1	0	exon	processed_pseudogene	ENSG00000266296.1	ARIH2P1	-28479	gene	lncRNA	ENSG00000265994.2	RP11-510D21.1	0	131.774	1	0	0	0
chr17	5926888	5927386	4	3	2	498	1.81684	1.74508	3.83994	224.697	73.5775	96.9835	5851.59	1916.11	2525.65	5909923	-16966	5835940	-90949	-1332	0	lnc-WSCD1-1:3	5772233	0	lnc-WSCD1-1:3	5772233	0	PRAL	845446	gene	protein_coding	ENSG00000285471.1	RP11-960B9.3	0	exon	lncRNA	ENSG00000284837.1	RP11-803F22.1	2395	gene	protein_coding	ENSG00000285471.1	RP11-960B9.3	0	131.613	1	0	1	0
chr4	59785173	59788009	4	3	1	2836	5.46642	4.75685	5.01571	1.47731	47.7799	63.0097	29.4536	952.604	1256.25	59848594	60076	60193097	405071	0	0	lnc-IGFBP7-8:1	59767815	0	lnc-IGFBP7-8:1	59767815	0	UBE2CP3	-2712042	gene	lncRNA	ENSG00000249892.1	RP11-525J21.1	0	exon	lncRNA	ENSG00000249892.1	RP11-525J21.1	0	gene	lncRNA	ENSG00000249892.1	RP11-525J21.1	0	131.482	1	0	1	0
chr16	7679244	7682664	4	3	2	3420	3.12217	4.03301	2.02491	874.554	185.761	243.052	43189.7	9173.76	12003.1	7776463	93691	7566554	-112691	0	0	lnc-TMEM114-4:1	7614229	-64253	lnc-TMEM114-4:1	7614229	-64253	BCAR4	4137166	gene	protein_coding	ENSG00000078328.23	RBFOX1	0	exon	protein_coding	ENSG00000078328.23	RBFOX1	-2406	gene	protein_coding	ENSG00000078328.23	RBFOX1	0	131.383	1	0	0	0
chr19	33922446	33924071	4	3	2	1625	6.56403	2.30327	9.17526	16.3406	43.6817	56.9732	178.094	476.082	620.944	33998551	74220	33938862	14773	0	0	lnc-PEPD-5:1	33927362	3292	lnc-PEPD-5:1	33927362	3292	CEBPA-AS1	-617393	gene	misc_RNA	ENSG00000240626.3	RN7SL150P	3294	exon	misc_RNA	ENSG00000240626.3	RN7SL150P	3294	gene	lncRNA	ENSG00000287526.1	AC005792.1	74482	131.188	0	0	0	0
chr21	29706775	29707287	2	3	1	512	0.223769	0.846468	0.411586	0.623967	71.1509	94.4946	151.601	17287	22958.6	29495936	-210840	29939346	232041	0	1158	GRIK1-AS1:1	29748174	40888	GRIK1-AS1:1	29748174	40888	LINC00161	-1166421	gene	protein_coding	ENSG00000171189.17	GRIK1	0	exon	protein_coding	ENSG00000171189.17	GRIK1	-12712	gene	protein_coding	ENSG00000171189.17	GRIK1	0	131.1	1	0	0	0
chr15	65543541	65545099	4	3	0	1558	2.22178	2.16831	1.13004	0.126032	52.623	69.7161	11.1529	4656.76	6169.37	65587295	42115	65530757	-12785	0	0	lnc-DPP8-2:1	65584828	39730	lnc-DPP8-2:1	65584828	39730	EWSAT1	3527828	gene	protein_coding	ENSG00000074696.13	HACD3	0	exon	protein_coding	ENSG00000074696.13	HACD3	5721	gene	protein_coding	ENSG00000074696.13	HACD3	0	130.101	1	0	0	0
chr8	60334636	60336519	4	3	3	1883	14.0924	5.37631	23.1576	0.518769	38.7526	51.0978	2.24017	167.343	220.653	60337365	768	60281435	-53202	-70	0	lnc-CA8-1:1	60322383	-1661	lnc-CA8-1:1	60322383	-1661	LINC00968	-3774814	gene	lncRNA	ENSG00000251396.7	LINC01301	0	exon	lncRNA	ENSG00000251396.7	LINC01301	-9468	gene	lncRNA	ENSG00000251396.7	LINC01301	0	130.003	1	0	0	0
chr8	62945276	62946393	0	3	1	1117	1.44389	1.16853	0.178177	5.15829	151.184	201.106	2895.04	84850.7	112869	63013094	66388	62929089	-16188	0	-156	NKAIN3-IT1:7	62977860	31468	NKAIN3-IT1:8	62977860	31468	PTTG3P	3821008	gene	protein_coding	ENSG00000185942.13	NKAIN3	0	exon	protein_coding	ENSG00000185942.13	NKAIN3	0	gene	protein_coding	ENSG00000185942.13	NKAIN3	0	129.764	1	0	0	0
chr10	6013328	6014052	4	3	0	724	2.63731	1.41078	4.05438	0.0764609	128.203	170.663	1.88589	3162.08	4209.36	5972524	-40805	6036043	21972	0	2300	lnc-IL15RA-3:1	5983485	-27375	lnc-IL15RA-3:1	5983485	-27375	CALML3-AS1	-487083	gene	protein_coding	ENSG00000134460.18	IL2RA	0	exon	protein_coding	ENSG00000134460.18	IL2RA	-432	gene	protein_coding	ENSG00000134460.18	IL2RA	0	128.649	1	0	0	0
chr9	34941542	34941830	4	3	2	288	6.54807	0.898608	17.7361	1429.65	62.2605	82.143	8060.66	351.038	463.14	34933764	-7779	34989711	47863	-277	0	lnc-VCP-5:1	34975417	33588	lnc-VCP-5:1	34975417	33588	RMRP	715922	gene	protein_coding	ENSG00000122733.12	PHF24	15779	exon	protein_coding	ENSG00000122733.12	PHF24	15779	gene	protein_coding	ENSG00000122733.12	PHF24	15869	128.195	0	0	0	0
chr1	31045062	31046059	4	3	0	997	3.7509	1.95975	6.46522	0.128228	41.5001	55.0598	1.98335	641.898	851.63	31050113	4009	31065433	19355	0	-2023	lnc-NKAIN1-4:1	31028757	0	lnc-ZCCHC17-8:1	31036733	-7823	SNHG12	-2461931	gene	protein_coding	ENSG00000134644.16	PUM1	0	exon	processed_pseudogene	ENSG00000232768.1	RP11-201O14.2	4814	gene	protein_coding	ENSG00000134644.16	PUM1	0	127.929	1	0	1	0
chr9	109594020	109595011	4	4	1	991	3.56976	2.03646	8.13621	4.2702	49.2643	64.989	52.484	605.495	798.764	109514758	-79263	109498346	-95675	0	0	lnc-PALM2-2:1	109619039	24029	lnc-PALM2-2:1	109619039	24029	PCAN-R2	-14990031	gene	protein_coding	ENSG00000157654.19	PALM2AKAP2	0	exon	protein_coding	ENSG00000157654.19	PALM2AKAP2	45778	gene	protein_coding	ENSG00000157654.19	PALM2AKAP2	0	127.85	1	0	0	0
chr4	2848353	2848849	0	3	0	496	0.959049	0.950748	0.221472	0.102705	65.0238	86.3749	46.3739	29359.8	39000.4	2843718	-4636	2844108	-4246	0	0	lnc-SH3BP2-2:1	2843952	0	lnc-SH3BP2-2:1	2843952	0	CTBP1-AS	-1629763	gene	protein_coding	ENSG00000087274.18	ADD1	0	exon	protein_coding	ENSG00000087274.18	ADD1	-3519	gene	protein_coding	ENSG00000087274.18	ADD1	0	127.812	1	0	1	0
chr6	148465690	148466989	4	3	1	1299	4.74193	2.85224	4.61158	7.69277	43.0502	57.0519	166.814	933.524	1237.14	148519742	52445	148436881	-28810	0	2090	lnc-UST-1:1	148478692	11704	lnc-UST-1:1	148478692	11704	LUADT1	-1284699	gene	protein_coding	ENSG00000111961.18	SASH1	0	exon	protein_coding	ENSG00000111961.18	SASH1	1557	gene	protein_coding	ENSG00000111961.18	SASH1	0	127.43	1	0	0	0
chrX	117772761	117778082	4	3	3	5321	5.60502	7.22266	10.8981	235.167	35.5652	46.6986	2157.89	326.345	428.504	116926925	-845837	117737139	-35623	0	0	lnc-KLHL13-2:1	117894631	116550	lnc-KLHL13-2:1	117894631	116550	miR503HG	16765038	gene	TEC	ENSG00000279587.1	RP1-278D1.2	116551	exon	TEC	ENSG00000279587.1	RP1-278D1.2	116551	gene	protein_coding	ENSG00000003096.14	KLHL13	121315	127.416	0	0	0	0
chr3	185711130	185712666	2	3	1	1536	2.66926	2.8737	0.71913	2.60531	284.457	379.027	362.287	39555.7	52706.3	185708623	-2508	185607438	-103693	0	0	lnc-TRA2B-2:1	185696414	0	lnc-SENP2-1:2	185619920	0	LINC00888	-2255118	gene	protein_coding	ENSG00000073792.16	IGF2BP2	0	exon	lncRNA	ENSG00000163915.7	IGF2BP2-AS1	0	gene	protein_coding	ENSG00000073792.16	IGF2BP2	0	127.254	1	0	1	0
chrX	16105465	16107926	4	3	3	2461	10.2671	5.85489	18.9002	994.362	77.3205	102.845	5261.11	409.098	544.147	16090874	-14592	16123562	15619	0	0	lnc-AP1S2-4:1	16064079	-35747	lnc-AP1S2-4:1	16064079	-35747	PINCR	27069069	gene	protein_coding	ENSG00000126010.6	GRPR	15640	exon	protein_coding	ENSG00000126010.6	GRPR	15640	gene	protein_coding	ENSG00000126010.6	GRPR	16442	126.697	0	0	0	0
chr1	119926106	119927928	4	3	2	1822	3.52709	2.54552	3.4096	1.02053	65.9273	87.0819	29.931	1933.58	2554.02	119900113	-25994	119896526	-29581	0	2071	lnc-ADAM30-1:1	119848238	0	lnc-ADAM30-1:1	119848238	0	LAMTOR5‚àíAS1	-9482290	gene	protein_coding	ENSG00000134250.20	NOTCH2	0	exon	protein_coding	ENSG00000134250.20	NOTCH2	0	gene	protein_coding	ENSG00000134250.20	NOTCH2	0	125.919	1	0	1	0
chr1	231666480	231669212	4	3	2	2732	8.10909	5.7843	15.9238	8.41241	54.9405	69.9444	52.8291	345.021	439.244	231768362	95122	231627110	-39371	0	0	lnc-TSNAX-2:1	231693461	24250	lnc-TSNAX-2:1	231693461	24250	AL360294.1	3088408	gene	protein_coding	ENSG00000162946.23	DISC1	0	exon	snRNA	ENSG00000222986.1	RNU5A-5P	1424	gene	protein_coding	ENSG00000270106.6	TSNAX-DISC1	0	125.551	1	0	0	0
chr2	54382344	54384219	4	4	2	1875	8.95092	2.80933	11.8097	11.5956	41.1992	54.6585	98.1869	348.858	462.826	54416976	32654	54456297	72059	0	0	lnc-SPTBN1-3:1	54432842	48624	lnc-SPTBN1-3:1	54432842	48624	BCYRN1	-7046831	gene	protein_coding	ENSG00000177994.16	C2orf73	0	exon	protein_coding	ENSG00000177994.16	C2orf73	0	gene	protein_coding	ENSG00000177994.16	C2orf73	0	125.376	1	0	0	0
chr2	223083819	223085243	2	3	1	1424	1.58774	3.28771	0.814342	1.59886	116.388	154.786	196.338	14292.3	19007.4	223110342	25015	223065503	-18317	0	-739	lnc-KCNE4-5:1	223207016	121774	lnc-KCNE4-5:1	223207016	121774	LINC00607	-7234866	gene	protein_coding	ENSG00000152049.6	KCNE4	0	exon	protein_coding	ENSG00000152049.6	KCNE4	-23116	gene	protein_coding	ENSG00000152049.6	KCNE4	0	124.907	1	0	0	0
chr6	63651050	63652426	0	3	2	1376	0.815195	1.85858	0.183556	178.657	277.43	369.509	97330.9	151142	201306	63684512	31691	63646801	-4250	0	412	lnc-EYS-1:1	63685368	32943	lnc-EYS-1:1	63685368	32943	LINC00680	-5689550	gene	protein_coding	ENSG00000118482.12	PHF3	0	exon	protein_coding	ENSG00000118482.12	PHF3	-4255	gene	protein_coding	ENSG00000118482.12	PHF3	0	124.745	1	0	0	0
chr5	82524852	82527299	0	3	1	2447	3.22872	4.75685	0.245495	0.283194	360.151	479.331	115.357	146704	195251	82536073	8712	82305598	-219255	0	0	lnc-RPS23-2:1	82545861	18563	lnc-RPS23-2:1	82545861	18563	LOC105379057	1855126	gene	lncRNA	ENSG00000248393.1	CTD-2015A6.1	18564	exon	lncRNA	ENSG00000248393.1	CTD-2015A6.1	18564	gene	transcribed_unitary_pseudogene	ENSG00000205464.13	ATP6AP1L	-139328	124.466	0	0	0	0
chr9	100027499	100028991	0	3	0	1492	1.14015	2.43513	0.114711	0.0841115	247.886	330.066	73.3245	216095	287737	100030378	1206	100098759	69750	0	0	lnc-TEX10-3:1	99998300	-28431	lnc-STX17-2:2	100099271	70281	PCAN-R2	-5423510	gene	protein_coding	ENSG00000023318.8	ERP44	0	exon	protein_coding	ENSG00000023318.8	ERP44	-5273	gene	protein_coding	ENSG00000023318.8	ERP44	0	124.025	1	0	0	0
chr3	144957067	144958329	3	3	1	1262	1.64633	2.7602	1.20662	4.64242	64.5397	85.8041	384.746	5348.8	7111.11	144987147	28585	143972082	-984986	0	0	lnc-C3orf58-7:1	144613375	-341934	lnc-C3orf58-7:1	144613375	-341934	AC097103.2	-5174369	gene	TEC	ENSG00000280397.1	RP11-42F12.1	-511223	exon	TEC	ENSG00000280397.1	RP11-42F12.1	-511223	gene	protein_coding	ENSG00000181744.9	DIPK2A	-908400	123.549	0	0	0	0
chr14	87644413	87649385	4	3	4	4972	13.3466	6.95273	14.3741	660.147	91.8058	119.944	4592.6	638.687	834.445	87655308	5747	87992998	343595	0	0	LINC02330:3	87634378	0	LINC02330:3	87634378	0	AL512791.2	2733981	gene	lncRNA	ENSG00000258770.1	LINC02330	0	exon	lncRNA	ENSG00000258770.1	LINC02330	5747	gene	lncRNA	ENSG00000258770.1	LINC02330	0	122.791	1	0	1	0
chr16	74961886	74963570	2	3	1	1684	1.00163	2.50872	0.620636	1.53693	221.301	292.081	247.639	35657.1	47061.6	74846485	-115402	74984869	21282	191	0	lnc-LDHD-2:1	74962819	0	lnc-FA2H-4:1	74915459	-45920	lncRNA-EBIC	-293181	gene	protein_coding	ENSG00000103091.15	WDR59	0	exon	protein_coding	ENSG00000103091.15	WDR59	0	gene	protein_coding	ENSG00000103091.15	WDR59	0	122.487	1	0	1	0
chr12	49017075	49017706	3	3	1	631	0.937724	1.36476	2.86053	10.0206	86.1955	114.504	350.305	3013.27	4002.9	49022152	531	49018931	1206	0	-1728	lnc-KMT2D-1:1	49012612	0	lnc-WNT1-1:1	48995149	-20742	DDN-AS1	0	gene	protein_coding	ENSG00000288710.1	RP11-386G11.12	0	exon	protein_coding	ENSG00000181929.13	PRKAG1	0	gene	protein_coding	ENSG00000288710.1	RP11-386G11.12	0	122.352	1	1	1	0
chr4	180688168	180689891	4	3	1	1723	3.43653	2.02423	3.29301	0.3914	178.552	234.983	11.8858	5422.14	7135.82	180733162	42886	181290848	600937	0	0	lnc-DCTD-9:1	180731163	41273	lnc-DCTD-9:1	180731163	41273	AC099343.3	3784912	gene	lncRNA	ENSG00000249883.1	RP11-460H9.1	41274	exon	lncRNA	ENSG00000249883.1	RP11-460H9.1	41274	gene	lncRNA	ENSG00000249883.1	RP11-460H9.1	41459	122.168	0	0	0	0
chr4	100036993	100038039	4	3	2	1046	7.5071	2.33395	11.1811	26.8268	37.0151	48.9553	239.93	331.051	437.84	100039481	0	99950415	-86579	0	0	lnc-DAPP1-2:3	100008070	0	lnc-DAPP1-2:11	99950536	0	LEF1-AS1	8129487	gene	lncRNA	ENSG00000245322.7	H2AZ1-DT	0	exon	lncRNA	ENSG00000245322.7	H2AZ1-DT	0	gene	lncRNA	ENSG00000245322.7	H2AZ1-DT	0	122.132	1	0	1	1
chr10	21002448	21004162	4	4	3	1714	6.02592	2.63145	8.0167	2.18778	45.64	60.4552	27.2903	569.312	754.116	21173789	169557	21146285	142105	0	0	lnc-MLLT10-6:1	21110681	106520	lnc-MLLT10-6:1	21110681	106520	VIM-AS1	-3772464	gene	protein_coding	ENSG00000078114.19	NEBL	0	exon	protein_coding	ENSG00000078114.19	NEBL	0	gene	protein_coding	ENSG00000078114.19	NEBL	0	121.998	1	0	0	0
chr3	142922061	142923389	4	3	2	1328	5.96201	2.27259	6.0775	4.07092	42.3079	55.5893	66.9834	696.139	914.674	142926896	3297	142889220	-32842	0	0	lnc-U2SURP-3:8	142926673	3285	lnc-U2SURP-3:8	142926673	3285	AC097103.2	-3139363	gene	lncRNA	ENSG00000243818.5	RP11-372E1.4	0	exon	lncRNA	ENSG00000243818.5	RP11-372E1.4	3287	gene	lncRNA	ENSG00000243818.5	RP11-372E1.4	0	121.981	1	0	0	0
chr9	24165005	24166095	4	3	2	1090	12.0092	1.5672	23.4861	2.07009	41.5873	54.8526	8.8141	177.072	233.553	24147013	-17993	23821488	-343518	67	0	lnc-DMRTA1-6:1	24046213	-18111	lnc-DMRTA1-6:1	24046213	-18111	ANRIL	-2036903	gene	lncRNA	ENSG00000287139.1	RP11-393P6.1	-76954	exon	lncRNA	ENSG00000287139.1	RP11-393P6.1	-76954	gene	lncRNA	ENSG00000287139.1	RP11-393P6.1	-78358	121.963	0	0	0	0
chr12	91828885	91829403	3	3	1	518	1.01229	1.12862	0.737138	0.587726	79.5027	105.655	79.7308	10785.3	14333.2	91877489	48016	91557736	-271150	0	0	LINC02404:4	91877390	47988	LINC02404:4	91877390	47988	POC1B-AS1	-2280881	gene	processed_pseudogene	ENSG00000258224.1	RP11-587P21.1	41720	exon	processed_pseudogene	ENSG00000258224.1	RP11-587P21.1	41720	gene	lncRNA	ENSG00000257893.3	LINC02404	47874	121.237	0	0	0	0
chr1	57091413	57092831	4	3	2	1418	10.1923	3.5822	14.947	14.1263	38.0767	50.4704	94.5092	254.744	337.661	57048158	-43256	56966023	-125391	0	0	lnc-C8B-2:1	57145416	52586	lnc-C8B-2:1	57145416	52586	FOXD3-AS1	6228054	gene	protein_coding	ENSG00000173406.16	DAB1	0	exon	protein_coding	ENSG00000173406.16	DAB1	-18999	gene	protein_coding	ENSG00000173406.16	DAB1	0	120.432	1	0	0	0
chr6	71581099	71582449	3	3	2	1350	1.46521	2.66213	1.69953	107.431	98.3769	130.721	6321.24	5788.49	7691.63	71573982	-7118	71887007	304538	0	-244	lnc-RIMS1-2:1	71604079	21631	lnc-RIMS1-2:1	71604079	21631	LINC00472	-160355	gene	processed_pseudogene	ENSG00000218014.1	KRT19P1	2273	exon	processed_pseudogene	ENSG00000218014.1	KRT19P1	2273	gene	lncRNA	ENSG00000285963.1	RP1-288M22.3	-48162	120.342	0	0	0	0
chr16	81921538	81923879	4	4	2	2341	3.32461	5.21076	6.28294	0.828516	117.749	156.028	13.1868	1874.1	2483.36	81931635	7429	82011217	87319	0	0	lnc-PLCG2-8:1	81959918	36040	lnc-PLCG2-8:1	81959918	36040	ARLNC1	-1028857	gene	protein_coding	ENSG00000197943.10	PLCG2	0	exon	protein_coding	ENSG00000197943.10	PLCG2	0	gene	protein_coding	ENSG00000197943.10	PLCG2	0	120.34	1	0	0	0
chr15	93666376	93668800	4	3	2	2424	5.09886	2.28793	5.04164	39.3988	51.718	68.7085	781.467	1025.82	1362.82	93761127	92174	93411311	-255066	0	0	lnc-MCTP2-18:2	93589866	0	lnc-MCTP2-18:2	93589866	0	NR2F2-AS1	2441241	gene	lncRNA	ENSG00000258631.3	RP11-739G5.1	0	exon	lncRNA	ENSG00000258631.3	RP11-739G5.1	-9939	gene	lncRNA	ENSG00000258631.3	RP11-739G5.1	0	120.153	1	0	1	0
chr15	76761932	76763013	2	3	2	1081	0.916399	2.28793	0.641132	332.667	83.8655	111.472	51887.4	13080.8	17386.8	76798983	35348	76883612	120579	0	430	lnc-TSPAN3-5:1	76771882	8870	lnc-TSPAN3-5:2	76774931	11919	LOXL1-AS1	-2833685	gene	protein_coding	ENSG00000140386.13	SCAPER	0	exon	protein_coding	ENSG00000140386.13	SCAPER	1949	gene	protein_coding	ENSG00000140386.13	SCAPER	0	119.784	1	0	0	0
chr10	113849492	113850677	4	3	2	1185	4.17181	2.89215	3.79005	14.7841	59.7293	79.1165	390.076	1575.95	2087.48	113782399	-67094	113853850	3154	0	107	lnc-NRAP-4:1	113853242	2566	lnc-ADRB1-4:1	113911755	61079	AL158212.1	-943382	gene	protein_coding	ENSG00000198924.8	DCLRE1A	0	exon	protein_coding	ENSG00000198924.8	DCLRE1A	0	gene	protein_coding	ENSG00000198924.8	DCLRE1A	0	119.726	1	0	0	0
chr2	99213761	99215597	4	3	2	1836	4.92838	3.90115	4.9566	1.46789	37.1173	49.1165	29.6148	748.846	990.931	99215418	0	99181408	-32354	0	0	lnc-MITD1-1:1	99170534	-35427	lnc-MITD1-1:1	99170534	-35427	POU3F3	5579252	gene	protein_coding	ENSG00000241962.9	RP11-111H13.1	0	exon	protein_coding	ENSG00000241962.9	RP11-111H13.1	402	gene	protein_coding	ENSG00000241962.9	RP11-111H13.1	0	119.564	1	0	0	1
chr14	25482766	25484307	3	3	0	1541	1.72095	2.87681	1.34948	0.186226	116.479	153.613	13.7999	8631.38	11383.1	25485608	1079	25050175	-432592	0	-17	lnc-STXBP6-4:1	25452036	-15607	lnc-STXBP6-4:1	25452036	-15607	DHRS4-AS1	-1430212	gene	processed_pseudogene	ENSG00000257976.1	RP11-388G3.1	-50532	exon	processed_pseudogene	ENSG00000257976.1	RP11-388G3.1	-50532	gene	lncRNA	ENSG00000257986.3	LINC02306	164952	119.525	0	0	0	0
chrX	93264298	93266559	2	3	2	2261	2.18444	2.85224	0.545541	18.0714	108.459	144.264	3312.57	19881	26444.1	93435267	166335	93673327	406750	0	0	lnc-PCDH11X-1:1	93042489	-221357	lnc-PCDH11X-1:1	93042489	-221357	FTX	-18970725	gene	processed_pseudogene	ENSG00000234322.1	ST13P18	21175	exon	processed_pseudogene	ENSG00000234322.1	ST13P18	21175	gene	protein_coding	ENSG00000179083.7	FAM133A	407717	119.505	0	0	0	0
chr3	82740212	82740997	1	3	2	785	0.932375	1.53652	0.222129	2.16892	163.043	217.142	976.424	73400.1	97754.8	82760469	19388	82808125	67109	0	-335	lnc-CADM2-13:1	82068827	-193848	lnc-CADM2-13:1	82068827	-193848	SAMMSON	-12222149	gene	processed_pseudogene	ENSG00000241095.1	CYP51A1P1	65519	exon	processed_pseudogene	ENSG00000241095.1	CYP51A1P1	65519	gene	lncRNA	ENSG00000239440.6	LINC02008	-277297	119.285	0	0	0	0
chr8	38690182	38692300	4	4	3	2118	5.51448	3.70794	5.38227	126.346	37.5394	49.754	2347.45	697.465	924.405	38691941	0	38787248	94929	0	-155	lnc-C8orf86-2:1	38700625	8326	lnc-C8orf86-2:1	38700625	8326	LINC01605	-1136000	gene	lncRNA	ENSG00000254321.2	RP11-495O10.1	6975	exon	lncRNA	ENSG00000254321.2	RP11-495O10.1	6975	gene	lncRNA	ENSG00000254321.2	RP11-495O10.1	8583	118.726	0	0	0	1
chr17	11926406	11928058	4	3	2	1652	6.20711	6.26278	3.63229	247.3	74.5602	97.398	6808.38	2052.71	2681.45	11882225	-44182	11997255	69178	734	0	lnc-ZNF18-1:1	11953888	25831	lnc-ZNF18-1:1	11953888	25831	LINC00324	-3702364	gene	protein_coding	ENSG00000007174.18	DNAH9	0	exon	protein_coding	ENSG00000007174.18	DNAH9	-945	gene	protein_coding	ENSG00000007174.18	DNAH9	0	118.124	1	0	0	0
chr4	18394053	18394292	4	3	1	239	12.8405	1.26359	10.8226	2.07385	32.8495	43.451	19.1622	303.527	401.484	18388202	-5852	18021793	-372261	217	0	lnc-LCORL-1:1	18488061	93770	lnc-LCORL-1:1	18488061	93770	LINC02473	6265565	gene	lncRNA	ENSG00000286046.1	RP11-79N22.1	24371	exon	lncRNA	ENSG00000286046.1	RP11-79N22.1	24371	gene	lncRNA	ENSG00000286046.1	RP11-79N22.1	24672	117.113	0	0	0	0
chr2	21437676	21438509	4	3	2	833	6.38821	1.52429	17.2719	261.075	70.543	93.7588	1511.56	408.426	542.839	21403182	-34495	21044116	-393561	383	0	lnc-TDRD15-3:1	21317659	0	lnc-TDRD15-3:1	21317659	0	GACAT3	-5350476	gene	lncRNA	ENSG00000231204.7	AC011752.1	0	exon	lncRNA	ENSG00000231204.7	AC011752.1	-34484	gene	lncRNA	ENSG00000233005.2	AC067959.1	0	116.159	1	0	1	0
chr5	114346705	114347757	1	3	1	1052	1.35862	1.48438	0.902587	2.89948	166.485	221.731	321.241	18445.3	24566.1	114447670	99600	114360938	13162	0	0	lnc-KCNN2-4:1	114083874	0	lnc-KCNN2-4:1	114083874	0	EPB41L4A-AS2	-1925728	gene	protein_coding	ENSG00000080709.16	KCNN2	0	exon	protein_coding	ENSG00000080709.16	KCNN2	13189	gene	protein_coding	ENSG00000080709.16	KCNN2	0	115.543	1	0	1	0
chr5	156634181	156635576	4	4	4	1395	10.0272	2.92584	11.0052	3.309	50.4494	52.6093	30.0675	458.414	478.04	156715168	79087	156326998	-307184	0	0	lnc-TIMD4-1:1	156704057	68482	lnc-TIMD4-1:1	156704057	68482	SAP30L-AS1	-2188332	gene	protein_coding	ENSG00000170624.14	SGCD	0	exon	protein_coding	ENSG00000170624.14	SGCD	11889	gene	protein_coding	ENSG00000170624.14	SGCD	0	115.138	1	0	0	0
chr10	49502251	49503830	4	3	1	1579	3.91606	2.5394	5.206	2.85587	43.7093	57.9555	54.8572	839.594	1113.25	49473047	-29205	49516841	12994	0	0	lnc-DRGX-2:7	49483367	0	lnc-DRGX-4:1	49524935	21106	LINC00844	9495653	gene	protein_coding	ENSG00000225830.16	ERCC6	0	exon	protein_coding	ENSG00000225830.16	ERCC6	0	gene	protein_coding	ENSG00000225830.16	ERCC6	-1714	114.81	1	0	1	0
chr7	152205359	152206441	3	3	0	1082	1.60372	0.950748	1.66905	0.0506322	131.693	175.193	3.0336	7890.33	10496.6	152154761	-50599	152079514	-125846	0	0	lnc-PRKAG2-4:1	152220041	13601	lnc-PRKAG2-3:1	152152888	-50355	LINC01287	1148925	gene	protein_coding	ENSG00000055609.21	KMT2C	0	exon	protein_coding	ENSG00000055609.21	KMT2C	-134	gene	protein_coding	ENSG00000055609.21	KMT2C	0	114.207	1	0	0	0
chr9	113002794	113003437	4	3	2	643	14.5933	1.05503	20.3964	6.2644	44.3375	55.1103	30.7133	217.379	270.197	112999187	-3608	113011953	8497	-473	0	lnc-ZFP37-1:2	112998442	0	lnc-SLC46A2-2:1	112899060	-99477	NRON	13404605	gene	transcribed_unprocessed_pseudogene	ENSG00000228623.6	ZNF883	0	exon	transcribed_unprocessed_pseudogene	ENSG00000228623.6	ZNF883	-721	gene	transcribed_unprocessed_pseudogene	ENSG00000228623.6	ZNF883	0	114.057	1	0	1	0
chr7	151352033	151352665	4	3	2	632	3.76687	1.88926	3.99662	1.35069	35.8644	47.4211	33.7958	897.369	1186.53	151365694	12877	151342065	-9969	0	324	lnc-WDR86-2:2	151365369	12705	lnc-WDR86-2:2	151365369	12705	LINC01287	2002701	gene	protein_coding	ENSG00000013374.17	NUB1	0	exon	protein_coding	ENSG00000013374.17	NUB1	0	gene	protein_coding	ENSG00000013374.17	NUB1	0	113.987	1	0	0	0
chr12	73092585	73093145	3	3	1	560	1.10822	0.58577	0.844368	1.48087	86.7283	115.339	175.383	10271.4	13659.8	73107731	14341	72579550	-513036	0	0	lnc-ZFC3H1-8:2	73115956	22812	lnc-ZFC3H1-8:2	73115956	22812	IFNG-AS1	-4857900	gene	lncRNA	ENSG00000258294.5	RP11-314D7.1	22813	exon	lncRNA	ENSG00000258294.5	RP11-314D7.1	22813	gene	lncRNA	ENSG00000258294.5	RP11-314D7.1	23493	113.767	0	0	0	0
chr7	136236554	136237805	4	3	0	1251	6.91571	2.53028	7.87147	0.152294	36.0729	47.1018	1.93476	458.274	598.386	136243782	4346	135977360	-259195	465	0	lnc-STMP1-8:3	136092956	0	lnc-STMP1-8:3	136092956	0	PINT	-5126379	gene	lncRNA	ENSG00000232053.7	AC009784.3	0	exon	lncRNA	ENSG00000232053.7	AC009784.3	4346	gene	lncRNA	ENSG00000232053.7	AC009784.3	0	112.983	1	0	1	0
chr14	51471848	51472155	4	3	3	307	11.5244	0.594995	15.409	504.085	42.0444	55.5615	3271.37	272.857	360.579	51365547	-106302	51489141	16966	-50	0	FRMD6-AS2:1	51454511	0	FRMD6-AS2:1	51454511	0	LINC01588	-1366806	gene	lncRNA	ENSG00000258537.5	FRMD6-AS2	0	exon	protein_coding	ENSG00000139926.16	FRMD6	16946	gene	lncRNA	ENSG00000258537.5	FRMD6-AS2	0	112.925	1	0	1	0
chr2	6076279	6076943	0	3	0	664	0.250407	0.950748	0.0346526	0.0415827	87.3009	116.152	119.999	251932	335191	6056292	-19988	5692921	-383359	0	0	LINC01105:22	5932790	-72757	LINC01105:22	5932790	-72757	linc01105	-72770	gene	lncRNA	ENSG00000232044.7	SILC1	-72769	exon	lncRNA	ENSG00000232044.7	SILC1	-72769	gene	lncRNA	ENSG00000232044.7	SILC1	-75297	112.872	0	0	0	0
chr9	78232185	78232755	4	3	2	570	8.66863	0.831127	14.9866	15.0277	45.8958	50.7184	100.274	306.246	338.425	78236081	3237	78236224	3450	805	0	lnc-GNAQ-7:6	78226926	0	lnc-GNAQ-7:6	78226926	0	lncARSR	1273050	gene	protein_coding	ENSG00000148019.14	CEP78	3308	exon	protein_coding	ENSG00000148019.14	CEP78	3308	gene	protein_coding	ENSG00000148019.14	CEP78	3906	112.373	0	0	1	0
chr4	159734522	159738036	4	3	1	3514	2.58402	5.98353	2.45804	0.275544	233.984	311.208	11.2099	9519.16	12660.8	159729546	-4977	159268031	-466492	0	0	LINC02233:3	159666502	0	LINC02233:3	159666502	0	LINC01612	10488500	gene	lncRNA	ENSG00000250488.2	LINC02233	0	exon	lncRNA	ENSG00000250488.2	LINC02233	7687	gene	lncRNA	ENSG00000250488.2	LINC02233	0	112.228	1	0	1	0
chr17	41169076	41169575	4	4	4	499	11.29	1.24213	16.6488	7.1508	34.8939	46.2266	42.9508	209.588	277.657	41095734	-73343	41232506	62912	1083	0	lnc-KRTAP9-7-5:5	41108264	0	lnc-KRTAP9-7-5:5	41108264	0	LINC00974	380032	gene	protein_coding	ENSG00000196156.5	KRTAP4-3	-855	exon	protein_coding	ENSG00000196156.5	KRTAP4-3	-855	gene	lncRNA	ENSG00000287602.1	CTD-2534H9.1	-76159	112.1	0	0	1	0
chr6	68755891	68757687	4	3	1	1796	4.27831	2.73874	4.12794	2.46018	158.736	211.299	59.5982	3845.39	5118.75	68761936	3671	68831278	73574	0	0	lnc-COL19A1-3:1	68691991	-63635	lnc-COL19A1-3:1	68691991	-63635	LINC00472	2585741	gene	protein_coding	ENSG00000135298.15	ADGRB3	0	exon	protein_coding	ENSG00000135298.15	ADGRB3	-116459	gene	protein_coding	ENSG00000135298.15	ADGRB3	0	111.756	1	0	0	0
chr2	85809455	85810265	4	3	3	810	1.02299	2.2757	1.69202	226.729	40.3802	53.5417	13399.9	2386.51	3164.37	85809051	-405	85754126	-55330	0	-2674	lnc-ATOH8-1:1	85815129	4865	lnc-ATOH8-1:1	85815129	4865	LINC00152	1644517	gene	lncRNA	ENSG00000229498.1	AC105053.3	4866	exon	lncRNA	ENSG00000229498.1	AC105053.3	4866	gene	lncRNA	ENSG00000229498.1	AC105053.3	5092	111.698	0	0	0	0
chr15	81490814	81492883	4	3	2	2069	11.599	4.17719	16.1207	1.97957	37.6161	49.8811	12.2797	233.341	309.424	81460377	-30438	81324153	-166662	0	0	lnc-IL16-5:1	81427447	0	lnc-IL16-5:1	81427447	0	XLOC_017263	4126741	gene	lncRNA	ENSG00000259543.1	CTD-2034I4.1	0	exon	lncRNA	ENSG00000259343.7	TMC3-AS1	23621	gene	lncRNA	ENSG00000259343.7	TMC3-AS1	0	111.244	1	0	1	0
chr2	98712804	98713361	3	3	0	557	2.30171	0.558196	1.4133	0.200029	46.4693	61.7103	14.1533	3288	4366.39	98708445	-4360	98726426	13046	0	501	lnc-COA5-1:1	98678420	0	lnc-UNC50-6:1	98698805	-4801	POU3F3	6081488	gene	protein_coding	ENSG00000071073.13	MGAT4A	0	exon	protein_coding	ENSG00000071073.13	MGAT4A	12579	gene	protein_coding	ENSG00000071073.13	MGAT4A	0	111.244	1	0	1	0
chr6	156803300	156805035	4	3	2	1735	7.99194	1.6776	9.20365	10.5305	34.3219	45.2399	114.416	372.916	491.543	156779547	-23754	156778163	-25138	0	0	lnc-ZDHHC14-5:1	156818967	13933	lnc-ZDHHC14-5:1	156818967	13933	EZR-AS1	2012945	gene	protein_coding	ENSG00000049618.24	ARID1B	0	exon	lncRNA	ENSG00000270487.1	RP11-230C9.3	-22845	gene	protein_coding	ENSG00000049618.24	ARID1B	0	110.974	1	0	0	0
chr1	100989276	100990979	4	3	1	1703	7.01157	2.5394	11.4375	3.27115	30.8566	40.6445	28.6001	269.783	355.36	100995519	4322	101025506	34508	0	0	lnc-DPH5-2:2	100990392	0	lnc-SLC30A7-1:1	100995472	4494	SCARNA2	8109215	gene	protein_coding	ENSG00000117543.21	DPH5	0	exon	protein_coding	ENSG00000117543.21	DPH5	0	gene	protein_coding	ENSG00000117543.21	DPH5	0	110.659	1	0	1	0
chr16	76331654	76332599	4	3	3	945	4.8804	1.604	4.04323	1.50605	39.1762	51.9363	37.2486	968.932	1284.52	76242003	-89652	76277419	-54236	0	0	lnc-CPHXL-5:1	76228384	-69290	lnc-CPHXL-5:1	76228384	-69290	lncRNA-EBIC	-1662949	gene	protein_coding	ENSG00000287694.1	RP11-58C22.1	0	exon	protein_coding	ENSG00000287694.1	RP11-58C22.1	-15131	gene	protein_coding	ENSG00000287694.1	RP11-58C22.1	0	109.805	1	0	0	0
chr17	29949532	29951012	4	3	2	1480	2.75989	1.79722	3.5536	1.20935	77.494	102.803	34.0316	2180.72	2892.92	30090644	139348	29941895	-7638	0	0	lnc-CORO6-4:3	29793615	-19366	lnc-CORO6-4:3	29793615	-19366	SUZ12P1	758288	gene	protein_coding	ENSG00000176927.15	EFCAB5	0	exon	protein_coding	ENSG00000176927.15	EFCAB5	0	gene	protein_coding	ENSG00000176927.15	EFCAB5	0	109.805	1	0	0	0
chr7	152951256	152951498	4	3	3	242	9.53165	15.1235	14.6661	873.552	34.4008	42.1351	5956.26	234.56	287.296	152935548	-15709	152807174	-144083	134	0	lnc-ACTR3B-4:1	152886098	-63510	lnc-ACTR3B-4:1	152886098	-63510	LINC01287	403868	gene	lncRNA	ENSG00000286565.1	RP5-876K2.1	-14275	exon	lncRNA	ENSG00000286565.1	RP5-876K2.1	-14275	gene	lncRNA	ENSG00000286565.1	RP5-876K2.1	-15909	109.76	0	0	0	0
chr5	53633983	53637582	4	3	3	3599	6.7132	4.52673	6.02479	250.679	48.0093	62.8429	4160.78	796.863	1043.07	53609314	-24670	53560924	-73060	0	0	lnc-FST-1:1	53670080	32499	lnc-FST-1:1	53670080	32499	RMEL3	3757479	gene	protein_coding	ENSG00000164258.12	NDUFS4	0	exon	protein_coding	ENSG00000164258.12	NDUFS4	8614	gene	protein_coding	ENSG00000164258.12	NDUFS4	0	109.012	1	0	0	0
chr7	27439230	27443707	4	3	4	4477	5.88736	7.99242	7.81813	3.25076	56.8671	75.2753	41.5798	727.375	962.831	27430218	-9013	27242837	-196394	0	0	lnc-EVX1-14:12	27361625	0	lnc-EVX1-14:12	27361625	0	HOTTIP	-231972	gene	processed_pseudogene	ENSG00000233830.2	EIF4HP1	14457	exon	processed_pseudogene	ENSG00000233830.2	EIF4HP1	14457	gene	lncRNA	ENSG00000224322.2	AC004009.3	-29310	107.748	0	0	1	0
chr5	132620177	132621353	4	3	1	1176	2.36025	2.62523	2.54726	1.69113	119.437	158.851	66.3904	4688.84	6236.15	132630891	8317	132658152	36781	0	0	TH2LCRR:4	132630588	9236	TH2LCRR:4	132630588	9236	lncTCF7	1292325	gene	protein_coding	ENSG00000113522.14	RAD50	0	exon	protein_coding	ENSG00000113522.14	RAD50	-1883	gene	protein_coding	ENSG00000113522.14	RAD50	0	106.782	1	0	0	0
chrX	84008284	84008571	4	3	1	287	3.46317	0.349637	7.42708	0.468348	41.188	54.8676	6.30595	554.565	738.75	84246408	237737	84131570	122980	2644	0	lnc-HDX-2:1	84061387	52817	lnc-HDX-2:1	84061387	52817	FTX	-9714711	gene	protein_coding	ENSG00000072133.11	RPS6KA6	49776	exon	protein_coding	ENSG00000072133.11	RPS6KA6	49776	gene	protein_coding	ENSG00000072133.11	RPS6KA6	55833	106.531	0	0	0	0
chr8	96586026	96586849	4	3	3	823	4.49145	1.74207	6.79637	284.666	28.6556	37.7596	4188.5	421.631	555.584	96626297	39337	96645210	58342	0	583	lnc-CPQ-1:1	96493812	-47211	lnc-CPQ-1:1	96493812	-47211	GASL1	6218669	gene	protein_coding	ENSG00000169439.12	SDC2	0	exon	protein_coding	ENSG00000169439.12	SDC2	0	gene	protein_coding	ENSG00000169439.12	SDC2	0	105.901	1	0	0	0
chr3	28498457	28499205	4	3	1	748	1.65164	2.7602	2.09801	1.37421	102.665	136.612	65.5006	4893.43	6511.53	28492778	-5680	28390780	-107678	0	0	lnc-AZI2-5:1	28548858	49654	lnc-AZI2-5:1	28548858	49654	LINC00852	-18212712	gene	protein_coding	ENSG00000283563.1	RP11-9J18.1	0	exon	protein_coding	ENSG00000206559.8	ZCWPW2	-6284	gene	protein_coding	ENSG00000206559.8	ZCWPW2	0	105.622	1	0	0	0
chr20	4442905	4443982	4	3	1	1077	4.84841	2.09471	5.15068	0.435866	34.7028	45.7975	8.46229	673.75	889.154	4431764	-11142	4249089	-193817	0	0	lnc-ADRA1D-2:1	4429064	-11195	lnc-ADRA1D-2:1	4429064	-11195	LINC01433	-246953	gene	lncRNA	ENSG00000236387.2	RP11-307O10.1	-11173	exon	lncRNA	ENSG00000236387.2	RP11-307O10.1	-11173	gene	lncRNA	ENSG00000236387.2	RP11-307O10.1	-11303	104.61	0	0	0	0
chr3	5811062	5812444	4	3	1	1382	5.29067	1.59788	5.14095	1.10713	69.2972	91.5751	21.5356	1347.95	1781.29	5815303	2588	5187971	-623092	0	0	lnc-SUMF1-8:1	5690542	-111725	lnc-SUMF1-8:1	5690542	-111725	EGOT	-1059473	gene	lncRNA	ENSG00000229642.1	AC027119.1	150399	exon	lncRNA	ENSG00000229642.1	AC027119.1	150399	gene	lncRNA	ENSG00000229642.1	AC027119.1	150639	104.355	0	0	0	0
chr13	31013780	31018059	4	3	3	4279	15.0728	6.95584	26.7256	4.0671	32.8713	43.0818	15.218	122.995	161.201	31015410	0	31161689	143611	0	0	LINC01066:1	30995266	-17420	LINC01066:1	30995266	-17420	TPTE2P1	-6045294	gene	lncRNA	ENSG00000230403.1	LINC01066	-17642	exon	lncRNA	ENSG00000230403.1	LINC01066	-17642	gene	lncRNA	ENSG00000230403.1	LINC01066	-17727	104.098	0	0	0	1
chr6	162171706	162174193	4	3	1	2487	4.21976	4.38876	2.31471	2.23425	90.5559	120.144	96.5239	3912.19	5190.45	162234918	60639	162425575	251366	0	0	lnc-AGPAT4-2:1	161563634	-606340	lnc-AGPAT4-2:1	161563634	-606340	EZR-AS1	-3349455	gene	protein_coding	ENSG00000185345.23	PRKN	0	exon	protein_coding	ENSG00000185345.23	PRKN	26939	gene	protein_coding	ENSG00000185345.23	PRKN	0	104.052	1	0	0	0
chr21	34573576	34573877	4	3	4	301	9.32929	0.668592	13.0107	126.602	77.4671	75.0713	973.056	595.409	576.995	34523808	-49769	34526992	-46585	-2039	0	lnc-KCNE1-1:2	34577475	3599	lnc-KCNE1-1:2	34577475	3599	PlncRNA-1	1557891	gene	protein_coding	ENSG00000159200.18	RCAN1	0	exon	protein_coding	ENSG00000159200.18	RCAN1	-13397	gene	protein_coding	ENSG00000159200.18	RCAN1	0	104.031	1	0	0	0
chr2	117167203	117168822	4	3	2	1619	9.60625	2.73573	13.3999	2.75533	36.3739	45.413	20.5623	271.448	338.904	117181174	11881	117814624	645784	0	0	lnc-CCDC93-7:1	117180891	12070	lnc-CCDC93-7:1	117180891	12070	THOR	963307	gene	processed_pseudogene	ENSG00000227291.1	AC092170.1	12071	exon	processed_pseudogene	ENSG00000227291.1	AC092170.1	12071	gene	processed_pseudogene	ENSG00000227291.1	AC092170.1	12355	103.354	0	0	0	0
chr4	155151944	155152256	4	3	0	312	7.15014	0.564312	10.5149	0.0897908	32.616	43.3386	0.853941	310.189	412.165	155207815	52918	155208718	56443	305	0	lnc-MAP9-2:2	155206528	54273	lnc-MAP9-2:2	155206528	54273	LINC01612	15074280	gene	lncRNA	ENSG00000250910.8	AC097467.2	21461	exon	lncRNA	ENSG00000250910.8	AC097467.2	21461	gene	lncRNA	ENSG00000250910.8	AC097467.2	21542	103.174	0	0	0	0
chr5	98724349	98729907	4	3	4	5558	3.61769	7.40364	2.51528	1.67371	136.79	180.869	66.5415	5438.38	7190.83	98770253	39641	98769265	39339	0	0	RGMB-AS1:13	98766510	36604	RGMB-AS1:7	98769524	39618	RGMB-AS1	39712	gene	protein_coding	ENSG00000174136.13	RGMB	38744	exon	protein_coding	ENSG00000174136.13	RGMB	38744	gene	protein_coding	ENSG00000174136.13	RGMB	38957	102.613	0	0	0	0
chr18	64526400	64528483	0	3	0	2083	0.857809	4.54829	0.156201	0.177884	141.247	187.756	113.882	90426.4	120202	64538247	9207	64126495	-399906	0	0	LINC01924:4	64104090	-102800	LINC01924:4	64104090	-102800	linc-ROR	-7454282	gene	lncRNA	ENSG00000267134.3	LINC01924	-102799	exon	lncRNA	ENSG00000267134.3	LINC01924	-102799	gene	lncRNA	ENSG00000267134.3	LINC01924	-103469	102.496	0	0	0	0
chr9	77095328	77095651	4	3	3	323	1.7529	1.3065	1.33253	72.6326	35.417	46.9241	5450.72	2657.87	3521.42	77107775	11734	77019902	-75427	0	-819	lnc-FOXB2-5:1	77072099	-22034	lnc-FOXB2-5:1	77072099	-22034	PCA3	-232022	gene	processed_pseudogene	ENSG00000233526.1	RFC5P1	-22033	exon	processed_pseudogene	ENSG00000233526.1	RFC5P1	-22033	gene	processed_pseudogene	ENSG00000233526.1	RFC5P1	-22651	101.601	0	0	0	0
chr12	112604255	112606385	4	3	1	2130	2.70655	5.71672	2.45774	0.189617	189.23	251.611	7.7151	7699.38	10237.5	112558383	-45873	112575325	-28931	0	0	lnc-RPH3A-1:1	112561517	-24244	lnc-RPH3A-1:1	112561517	-24244	MAPKAPK5-AS1	-761354	gene	protein_coding	ENSG00000089169.15	RPH3A	0	exon	protein_coding	ENSG00000089169.15	RPH3A	11341	gene	protein_coding	ENSG00000089169.15	RPH3A	0	100.266	1	0	0	0
chr2	229110992	229111435	4	3	2	443	9.73956	0.966089	16.4932	2.24622	38.776	51.577	13.619	235.103	312.716	229103571	-7422	229012649	-98344	287	0	lnc-DNER-4:1	229236339	124905	lnc-DNER-4:1	229236339	124905	LINC00607	-13262039	gene	protein_coding	ENSG00000153823.19	PID1	0	exon	protein_coding	ENSG00000153823.19	PID1	44384	gene	protein_coding	ENSG00000153823.19	PID1	0	99.9925	1	0	0	0
chr3	22090402	22092952	3	3	1	2550	1.80081	3.208	2.10745	1.777	130.183	172.955	84.32	6177.26	8206.82	22047197	-43206	22215176	122206	9	0	lnc-ZNF385D-3:6	21877839	0	lnc-ZNF385D-3:6	21877839	0	LINC00852	-11804657	gene	protein_coding	ENSG00000151789.12	ZNF385D	0	exon	protein_coding	ENSG00000151789.12	ZNF385D	40631	gene	protein_coding	ENSG00000151789.12	ZNF385D	0	99.4874	1	0	1	0
chr15	75813537	75814674	4	3	1	1137	2.93037	2.93507	3.24168	9.42525	57.6698	76.6443	290.752	1779.01	2364.34	75776207	-37331	75843259	28565	0	0	lnc-CSPG4-1:2	75791469	-20855	lnc-ODF3L1-3:1	75785111	-28153	LOXL1-AS1	-1885290	gene	unprocessed_pseudogene	ENSG00000261820.1	DNM1P49	-20854	exon	unprocessed_pseudogene	ENSG00000261820.1	DNM1P49	-20854	gene	unprocessed_pseudogene	ENSG00000261820.1	DNM1P49	-21039	99.3704	0	0	0	0
chr8	112878511	112880937	4	3	3	2426	3.48984	7.02643	4.19478	678.963	65.8337	87.4299	16185.9	1569.42	2084.26	112859341	-19171	113215903	334948	0	0	lnc-TRPS1-5:2	113098524	217588	lnc-TRPS1-5:2	113098524	217588	ZFPM2-AS1	-6817988	gene	protein_coding	ENSG00000164796.18	CSMD3	0	exon	protein_coding	ENSG00000164796.18	CSMD3	-19245	gene	protein_coding	ENSG00000164796.18	CSMD3	0	99.3704	1	0	0	0
chr3	170141390	170142291	3	3	2	901	0.937724	2.21744	1.15476	313.533	39.276	52.1191	27151.4	3401.23	4513.42	170129640	-11751	170181493	39183	0	0	lnc-LRRC31-4:1	170140611	0	lnc-LRRC31-4:1	170140611	0	TERC	-376331	gene	protein_coding	ENSG00000173889.16	PHC3	0	exon	protein_coding	ENSG00000173889.16	PHC3	3133	gene	protein_coding	ENSG00000173889.16	PHC3	0	99.3119	1	0	1	0
chr14	80923374	80924139	4	3	1	765	4.91235	1.90761	11.2496	0.205823	33.1666	43.8488	1.8296	294.824	389.78	80941528	17185	80939292	15133	0	0	lnc-GTF2A1-5:1	80905470	0	lnc-CEP128-1:1	80945555	21417	AL512791.2	9459227	gene	protein_coding	ENSG00000100629.17	CEP128	0	exon	protein_coding	ENSG00000100629.17	CEP128	-6812	gene	protein_coding	ENSG00000100629.17	CEP128	0	99.2671	1	0	1	0
chr10	66664789	66666484	4	3	1	1695	2.58937	2.04869	5.4693	1.51948	50.1864	66.6664	27.782	917.603	1218.92	66268968	-395822	67647402	980897	0	0	lnc-DNAJC12-7:1	66894109	227626	lnc-DNAJC12-7:1	66894109	227626	LINC00844	-7598394	gene	protein_coding	ENSG00000183230.18	CTNNA3	0	exon	protein_coding	ENSG00000183230.18	CTNNA3	-43005	gene	protein_coding	ENSG00000183230.18	CTNNA3	0	98.928	1	0	0	0
chr11	338582	338960	4	3	1	378	4.05995	0.668592	4.76647	1.45158	39.622	52.0829	30.4539	831.265	1092.69	333793	-4790	321060	-17523	72	0	lnc-IFITM2-4:4	333191	-4895	lnc-IFITM2-4:4	333191	-4895	MIR210HG	226701	gene	lncRNA	ENSG00000270972.1	RP11-326C3.15	-4894	exon	lncRNA	ENSG00000270972.1	RP11-326C3.15	-4894	gene	lncRNA	ENSG00000255328.1	RP11-326C3.12	-8600	98.906	0	0	0	0
chr13	76413977	76414888	4	3	0	911	2.0566	2.13763	2.5746	0.0415431	69.6221	92.5059	1.61358	2704.19	3593.02	76406507	-7471	76710481	295575	0	64	lnc-ACOD1-4:1	76560500	145613	lnc-ACOD1-4:1	76560500	145613	RNA00364	-9033984	gene	lncRNA	ENSG00000285572.2	RP11-19D22.1	137920	exon	lncRNA	ENSG00000285572.2	RP11-19D22.1	137920	gene	lncRNA	ENSG00000285572.2	RP11-19D22.1	139179	98.8713	0	0	0	0
chr17	55322492	55323638	3	3	2	1146	1.32669	2.5394	1.04996	36.9887	124.734	166.063	3522.88	11879.9	15816.2	55392941	68970	55265284	-57209	0	0	lnc-MMD-2:1	55325756	2119	lnc-MMD-2:1	55325756	2119	TSPOAP1-AS1	3000835	gene	protein_coding	ENSG00000108924.14	HLF	0	exon	protein_coding	ENSG00000108924.14	HLF	0	gene	protein_coding	ENSG00000108924.14	HLF	-1832	98.2551	1	0	0	0
chr11	123553826	123556200	4	3	2	2374	6.52668	5.30893	3.82845	428.113	101.357	134.471	11182.4	2647.47	3512.41	123638620	80546	123654362	98144	0	0	lnc-OR8D4-4:1	123625402	69203	lnc-OR8D4-4:1	123625402	69203	MIR100HG	-997106	gene	protein_coding	ENSG00000023171.19	GRAMD1B	0	exon	protein_coding	ENSG00000023171.19	GRAMD1B	4063	gene	protein_coding	ENSG00000023171.19	GRAMD1B	0	97.9177	1	0	0	0
chr14	38202337	38203188	2	3	3	851	3.09023	1.38321	1.40973	1.31552	33.27	43.8125	93.3174	2360.02	3107.86	38208276	3162	38207970	4764	0	1487	lnc-SSTR1-1:2	38193207	0	lnc-SSTR1-1:2	38193207	0	AL132639.3	971698	gene	lncRNA	ENSG00000258649.1	CTD-2142D14.1	0	exon	lncRNA	ENSG00000258649.1	CTD-2142D14.1	0	gene	lncRNA	ENSG00000258649.1	CTD-2142D14.1	0	97.8144	1	0	1	0
chr5	102563905	102564186	4	3	1	281	7.79481	0.521398	11.1508	1.35492	33.6901	44.3975	12.1509	302.132	398.157	102581566	17104	102499025	-64881	637	0	LINC00492:2	102581367	17182	LINC00492:2	102581367	17182	RGMB-AS1	-3790437	gene	lncRNA	ENSG00000250958.1	LINC00492	17183	exon	lncRNA	ENSG00000250958.1	LINC00492	17183	gene	lncRNA	ENSG00000250958.1	LINC00492	17382	97.5898	0	0	0	0
chr11	102825152	102825393	4	3	3	241	4.88044	1.3065	7.5506	33.7271	32.3153	42.4152	446.681	427.983	561.746	102830810	5340	102843531	18117	-1199	0	lnc-DYNC2H1-4:5	102831702	6310	lnc-DYNC2H1-4:5	102831702	6310	MIR100HG	19202933	gene	transcribed_processed_pseudogene	ENSG00000255282.6	WTAPP1	0	exon	transcribed_processed_pseudogene	ENSG00000255282.6	WTAPP1	5340	gene	transcribed_processed_pseudogene	ENSG00000255282.6	WTAPP1	0	97.1333	1	0	0	0
chr1	76184670	76186000	4	3	1	1330	3.21809	2.91972	5.6504	7.68043	100.527	133.787	135.927	1779.11	2367.74	76096045	-88626	76074898	-109773	0	0	lnc-ASB17-3:1	76073371	-110099	lnc-ASB17-3:1	76073371	-110099	RP4	10517503	gene	protein_coding	ENSG00000184005.11	ST6GALNAC3	0	exon	protein_coding	ENSG00000184005.11	ST6GALNAC3	-109786	gene	protein_coding	ENSG00000184005.11	ST6GALNAC3	0	96.9779	1	0	0	0
chr2	137912279	137917593	4	3	4	5314	16.4474	9.64545	20.5148	4.13603	44.884	58.7256	20.1612	218.788	286.259	137920017	2248	137879623	-32657	0	0	lnc-NXPH2-5:2	137878753	0	lnc-NXPH2-5:2	137878753	0	ZEB2-AS1	6600386	gene	protein_coding	ENSG00000150540.14	HNMT	46428	exon	protein_coding	ENSG00000150540.14	HNMT	46428	gene	protein_coding	ENSG00000150540.14	HNMT	46566	96.8609	0	0	1	0
chr5	174691278	174691669	4	3	2	391	6.46816	4.83666	6.08781	539.161	49.5477	65.7899	8856.41	813.885	1080.68	174721863	30029	174724508	32820	149	0	lnc-DRD1-4:1	174723651	31983	lnc-DRD1-4:1	174723651	31983	HEIH	6135203	gene	protein_coding	ENSG00000120149.9	MSX2	32914	exon	protein_coding	ENSG00000120149.9	MSX2	32914	gene	protein_coding	ENSG00000120149.9	MSX2	33400	96.4787	0	0	0	0
chrX	33959491	33961654	4	4	2	2163	7.11823	1.89538	7.66654	82.9193	50.554	67.0569	1081.57	659.411	874.67	33942888	-16604	33647727	-311765	0	0	lnc-FAM47B-1:8	33742020	0	lnc-FAM47B-1:3	33726457	0	PINCR	9215341	gene	lncRNA	ENSG00000233928.6	RP11-305F18.1	0	exon	lncRNA	ENSG00000233928.6	RP11-305F18.1	-16760	gene	lncRNA	ENSG00000233928.6	RP11-305F18.1	0	96.3629	1	0	1	0
chr4	2852978	2854172	2	3	1	1194	2.19511	1.69294	0.582383	0.860412	84.4808	112.193	147.74	14506.1	19264.5	2843718	-9261	2844108	-8871	0	0	lnc-SH3BP2-2:1	2843952	0	lnc-SH3BP2-2:1	2843952	0	CTBP1-AS	-1634388	gene	protein_coding	ENSG00000087274.18	ADD1	0	exon	protein_coding	ENSG00000087274.18	ADD1	0	gene	protein_coding	ENSG00000087274.18	ADD1	0	96.2447	1	0	1	0
chr12	130543778	130545893	4	3	2	2115	8.2317	4.20788	6.6756	3.59621	69.5857	92.134	53.8709	1042.39	1380.16	130636502	89846	130517891	-25888	0	0	lnc-STX2-11:1	130465007	-77464	lnc-STX2-11:1	130465007	-77464	LINC01089	-8739873	gene	protein_coding	ENSG00000060709.15	RIMBP2	0	exon	protein_coding	ENSG00000060709.15	RIMBP2	-25861	gene	protein_coding	ENSG00000060709.15	RIMBP2	0	96.0244	1	0	0	0
chr15	88505442	88507275	4	4	3	1833	4.12383	4.64334	3.46725	216.026	55.135	73.1151	6230.45	1590.16	2108.73	88587062	78299	88467744	-37699	0	0	lnc-DET1-1:19	88501943	0	lnc-DET1-1:19	88501943	0	LINC00052	-925577	gene	protein_coding	ENSG00000140543.15	DET1	0	exon	protein_coding	ENSG00000140543.15	DET1	0	gene	protein_coding	ENSG00000173867.10	RP11-97O12.7	0	95.9196	1	0	1	0
chr21	38630308	38632784	4	3	2	2476	7.9706	5.10037	11.5215	1.87448	26.1603	34.0095	16.2695	227.057	295.183	38734397	101084	38660416	27616	0	0	lnc-KCNJ6-16:1	38470774	0	lnc-KCNJ6-16:1	38470774	0	LINC01700	341646	gene	protein_coding	ENSG00000157554.19	ERG	0	exon	protein_coding	ENSG00000157554.19	ERG	27739	gene	protein_coding	ENSG00000157554.19	ERG	0	95.8689	1	0	1	0
chr5	11141918	11142944	4	3	1	1026	10.4322	1.72362	13.5444	1.64058	29.6292	39.2567	12.1126	218.755	289.837	11240379	97371	11385544	242580	0	0	lnc-ANKRD33B-11:1	11130902	-10692	lnc-ANKRD33B-11:1	11130902	-10692	LSINCT5	-8426682	gene	protein_coding	ENSG00000169862.19	CTNND2	0	exon	protein_coding	ENSG00000169862.19	CTNND2	16633	gene	protein_coding	ENSG00000169862.19	CTNND2	0	95.7562	1	0	0	0
chr9	123622731	123625818	4	3	3	3087	4.53407	6.92827	3.47059	4.1005	121.214	160.897	118.15	3492.61	4636.02	123662742	36167	123442140	-180592	0	0	lnc-STRBP-13:1	123630395	4578	lnc-STRBP-13:1	123630395	4578	NRON	2782224	gene	protein_coding	ENSG00000119522.16	DENND1A	0	exon	protein_coding	ENSG00000119522.16	DENND1A	4559	gene	protein_coding	ENSG00000119522.16	DENND1A	0	95.6988	1	0	0	0
chr7	118291647	118292022	4	3	1	375	7.39522	0.527514	9.45738	2.22043	32.073	42.4156	23.4783	339.132	448.492	118234547	-57101	118224900	-66748	1223	0	lnc-CTTNBP2-3:5	118170100	-107645	lnc-CTTNBP2-3:5	118170100	-107645	LINC01510	-1627819	gene	protein_coding	ENSG00000106013.15	ANKRD7	0	exon	protein_coding	ENSG00000106013.15	ANKRD7	-11358	gene	protein_coding	ENSG00000106013.15	ANKRD7	0	95.6208	1	0	0	0
chr5	103844036	103844576	4	3	3	540	12.6752	1.05503	12.3169	78.7375	30.9012	40.6542	639.263	250.884	330.068	103819234	-24803	103562812	-281225	0	0	lnc-C5orf30-10:2	103511893	0	lnc-C5orf30-10:2	103511893	0	RGMB-AS1	-5070568	gene	lncRNA	ENSG00000283462.2	CTC-445B21.1	35554	exon	lncRNA	ENSG00000283462.2	CTC-445B21.1	35554	gene	lncRNA	ENSG00000283462.2	CTC-445B21.1	41893	95.224	0	0	1	0
chr7	55049209	55051651	4	3	0	2442	5.16811	5.82411	1.49651	0.206495	66.8334	88.8624	13.7985	4465.96	5937.99	55055742	4074	55019353	-29857	0	0	lnc-SEC61G-10:1	54993006	-54189	lnc-SEC61G-10:1	54993006	-54189	EGFR-AS1	128100	gene	protein_coding	ENSG00000146648.20	EGFR	0	exon	protein_coding	ENSG00000146648.20	EGFR	-5160	gene	protein_coding	ENSG00000146648.20	EGFR	0	95.026	1	0	0	0
chr2	142210909	142211802	1	3	2	893	1.54509	1.26359	0.309651	82.2013	107.718	142.554	26546.4	34786.8	46036.9	142208641	-2269	142131737	-79173	0	0	lnc-LRP1B-1:1	142131177	-73080	lnc-LRP1B-1:1	142131177	-73080	ZEB2-AS1	2306177	gene	lncRNA	ENSG00000244125.1	AC078882.1	-73079	exon	lncRNA	ENSG00000244125.1	AC078882.1	-73079	gene	lncRNA	ENSG00000244125.1	AC078882.1	-73146	94.8028	0	0	0	0
chr5	58117394	58118998	4	3	0	1604	5.38649	3.68949	6.20276	0.139477	46.9137	62.3027	2.24863	756.336	1004.44	58118551	0	58460015	340999	0	0	lnc-GAPT-9:5	58114588	0	lnc-GAPT-9:5	58114588	0	RMEL3	-582891	gene	lncRNA	ENSG00000286853.1	CTD-2037L6.3	0	exon	lncRNA	ENSG00000248132.3	LINC02101	0	gene	lncRNA	ENSG00000248132.3	LINC02101	0	94.7472	1	0	1	1
chr3	19934857	19936156	4	3	0	1299	3.86276	2.21433	4.22831	0.102705	20.9637	27.5784	2.42899	495.794	652.232	19876220	-58638	19934195	-663	0	1151	lnc-EFHB-2:1	19945913	9758	lnc-EFHB-2:1	19945913	9758	LINC00852	-9649112	gene	protein_coding	ENSG00000163576.18	EFHB	0	exon	protein_coding	ENSG00000163576.18	EFHB	0	gene	protein_coding	ENSG00000163576.18	EFHB	0	94.1002	1	0	0	0
chr1	44938288	44938847	4	3	2	559	4.89108	1.18076	7.50087	135.783	27.4475	36.1239	1810.24	365.924	481.596	44989771	50841	44986359	47493	0	759	lnc-UROD-3:1	44979318	40472	lnc-UROD-3:1	44979318	40472	FOXD2-AS1	2493287	gene	protein_coding	ENSG00000070785.17	EIF2B3	0	exon	protein_coding	ENSG00000070785.17	EIF2B3	-940	gene	protein_coding	ENSG00000070785.17	EIF2B3	0	93.6754	1	0	0	0
chr8	55250064	55251033	1	3	2	969	1.28939	2.04568	0.358646	5.48496	131.65	175.16	1529.35	36707.4	48839.2	55274102	22862	55773081	522028	444	0	lnc-RP1-1:16	55164122	-85338	lnc-RP1-1:16	55164122	-85338	LINC00968	1245016	gene	protein_coding	ENSG00000206579.9	XKR4	0	exon	protein_coding	ENSG00000206579.9	XKR4	21870	gene	protein_coding	ENSG00000206579.9	XKR4	0	93.0741	1	0	0	0
chr7	32756420	32756982	4	3	3	562	2.3017	1.10105	8.02763	35.6772	34.3479	45.5484	444.43	427.871	567.395	32864905	107254	32891701	134700	0	416	lnc-LSM5-2:1	32620406	0	LINC00997:2	32758881	1900	AC005091.1	-5016026	gene	unprocessed_pseudogene	ENSG00000229358.3	DPY19L1P1	0	exon	unprocessed_pseudogene	ENSG00000229358.3	DPY19L1P1	-1012	gene	unprocessed_pseudogene	ENSG00000229358.3	DPY19L1P1	0	92.9571	1	0	1	0
chr10	97212218	97212479	4	3	1	261	2.65334	0.579653	4.21422	0.351887	31.3141	41.1798	8.34999	743.057	977.162	97210524	-1695	97185886	-26333	0	4321	lnc-ARHGAP19-3:1	97153041	0	lnc-FRAT1-4:1	97196007	-8523	ENTPD1-AS1	-1121969	gene	protein_coding	ENSG00000269891.2	ARHGAP19-SLIT1	0	exon	lncRNA	ENSG00000286683.1	RP11-375N9.4	-8497	gene	protein_coding	ENSG00000269891.2	ARHGAP19-SLIT1	0	92.9422	1	0	1	0
chr10	108358804	108362619	3	3	0	3815	1.17214	4.8887	1.68655	0.131836	111.124	147.543	7.81692	6588.83	8748.22	108395852	33025	107452032	-906773	0	0	lnc-ADD3-13:1	108296098	-62273	lnc-ADD3-13:1	108296098	-62273	ADD3-AS1	1577486	gene	processed_pseudogene	ENSG00000234544.2	PTGES3P5	-62272	exon	processed_pseudogene	ENSG00000234544.2	PTGES3P5	-62272	gene	lncRNA	ENSG00000229981.8	LINC01435	-161077	92.7953	0	0	0	0
chr21	25161725	25162246	4	3	2	521	5.57303	0.594995	19.001	82.7257	33.7446	43.9228	435.376	177.594	231.161	25169749	7240	25607246	444982	362	0	lnc-MRPL39-6:1	25169430	7185	lnc-MRPL39-6:1	25169430	7185	MIR155HG	399664	gene	lncRNA	ENSG00000222042.2	AP000233.4	7186	exon	lncRNA	ENSG00000222042.2	AP000233.4	7186	gene	lncRNA	ENSG00000222042.2	AP000233.4	7505	92.4233	0	0	0	0
chr8	36002863	36006015	4	3	2	3152	11.3699	9.0292	18.2412	299.813	31.3542	41.5567	1643.6	171.886	227.818	35994699	-8165	34494976	-1507888	0	0	lnc-BRF2-21:2	36004319	0	lnc-BRF2-21:2	36004319	0	LINC01605	1415327	gene	lncRNA	ENSG00000253452.6	RP11-473J6.1	0	exon	lncRNA	ENSG00000253524.1	RP11-89M20.2	0	gene	lncRNA	ENSG00000253452.6	RP11-473J6.1	0	92.3238	1	0	1	0
chr1	196604748	196605935	2	3	3	1187	0.959049	10.7683	0.798112	2389.63	189.965	253.012	299410	23801.7	31701.3	196373265	-231484	196636433	30478	482	0	lnc-CFH-3:1	196522986	-79502	lnc-CFH-3:1	196522986	-79502	MIR181A1HG	2171927	gene	protein_coding	ENSG00000162687.19	KCNT2	0	exon	protein_coding	ENSG00000162687.19	KCNT2	2281	gene	protein_coding	ENSG00000162687.19	KCNT2	0	92.2961	1	0	0	0
chr9	129924367	129925263	0	3	2	896	0.319659	3.55774	0.231193	536.633	109.186	145.208	232115	47227.2	62808.1	129925206	0	129835693	-88675	0	0	lnc-C9orf78-3:1	129919018	0	lnc-C9orf78-3:1	129919018	0	lncGPR107	215348	gene	protein_coding	ENSG00000187239.17	FNBP1	0	exon	protein_coding	ENSG00000187239.17	FNBP1	0	gene	protein_coding	ENSG00000187239.17	FNBP1	0	92.0173	1	0	1	1
chr1	162107893	162110157	4	3	2	2264	8.91902	3.92873	9.07373	0.494717	108.885	144.534	5.45219	1200.01	1592.88	162133126	22869	162070052	-37842	0	0	lnc-OLFML2B-1:3	162159330	49174	lnc-OLFML2B-1:3	162159330	49174	SUMO1P3	-1790188	gene	protein_coding	ENSG00000198929.13	NOS1AP	0	exon	lncRNA	ENSG00000285636.2	RP11-384L19.1	36553	gene	protein_coding	ENSG00000198929.13	NOS1AP	0	91.5668	1	0	0	0
chr2	15205599	15206266	4	3	1	667	4.58207	0.959973	6.55952	6.11719	31.2508	41.4189	93.2566	476.419	631.432	15137411	-68189	15561071	354787	104	0	lnc-FAM49A-9:1	15397434	191169	lnc-FAM49A-9:1	15397434	191169	MYCNOS-01	712085	gene	protein_coding	ENSG00000151779.13	NBAS	0	exon	protein_coding	ENSG00000151779.13	NBAS	12508	gene	protein_coding	ENSG00000151779.13	NBAS	0	91.4734	1	0	0	0
chr1	103833788	103836448	4	3	2	2660	8.51943	4.41022	12.7243	5.28374	34.4034	40.1977	41.5249	270.376	315.913	103750880	-82909	103816136	-17653	0	0	lnc-AMY1C-3:1	103926566	90119	lnc-AMY1C-3:1	103926566	90119	SCARNA2	5263746	gene	protein_coding	ENSG00000187733.7	AMY1C	-75062	exon	protein_coding	ENSG00000187733.7	AMY1C	-75062	gene	protein_coding	ENSG00000187733.7	AMY1C	-75320	91.3426	0	0	0	0
chr7	12758095	12758378	4	3	2	283	8.16242	0.846468	16.4621	1.7102	32.3633	43.0267	10.3887	196.593	261.368	12758316	0	12687887	-70209	183	0	lnc-ARL4A-54:1	12726151	0	lnc-ARL4A-54:1	12726151	0	AC004895.1	-6665011	gene	lncRNA	ENSG00000229618.3	AC011288.2	0	exon	lncRNA	ENSG00000229618.3	AC011288.2	0	gene	lncRNA	ENSG00000229618.3	AC011288.2	0	91.216	1	0	1	1
chr4	40860785	40861731	4	3	3	946	4.56605	1.85547	6.01502	20.0114	39.4647	52.6196	332.69	656.102	874.803	41260795	398851	40920292	58543	0	533	lnc-CHRNA9-5:1	40786109	-74076	lnc-RBM47-1:1	40688949	-166090	DANCR	11850595	gene	protein_coding	ENSG00000163697.17	APBB2	0	exon	protein_coding	ENSG00000163697.17	APBB2	-3593	gene	protein_coding	ENSG00000163697.17	APBB2	0	90.4815	1	0	0	0
chr21	29173039	29174947	4	3	3	1908	3.87342	4.6648	2.52853	1.46174	56.6934	75.0935	57.8098	2242.15	2969.85	29182230	7083	29131168	-41872	0	0	lnc-CCT8-4:1	29180425	5479	lnc-CCT8-4:1	29180425	5479	LINC00161	-632685	gene	protein_coding	ENSG00000156265.16	MAP3K7CL	0	exon	protein_coding	ENSG00000156265.16	MAP3K7CL	0	gene	protein_coding	ENSG00000156265.16	MAP3K7CL	0	90.436	1	0	0	0
chr8	8338100	8343961	4	3	2	5861	12.4834	7.85134	15.0294	21.7191	55.7445	73.0818	144.51	370.902	486.257	8376692	32298	8376497	32517	0	0	lnc-CLDN23-7:1	8386534	42574	lnc-CLDN23-7:1	8386534	42574	AC103957.1	70244	gene	protein_coding	ENSG00000275342.5	PRAG1	0	exon	protein_coding	ENSG00000275342.5	PRAG1	0	gene	protein_coding	ENSG00000275342.5	PRAG1	0	90.1999	1	0	0	0
chr6	151727508	151728448	4	3	2	940	11.551	2.72651	20.1694	35.5796	34.8217	46.1801	176.404	172.646	228.961	151813479	84806	151690666	-36843	0	0	lnc-ESR1-3:2	151656691	0	lnc-ESR1-3:2	151656691	0	PHBP1	-1684156	gene	protein_coding	ENSG00000091831.24	ESR1	0	exon	protein_coding	ENSG00000091831.24	ESR1	-25503	gene	protein_coding	ENSG00000091831.24	ESR1	0	89.728	1	0	1	0
chr11	30226582	30227445	4	4	3	863	5.84474	1.29427	8.02232	60.179	28.6316	37.852	750.145	356.9	471.834	30238626	10875	30268876	41414	0	34	lnc-KCNA4-2:8	30040466	0	lnc-KCNA4-2:8	30040466	0	LOC105376609	356686	gene	lncRNA	ENSG00000254532.2	RP11-624D11.2	0	exon	protein_coding	ENSG00000131808.11	FSHB	3570	gene	lncRNA	ENSG00000254532.2	RP11-624D11.2	0	88.9268	1	0	1	0
chr7	126930707	126931464	3	3	0	757	1.63035	1.97509	2.36917	0.127451	99.2143	132.037	5.37956	4187.72	5573.12	127215253	283686	127243310	311827	0	0	lnc-ZNF800-7:1	126868766	-60176	lnc-ZNF800-7:1	126868766	-60176	AC016831.6	3859801	gene	protein_coding	ENSG00000179603.18	GRM8	0	exon	protein_coding	ENSG00000179603.18	GRM8	-26024	gene	protein_coding	ENSG00000179603.18	GRM8	0	88.6712	1	0	0	0
chr5	114976913	114977604	4	3	0	691	8.29028	0.616452	14.7804	0.129766	29.2586	38.5636	0.87796	197.956	260.911	115173199	194968	114922881	-54033	231	0	lnc-TRIM36-3:1	115031272	53669	lnc-TRIM36-3:1	115031272	53669	EPB41L4A-AS2	-2555936	gene	lncRNA	ENSG00000251132.1	RP11-438C19.2	53670	exon	lncRNA	ENSG00000251132.1	RP11-438C19.2	53670	gene	protein_coding	ENSG00000152503.10	TRIM36	149255	88.1583	0	0	0	0
chr1	174403418	174404740	1	3	1	1322	0.900388	2.56698	0.248695	0.405145	169.215	225.346	162.908	68041.2	90611.5	174406742	1925	174201445	-201974	0	0	lnc-RC3H1-4:1	174367104	-35380	lnc-RC3H1-4:1	174367104	-35380	GAS5	-534537	gene	protein_coding	ENSG00000152061.24	RABGAP1L	0	exon	protein_coding	ENSG00000152061.24	RABGAP1L	-9273	gene	protein_coding	ENSG00000152061.24	RABGAP1L	0	87.7177	1	0	0	0
chr11	57623439	57624918	4	3	0	1479	2.73324	3.70493	4.57131	0.229701	93.5626	124.476	5.02484	2046.74	2722.99	57486738	-136702	57647250	22313	0	0	lnc-SERPING1-1:1	57618540	-2214	lnc-SERPING1-1:1	57618540	-2214	AP000662.1	13107	gene	protein_coding	ENSG00000149131.17	SERPING1	-4268	exon	protein_coding	ENSG00000149131.17	SERPING1	-4268	gene	protein_coding	ENSG00000149131.17	SERPING1	-4759	87.4973	0	0	0	0
chr2	186502359	186505201	0	3	1	2842	2.01928	4.37954	0.190392	0.199596	246.339	328.053	104.834	129385	172304	186486583	-15777	186486408	-15952	0	0	lnc-ZC3H15-2:1	186513510	8310	lnc-ZC3H15-2:1	186513510	8310	uc_338	5177252	gene	protein_coding	ENSG00000065548.18	ZC3H15	0	exon	protein_coding	ENSG00000065548.18	ZC3H15	0	gene	protein_coding	ENSG00000065548.18	ZC3H15	0	87.4388	1	0	0	0
chr7	35680060	35680306	4	3	3	246	3.96933	0.75753	3.99207	2.43726	29.7807	38.8864	61.0527	745.996	974.092	35644397	-35664	35694886	14562	0	-1430	lnc-SEPT7-3:1	35682998	2693	lnc-SEPT7-3:1	35682998	2693	AC005091.1	-7939666	gene	protein_coding	ENSG00000122557.11	HERPUD2	0	exon	protein_coding	ENSG00000122557.11	HERPUD2	-6782	gene	protein_coding	ENSG00000122557.11	HERPUD2	0	87.3293	1	0	0	0
chr1	179916610	179917135	4	3	0	525	2.82916	0.815786	2.08582	0.047735	101.837	135.484	2.28855	4882.36	6495.5	179925198	8009	179896893	-19718	55	0	lnc-CEP350-3:5	179922554	5420	lnc-CEP350-3:5	179922554	5420	OVAL	592246	gene	protein_coding	ENSG00000143337.19	TOR1AIP1	0	exon	protein_coding	ENSG00000143337.19	TOR1AIP1	318	gene	protein_coding	ENSG00000143337.19	TOR1AIP1	0	86.9981	1	0	0	0
chr10	374776	376839	3	3	3	2063	4.80049	4.53917	1.6437	57.1993	254.029	338.332	3479.91	15454.7	20583.5	376433	0	308334	-66443	0	0	lnc-ZMYND11-2:1	337138	-36790	lnc-ZMYND11-2:1	337138	-36790	MANCR	4273320	gene	protein_coding	ENSG00000151240.17	DIP2C	0	exon	protein_coding	ENSG00000151240.17	DIP2C	-5143	gene	protein_coding	ENSG00000151240.17	DIP2C	0	86.9981	1	0	0	1
chr3	81758214	81759896	4	4	3	1682	4.99758	4.1434	5.36108	70.6474	53.9531	71.4148	1317.78	1006.38	1332.1	81762429	1882	81761937	2019	0	0	lnc-CADM2-19:1	81761793	1898	lnc-CADM2-19:1	81761793	1898	SAMMSON	-11240151	gene	protein_coding	ENSG00000114480.13	GBE1	0	exon	protein_coding	ENSG00000114480.13	GBE1	1480	gene	protein_coding	ENSG00000114480.13	GBE1	0	86.5459	1	0	0	0
chr12	121527782	121528083	4	4	2	301	6.14317	2.43513	6.25265	57.8115	31.6332	41.8292	924.593	505.917	668.985	121589100	60983	121580251	52149	177	0	lnc-CAMKK2-1:1	121195247	0	lnc-CAMKK2-1:1	121195247	0	LINC01089	267185	gene	protein_coding	ENSG00000089094.19	KDM2B	0	exon	protein_coding	ENSG00000089094.19	KDM2B	-2987	gene	protein_coding	ENSG00000089094.19	KDM2B	0	86.4883	1	0	1	0
chr12	25160089	25161172	4	4	2	1083	5.54643	1.59788	4.33218	6.45109	32.176	42.6524	148.911	742.72	984.55	25161271	0	25194912	33721	0	0	lnc-KRAS-2:2	25154374	0	lnc-KRAS-2:3	25111816	-10398	AC084816.1	-1971283	gene	protein_coding	ENSG00000118307.20	CFAP94	0	exon	protein_coding	ENSG00000118307.20	CFAP94	0	gene	protein_coding	ENSG00000118307.20	CFAP94	0	86.3685	1	0	1	1
chr16	26550218	26555214	4	3	4	4996	10.8956	7.89736	5.51565	1.42928	83.5866	109.508	25.9132	1515.44	1985.4	26445049	-105170	27139302	584070	0	0	LINC02195:3	26584754	29541	LINC02195:3	26584754	29541	LINC01567	-1879157	gene	lncRNA	ENSG00000286712.1	AC002331.2	0	exon	lncRNA	ENSG00000286712.1	AC002331.2	-1180	gene	lncRNA	ENSG00000286712.1	AC002331.2	0	85.1473	1	0	0	0
chr2	16951112	16952232	2	3	2	1120	0.548794	1.92295	0.997375	57.458	125.09	166.438	5760.92	12541.9	16687.6	16962802	10252	16927046	-24067	0	0	LINC01866:3	16970033	17802	LINC01866:3	16970033	17802	GACAT3	-863912	gene	lncRNA	ENSG00000237670.1	LINC01866	17803	exon	lncRNA	ENSG00000237670.1	LINC01866	17803	gene	lncRNA	ENSG00000237670.1	LINC01866	17847	84.2097	0	0	0	0
chr19	55921734	55922160	4	3	1	426	7.62437	2.20511	11.1924	2.97052	23.1852	30.4159	26.5406	207.152	271.756	56066975	144585	55999705	77528	-211	0	lnc-NLRP4-1:1	55887859	-31992	lnc-NLRP4-1:1	55887859	-31992	ZNF667-AS1	555091	gene	protein_coding	ENSG00000173572.11	NLRP13	0	exon	protein_coding	ENSG00000173572.11	NLRP13	1755	gene	protein_coding	ENSG00000173572.11	NLRP13	0	83.997	1	0	0	0
chr8	86980099	86981145	2	3	2	1046	0.69263	1.54574	0.915029	178.752	83.5766	111.087	19535.1	9133.76	12140.3	87137954	156592	86514664	-465436	0	-148	lnc-CNBD1-1:1	86765934	-161542	lnc-CNBD1-1:1	86765934	-161542	CA3-AS1	-1515185	gene	protein_coding	ENSG00000176571.12	CNBD1	0	exon	protein_coding	ENSG00000176571.12	CNBD1	-40283	gene	protein_coding	ENSG00000176571.12	CNBD1	0	83.9309	1	0	0	0
chr11	42839111	42841455	4	3	2	2344	5.32261	4.61266	6.05679	1.41245	26.2191	34.6104	23.3201	432.887	571.431	42845055	3392	42515107	-324005	0	0	lnc-API5-9:1	42939774	98320	lnc-API5-9:1	42939774	98320	AC087276.2	487294	gene	processed_pseudogene	ENSG00000254914.1	CTD-2537L20.1	98321	exon	processed_pseudogene	ENSG00000254914.1	CTD-2537L20.1	98321	gene	processed_pseudogene	ENSG00000271028.1	RP11-111A24.2	223402	83.6384	0	0	0	0
chr4	84927633	84928730	4	3	2	1097	5.50911	2.11005	9.82149	313.499	30.0959	37.5648	3191.97	306.429	382.476	84965858	36888	84966135	37389	-388	0	WDFY3-AS2:15	84965650	36921	WDFY3-AS2:15	84965650	36921	LEF1-AS1	23238796	gene	protein_coding	ENSG00000163625.16	WDFY3	0	exon	protein_coding	ENSG00000163625.16	WDFY3	3541	gene	protein_coding	ENSG00000163625.16	WDFY3	0	83.4389	1	0	0	0
chr11	58312721	58313134	4	3	0	413	4.33161	0.631793	7.50745	0.0769736	32.4148	42.7718	1.0253	431.768	569.725	58381650	68334	58112452	-200270	390	0	lnc-OR5B17-2:1	58317636	4503	lnc-OR1S1-1:1	58335051	21918	AP000662.1	-659932	gene	unprocessed_pseudogene	ENSG00000255218.1	OR5BC1P	4504	exon	unprocessed_pseudogene	ENSG00000255218.1	OR5BC1P	4504	gene	protein_coding	ENSG00000172769.4	OR5B3	90303	83.2965	0	0	0	0
chr20	15237107	15240380	4	4	3	3273	7.32593	6.07257	4.01479	11.0908	116.094	153.622	276.249	2891.65	3826.4	15177189	-59919	15161757	-75351	0	0	lnc-FLRT3-2:1	14933842	-301745	lnc-FLRT3-2:1	14933842	-301745	LINC00261	7307292	gene	protein_coding	ENSG00000172264.18	MACROD2	0	exon	protein_coding	ENSG00000172264.18	MACROD2	-7046	gene	protein_coding	ENSG00000172264.18	MACROD2	0	83.1101	1	0	0	0
chr15	87161179	87161422	4	4	3	243	7.73091	1.81567	10.516	74.9794	23.3657	30.8557	713.006	222.193	293.418	87178588	16806	87357885	196445	156	0	lnc-NTRK3-6:2	87166642	5221	lnc-NTRK3-6:2	87166642	5221	LINC00052	415508	gene	protein_coding	ENSG00000273540.5	AGBL1	-112010	exon	protein_coding	ENSG00000273540.5	AGBL1	-112010	gene	protein_coding	ENSG00000273540.5	AGBL1	-114383	82.6892	0	0	0	0
chr10	64669895	64670370	4	3	2	475	2.82383	1.07648	5.23657	3.0884	39.4718	52.3802	58.9775	753.772	1000.28	64673101	2196	65201039	530647	0	-1253	lnc-REEP3-2:7	63872588	0	lnc-REEP3-2:7	63872588	0	LINC00844	-5603500	gene	lncRNA	ENSG00000228566.2	RP11-170M17.1	0	exon	lncRNA	ENSG00000228566.2	RP11-170M17.1	20825	gene	lncRNA	ENSG00000228566.2	RP11-170M17.1	0	82.4782	1	0	1	0
chr6	20869561	20870629	4	3	0	1068	2.02458	1.62546	3.73939	0.0258287	61.8336	82.196	0.690721	1653.58	2198.11	20799797	-69765	20546535	-323027	0	0	lnc-MBOAT1-5:1	20756102	-68868	lnc-MBOAT1-5:1	20756102	-68868	CASC15	793557	gene	protein_coding	ENSG00000145996.11	CDKAL1	0	exon	protein_coding	ENSG00000145996.11	CDKAL1	-23383	gene	protein_coding	ENSG00000145996.11	CDKAL1	0	82.4197	1	0	0	0
chr17	76680464	76681321	0	3	0	857	0.106553	2.78476	0.224853	0.193404	104.618	139.192	86.0136	46527.4	61903.7	76709671	28236	76710823	29483	0	-2975	lnc-JMJD6-2:2	76679570	0	SNHG16:39	76557768	0	NcRAN	-115117	gene	protein_coding	ENSG00000182534.14	MXRA7	0	exon	protein_coding	ENSG00000182534.14	MXRA7	0	gene	protein_coding	ENSG00000182534.14	MXRA7	0	81.979	1	0	1	0
chr11	104227579	104230538	2	3	2	2959	1.7955	7.97086	0.646372	0.325831	185.278	246.615	50.4091	28664.3	38153.7	104241908	11113	104164403	-63177	0	0	lnc-DDI1-2:1	104200524	0	lnc-DDI1-2:1	104200524	0	MIR100HG	17797788	gene	miRNA	ENSG00000280773.2	ENSG00000280773	22054	exon	miRNA	ENSG00000280773.2	ENSG00000280773	22054	gene	protein_coding	ENSG00000170962.13	PDGFD	-63776	81.9423	0	0	1	0
chr2	171520323	171521870	4	3	2	1547	4.11324	3.03323	6.08953	4.0684	93.5582	122.803	66.8097	1536.38	2016.63	171568074	45991	171522360	471	0	0	lnc-METTL8-3:1	171517238	-2602	lnc-CYBRD1-1:1	171509182	-9758	MAP3K20-AS1	1644577	gene	protein_coding	ENSG00000071967.12	CYBRD1	378	exon	protein_coding	ENSG00000071967.12	CYBRD1	378	gene	protein_coding	ENSG00000071967.12	CYBRD1	423	81.8621	0	0	0	0
chr8	38092636	38093575	4	3	1	939	4.81646	1.82178	11.4305	1.48099	24.2009	31.6707	12.9565	211.722	277.072	38095878	824	38105237	11643	-563	0	lnc-ASH2L-2:1	38099470	5896	lnc-ASH2L-2:1	38099470	5896	LINC01605	-538454	gene	lncRNA	ENSG00000286677.1	KB-1836B5.5	0	exon	lncRNA	ENSG00000286677.1	KB-1836B5.5	2207	gene	lncRNA	ENSG00000286677.1	KB-1836B5.5	0	81.862	1	0	0	0
chr2	137332724	137335247	4	3	4	2523	8.94033	4.21088	14.7478	3.0811	24.0065	31.1377	20.892	162.78	211.135	137466948	131438	137657672	322407	0	0	lnc-NXPH2-10:1	137595223	259977	lnc-NXPH2-10:1	137595223	259977	ZEB2-AS1	7182732	gene	protein_coding	ENSG00000144229.12	THSD7B	0	exon	protein_coding	ENSG00000144229.12	THSD7B	-56698	gene	protein_coding	ENSG00000144229.12	THSD7B	0	81.7002	1	0	0	0
chr2	113711846	113712278	4	3	4	432	2.10983	0.193218	3.62386	134.942	45.4656	60.0733	3723.71	1254.62	1657.72	113673191	-38656	113756552	44255	0	1252	lnc-SLC35F5-10:6	113705010	0	lnc-RABL2A-5:2	113696038	0	AC017074.1	-7769	gene	protein_coding	ENSG00000115084.15	SLC35F5	0	exon	protein_coding	ENSG00000115084.15	SLC35F5	0	gene	protein_coding	ENSG00000115084.15	SLC35F5	2919	81.6269	1	0	1	0
chr11	35121472	35124636	4	3	2	3164	4.68855	5.9315	5.15445	13.8697	172.918	222.545	269.082	3354.74	4317.54	35133140	8465	35138862	14208	0	0	lnc-CD44-7:2	35086212	-297	lnc-CD44-7:2	35086212	-297	WT1-AS	-2662704	gene	lncRNA	ENSG00000255521.2	RP4-607I7.1	8020	exon	lncRNA	ENSG00000255521.2	RP4-607I7.1	8020	gene	lncRNA	ENSG00000255521.2	RP4-607I7.1	8506	81.5832	0	0	0	0
chr12	6673568	6676270	4	3	3	2702	5.29064	5.52661	3.26356	165.172	68.222	90.017	5061.09	2090.42	2758.25	6679183	2337	6663113	-10456	0	0	lnc-ING4-2:1	6672040	-174	lnc-PIANP-1:1	6709698	33429	GAU1	-1953467	gene	protein_coding	ENSG00000126746.18	ZNF384	0	exon	protein_coding	ENSG00000126746.18	ZNF384	-128	gene	protein_coding	ENSG00000126746.18	ZNF384	0	81.1425	1	0	0	0
chr8	101484855	101487111	4	3	3	2256	3.07954	2.96575	4.31368	0.441931	43.7663	57.2602	10.2449	1014.59	1327.41	101486904	0	101492432	5302	0	0	lnc-NCALD-1:1	101461176	0	lnc-NCALD-1:1	101461176	0	GASL1	1318407	gene	lncRNA	ENSG00000254024.1	KB-1562D12.1	0	exon	protein_coding	ENSG00000083307.12	GRHL2	5329	gene	lncRNA	ENSG00000254024.1	KB-1562D12.1	0	80.7748	1	0	1	1
chr5	127239742	127240274	4	3	1	532	4.39021	3.02089	6.62372	1.01998	35.4495	46.4199	15.3989	535.19	700.813	127240722	251	127290857	50566	0	68	lnc-C5orf63-2:1	127232032	0	lnc-C5orf63-2:1	127232032	0	lncTCF7	6673404	gene	lncRNA	ENSG00000286615.1	CTB-88F18.6	0	exon	lncRNA	ENSG00000286615.1	CTB-88F18.6	-6213	gene	lncRNA	ENSG00000286615.1	CTB-88F18.6	0	80.7664	1	0	1	0
chr6	118006268	118010101	4	3	2	3833	7.65629	4.89793	7.23136	2.96691	23.9333	31.1147	41.0284	330.965	430.275	118068300	58021	118219910	209792	0	0	lnc-NUS1-5:1	117998974	-6821	lnc-NUS1-24:1	118085902	75802	LINC00222	-9236327	gene	protein_coding	ENSG00000196376.11	SLC35F1	0	exon	processed_pseudogene	ENSG00000230202.1	RP11-632C17__A.1	-6820	gene	protein_coding	ENSG00000196376.11	SLC35F1	0	80.4093	1	0	0	0
chr22	34866699	34867982	3	3	1	1283	2.24312	2.46581	1.3344	0.708929	103.773	138.065	53.1271	7776.73	10346.6	34873919	5319	35066116	198114	0	-210	ISX-AS1:2	34922608	54627	ISX-AS1:4	34934687	66706	TUG1	-3887305	gene	lncRNA	ENSG00000286592.1	LINC02885	0	exon	lncRNA	ENSG00000286592.1	LINC02885	5424	gene	lncRNA	ENSG00000286592.1	LINC02885	0	79.7795	1	0	0	0
chr12	81013539	81013879	4	3	2	340	2.53078	0.401777	5.84996	93.0413	36.1642	47.9453	1590.46	618.197	819.583	81037514	23267	81077259	63360	389	0	lnc-PPFIA2-1:1	81094374	80496	lnc-PPFIA2-1:1	81094374	80496	POC1B-AS1	8510716	gene	protein_coding	ENSG00000111058.8	ACSS3	0	exon	protein_coding	ENSG00000111058.8	ACSS3	8505	gene	protein_coding	ENSG00000111058.8	ACSS3	0	79.7483	1	0	0	0
chr9	137470977	137472428	4	3	4	1451	6.18576	2.40144	16.1752	151.879	21.9717	28.8477	938.959	135.835	178.345	137464639	-6339	137459372	-11606	0	0	lnc-PNPLA7-1:1	137459952	0	lnc-NSMF-2:1	137488537	16110	SNHG7	-742794	gene	protein_coding	ENSG00000130653.16	PNPLA7	0	exon	protein_coding	ENSG00000130653.16	PNPLA7	-3504	gene	protein_coding	ENSG00000130653.16	PNPLA7	0	79.5143	1	0	1	0
chr2	207012240	207016292	4	3	2	4052	8.11456	6.03878	3.57267	0.532	146.396	194.199	14.8908	4097.67	5435.7	207079046	58797	206939831	-72410	0	0	lnc-KLF7-2:1	206894278	-49322	lnc-MDH1B-8:2	207081015	64724	CPS1-IT1	3601280	gene	protein_coding	ENSG00000144410.5	CPO	-42766	exon	protein_coding	ENSG00000144410.5	CPO	-42766	gene	protein_coding	ENSG00000144410.5	CPO	-43067	79.4149	0	0	0	0
chr6	3415869	3416126	4	3	3	257	1.44387	0.512172	1.58528	75.9698	26.044	34.4268	4792.2	1642.86	2171.65	3456251	38812	3456758	40613	-314	0	lnc-TUBB2B-13:1	3409530	-2985	lnc-TUBB2B-13:1	3409530	-2985	LINC02525	-220086	gene	protein_coding	ENSG00000137266.15	SLC22A23	0	exon	protein_coding	ENSG00000137266.15	SLC22A23	-14	gene	protein_coding	ENSG00000137266.15	SLC22A23	0	79.3256	1	0	0	0
chr3	56982905	56984722	4	3	0	1817	1.12952	4.26302	1.90819	0.146615	222.628	296.315	7.68343	11666.9	15528.5	56960790	-22116	57165111	180370	0	0	lnc-IL17RD-2:1	56755071	0	ARHGEF3-AS1:1	56940039	-22052	lnc00462717	7027243	gene	protein_coding	ENSG00000163947.12	ARHGEF3	0	exon	protein_coding	ENSG00000163947.12	ARHGEF3	-5530	gene	protein_coding	ENSG00000163947.12	ARHGEF3	0	79.1321	1	0	1	0
chr14	70890241	70892907	4	3	4	2666	9.2014	4.17719	13.8801	237.733	30.63	39.2723	1712.76	220.675	282.939	70913364	19864	70907379	14455	0	0	lnc-MAP3K9-11:1	70906656	13750	lnc-MAP3K9-11:1	70906656	13750	HIF1A-AS2	-9139143	gene	lncRNA	ENSG00000274818.1	RP1-292L20.3	13751	exon	lncRNA	ENSG00000274818.1	RP1-292L20.3	13751	gene	protein_coding	ENSG00000100731.16	PCNX1	15098	79.115	0	0	0	0
chr1	166649294	166651233	2	3	0	1939	1.23608	3.208	0.385828	0.113253	152.2	202.535	29.3533	39447.6	52493.6	166742803	91498	166839445	188193	0	0	lnc-POGK-2:1	166665884	14652	lnc-TADA1-3:1	166667453	16221	LINC00970	2252673	gene	unprocessed_pseudogene	ENSG00000234984.1	FMO10P	14653	exon	unprocessed_pseudogene	ENSG00000234984.1	FMO10P	14653	gene	unprocessed_pseudogene	ENSG00000234984.1	FMO10P	14785	78.9566	0	0	0	0
chr2	223429655	223430184	4	3	0	529	7.78413	0.86181	11.7556	0	45.1295	59.6003	0	383.898	506.996	223480458	49777	223602278	172074	-120	0	lnc-SCG2-1:1	223398266	-31110	lnc-SCG2-1:1	223398266	-31110	LINC00607	-7580702	gene	processed_pseudogene	ENSG00000233299.1	HIGD1AP4	-31109	exon	processed_pseudogene	ENSG00000233299.1	HIGD1AP4	-31109	gene	lncRNA	ENSG00000231189.1	AC013448.1	68674	78.7073	0	0	0	0
chr6	44558984	44559600	4	4	1	616	4.88573	0.579653	8.00975	1.96196	42.5915	34.5923	24.4946	531.745	431.877	44553369	-5616	44576528	16908	0	-2609	lnc-AARS2-2:1	44478799	0	lnc-AARS2-2:1	44478799	0	FOXP4-AS1	-3010364	gene	TEC	ENSG00000279076.1	RP3-449H6.2	-5703	exon	TEC	ENSG00000279076.1	RP3-449H6.2	-5703	gene	lncRNA	ENSG00000237530.2	RP3-449H6.1	-32431	78.4185	0	0	1	0
chr12	52241788	52243555	0	3	1	1767	2.13119	6.51727	0.275396	0.441064	196.738	261.247	160.157	71438.3	94862.5	52238777	-3012	52249294	5720	0	0	KRT7-AS:3	52245047	1493	KRT7-AS:3	52245047	1493	TUC338	1220914	gene	protein_coding	ENSG00000135480.16	KRT7	0	exon	protein_coding	ENSG00000135480.16	KRT7	0	gene	protein_coding	ENSG00000135480.16	KRT7	0	78.0167	1	0	0	0
chr11	131548115	131551436	4	3	3	3321	9.75547	5.54506	12.2136	59.3953	31.2689	40.7462	486.306	256.017	333.614	131540952	-7164	131088302	-459814	0	0	lnc-SNX19-9:1	131533856	-7249	lnc-SNX19-9:1	131533856	-7249	pancEts-1	-3017727	gene	lncRNA	ENSG00000285980.2	RP11-217L21.1	0	exon	lncRNA	ENSG00000285980.2	RP11-217L21.1	-1360	gene	protein_coding	ENSG00000182667.15	NTM	0	77.8025	1	0	0	0
chr8	135199709	135202143	4	3	1	2434	11.9879	5.39476	26.3892	11.6308	22.4481	29.4332	44.074	85.0654	111.535	135296752	94454	135457463	255301	0	0	LINC01591:3	135234130	31988	LINC01591:4	135234130	31988	CCDC26	-5515940	gene	lncRNA	ENSG00000254083.6	LINC01591	31989	exon	lncRNA	ENSG00000254083.6	LINC01591	31989	gene	lncRNA	ENSG00000254083.6	LINC01591	32448	77.3284	0	0	0	0
chr4	2981575	2984107	4	3	0	2532	6.11649	5.24445	4.8735	0.192041	302.981	403.154	3.94051	6216.91	8272.37	2951289	-30287	2963988	-17588	0	0	lnc-ADD1-5:1	2969168	-10384	lnc-ADD1-5:1	2969168	-10384	CTBP1-AS	-1762985	gene	protein_coding	ENSG00000125388.20	GRK4	0	exon	protein_coding	ENSG00000125388.20	GRK4	407	gene	protein_coding	ENSG00000125388.20	GRK4	0	77.1217	1	0	0	0
chr7	152251079	152251678	4	3	3	599	3.06356	0.208559	7.37185	3.07902	31.44	35.1267	41.7673	426.487	476.498	152154761	-96319	152371452	119752	0	0	lnc-XRCC2-10:1	152275924	24247	lnc-XRCC2-10:1	152275924	24247	LINC01287	1103688	gene	protein_coding	ENSG00000055609.21	KMT2C	0	exon	protein_coding	ENSG00000055609.21	KMT2C	0	gene	protein_coding	ENSG00000055609.21	KMT2C	414	76.4471	1	0	0	0
chr6	18653776	18654648	4	3	2	872	4.4488	2.39221	7.60517	118.836	22.9821	30.3442	1562.57	302.19	398.994	18666017	11295	18686950	32286	0	0	lnc-RNF144B-3:1	18630725	0	lnc-RNF144B-3:1	18630725	0	CASC15	3009538	gene	lncRNA	ENSG00000283408.2	MIR548A1HG	0	exon	lncRNA	ENSG00000283408.2	MIR548A1HG	11295	gene	lncRNA	ENSG00000283408.2	MIR548A1HG	0	76.1234	1	0	1	0
chr10	17586549	17586981	4	3	1	432	0.55409	0.683933	1.26404	0.545197	56.1051	74.4833	43.1315	4438.57	5892.5	17696120	108866	17617107	30109	0	1852	lnc-ST8SIA6-4:1	17594208	7228	lnc-ST8SIA6-4:1	17594208	7228	VIM-AS1	-356565	gene	protein_coding	ENSG00000165996.14	HACD1	2052	exon	protein_coding	ENSG00000165996.14	HACD1	2052	gene	protein_coding	ENSG00000165996.14	HACD1	3467	75.8445	0	0	0	0
chr14	83395276	83396699	3	3	0	1423	1.49185	2.13763	1.20641	0.0516575	95.8869	127.576	4.2819	7948.09	10574.8	83419594	22884	82386853	-1008424	0	0	lnc-SEL1L-17:1	83555706	159008	lnc-SEL1L-17:1	83555706	159008	AL512791.2	6986667	gene	snRNA	ENSG00000252369.1	RNU7-51P	-346636	exon	snRNA	ENSG00000252369.1	RNU7-51P	-346636	gene	lncRNA	ENSG00000258426.1	RP11-452D21.1	-355770	75.8445	0	0	0	0
chr3	60989900	60991135	4	3	1	1235	4.24105	2.94118	3.09415	0.228737	35.7293	47.241	7.39256	1154.74	1526.78	60990887	0	61251208	260054	0	0	lnc-FEZF2-9:2	60535809	0	lnc-FEZF2-6:1	60937774	-50639	lnc00462717	3020830	gene	protein_coding	ENSG00000189283.10	FHIT	0	exon	protein_coding	ENSG00000189283.10	FHIT	50913	gene	protein_coding	ENSG00000189283.10	FHIT	0	75.8445	1	0	1	1
chr4	184189417	184189949	4	3	3	532	2.78118	0.877151	6.2587	850.435	33.4347	44.082	13588.1	534.212	704.331	184262805	72716	184217710	27741	0	201	lnc-IRF2-8:1	184216561	26613	lnc-IRF2-8:1	184216561	26613	AC099343.3	284854	gene	protein_coding	ENSG00000164303.11	ENPP6	0	exon	protein_coding	ENSG00000164303.11	ENPP6	14031	gene	protein_coding	ENSG00000164303.11	ENPP6	0	75.6729	1	0	0	0
chr1	220544362	220544637	4	4	0	275	7.83737	1.51506	9.7536	0.047735	26.2067	34.6934	0.489409	268.687	355.698	220527244	-17119	220528835	-15528	-227	0	lnc-RAB3GAP2-6:1	220519362	-23035	lnc-RAB3GAP2-6:1	220519362	-23035	Linc00210	-2623559	gene	protein_coding	ENSG00000116141.17	MARK1	0	exon	protein_coding	ENSG00000116141.17	MARK1	6470	gene	protein_coding	ENSG00000116141.17	MARK1	0	75.6399	1	0	0	0
chr4	93186668	93189877	4	3	4	3209	9.85674	5.7843	14.1643	110.479	23.8864	31.1518	779.985	168.638	219.932	93318875	128665	93828905	639009	0	0	lnc-HPGDS-2:1	93318622	128746	lnc-HPGDS-2:1	93318622	128746	LEF1-AS1	14977649	gene	protein_coding	ENSG00000152208.13	GRID2	0	exon	protein_coding	ENSG00000152208.13	GRID2	14073	gene	protein_coding	ENSG00000152208.13	GRID2	0	75.487	1	0	0	0
chr6	149286554	149287353	4	3	3	799	1.77952	1.01211	1.68283	137.681	65.6887	87.3361	8181.52	3903.47	5189.84	149257589	-28966	149318275	30903	-106	0	lnc-SUMO4-5:1	149259590	0	lnc-SUMO4-5:1	149259590	0	PHBP1	755194	gene	protein_coding	ENSG00000055208.19	TAB2	0	exon	misc_RNA	ENSG00000241391.3	RN7SL234P	4000	gene	protein_coding	ENSG00000055208.19	TAB2	0	75.2868	1	0	1	0
chr16	22148565	22149607	4	3	2	1042	4.62996	2.36153	6.95008	0.876918	356.147	38.3012	12.6174	5124.36	551.091	22188092	38400	22092823	-55743	0	422	lnc-CDR2-8:1	22175129	25523	lnc-CDR2-8:1	22175129	25523	LINC01567	2511816	gene	protein_coding	ENSG00000175267.15	VWA3A	0	exon	protein_coding	ENSG00000175267.15	VWA3A	181	gene	protein_coding	ENSG00000175267.15	VWA3A	0	74.8325	1	0	0	0
chr3	24393976	24395094	4	3	1	1118	1.39592	1.94441	2.82189	1.15777	40.7149	53.9132	41.0281	1442.83	1910.54	24494491	99013	24494552	99439	0	37	lnc-NR1D2-4:1	24430747	35654	lnc-NR1D2-4:1	24430747	35654	LINC00852	-14108231	gene	protein_coding	ENSG00000151090.20	THRB	0	exon	protein_coding	ENSG00000151090.20	THRB	35008	gene	protein_coding	ENSG00000151090.20	THRB	0	74.8228	1	0	0	0
chr9	115934720	115935641	4	4	3	921	8.96704	1.81567	15.071	3.33332	28.6497	34.7159	22.1174	190.098	230.349	115939664	3992	116153834	218172	0	0	lnc-PAPPA-1:2	115939354	3714	lnc-PAPPA-1:2	115939354	3714	NRON	10472401	gene	lncRNA	ENSG00000204148.3	LINC00474	-9513	exon	lncRNA	ENSG00000204148.3	LINC00474	-9513	gene	lncRNA	ENSG00000204148.3	LINC00474	-9698	74.5632	0	0	0	0
chr1	207790973	207793918	4	4	2	2945	10.4801	3.41656	7.63026	0.607418	34.382	45.2952	7.96065	450.6	593.626	207785714	-5260	207752339	-38635	0	0	MIR29B2CHG:53	207762925	0	MIR29B2CHG:53	207762925	0	MIR29B2CHG	7601	gene	protein_coding	ENSG00000117335.20	CD46	0	exon	protein_coding	ENSG00000117335.20	CD46	0	gene	protein_coding	ENSG00000117335.20	CD46	0	74.5402	1	0	1	0
chr5	66045804	66046189	1	3	0	385	0.309032	1.20222	0.458061	0.0730511	32.9743	43.7169	15.9479	7198.68	9543.91	66082941	32228	66144197	97989	0	-2224	lnc-NLN-3:1	65926560	-60960	lnc-NLN-3:1	65926560	-60960	PART1	-5496992	gene	protein_coding	ENSG00000112851.15	ERBIN	0	exon	protein_coding	ENSG00000112851.15	ERBIN	165	gene	protein_coding	ENSG00000112851.15	ERBIN	0	74.4503	1	0	0	0
chr5	75075540	75077524	4	3	2	1984	3.38326	3.63434	3.52974	302.777	43.9218	58.214	8577.87	1244.33	1649.24	74994955	-80586	75030934	-44607	0	-13	LINC01336:6	74932347	-21089	LINC01336:7	75053647	-21481	LOC105379057	9304901	gene	protein_coding	ENSG00000145700.10	ANKRD31	0	exon	protein_coding	ENSG00000145700.10	ANKRD31	3045	gene	protein_coding	ENSG00000145700.10	ANKRD31	0	74.3918	1	0	0	0
chr9	82602149	82603819	4	3	1	1670	5.68484	2.64368	7.28135	3.87885	48.7558	64.4603	53.2711	669.598	885.279	82562915	-39235	82236505	-365645	0	0	lnc-RASEF-3:1	82562869	-18318	lnc-RASEF-3:1	82562869	-18318	lncARSR	-3034348	gene	transcribed_unprocessed_pseudogene	ENSG00000228430.9	RP11-15B24.5	0	exon	lncRNA	ENSG00000286612.1	RP11-267O11.1	8734	gene	transcribed_unprocessed_pseudogene	ENSG00000228430.9	RP11-15B24.5	0	74.1715	1	0	0	0
chr9	92149766	92150656	2	3	2	890	0.879116	2.85836	1.28529	7.95063	145.725	194.001	618.589	11338	15094	92148312	-1455	92115330	-34437	0	0	lnc-CENPP-20:26	92141466	0	lnc-SPTLC1-2:2	92150381	0	AL158071.2	-936721	gene	transcribed_unprocessed_pseudogene	ENSG00000225511.7	LINC00475	0	exon	unprocessed_pseudogene	ENSG00000236717.2	RP11-100G15.10	0	gene	transcribed_unprocessed_pseudogene	ENSG00000225511.7	LINC00475	0	73.8926	1	0	1	0
chr9	117832649	117835319	3	4	1	2670	3.51643	4.98686	1.31799	0.419261	128.001	170.245	31.8106	9711.83	12917	117821471	-11179	117704570	-128080	0	0	lnc-TLR4-3:7	117761213	0	lnc-TLR4-3:7	117761213	0	NRON	8572723	gene	lncRNA	ENSG00000284977.2	RP11-281A20.2	0	exon	lncRNA	ENSG00000231901.1	RP11-281A20.1	5004	gene	protein_coding	ENSG00000285082.2	RP11-281A20.3	0	73.8341	1	0	1	0
chr21	30156602	30156898	4	3	2	296	5.76483	1.01823	10.6384	50.089	28.9217	38.3631	470.832	271.861	360.61	30209336	52182	30215858	58941	0	0	LINC00307:1	30209150	52253	LINC00307:1	30209150	52253	LINC00161	-1616248	gene	protein_coding	ENSG00000156282.5	CLDN17	8668	exon	protein_coding	ENSG00000156282.5	CLDN17	8668	gene	lncRNA	ENSG00000227342.1	LINC00307	52440	73.6138	0	0	0	0
chr6	69929073	69930854	2	3	0	1781	1.67297	3.4319	0.757614	0.13232	77.2849	102.798	17.4653	10201.1	13568.6	69796647	-132427	69866826	-62248	0	0	lnc-COL9A1-2:1	70098389	167536	lnc-COL9A1-2:1	70098389	167536	LINC00472	1412574	gene	protein_coding	ENSG00000082293.13	COL19A1	0	exon	protein_coding	ENSG00000082293.13	COL19A1	0	gene	protein_coding	ENSG00000082293.13	COL19A1	0	73.4968	1	0	0	0
chr13	100706427	100709226	4	4	3	2799	9.65427	7.40364	6.97515	3.09477	37.21	48.5184	44.3684	533.465	695.589	100677039	-29389	100674927	-31501	0	0	lnc-PCCA-6:4	100675059	-740	lnc-PCCA-6:4	100675059	-740	LINC00554	-708519	gene	lncRNA	ENSG00000233009.1	NALCN-AS1	0	exon	lncRNA	ENSG00000233009.1	NALCN-AS1	0	gene	lncRNA	ENSG00000233009.1	NALCN-AS1	0	73.4383	1	0	0	0
chr13	99661859	99664083	1	3	1	2224	3.2767	3.44724	0.489752	0.323279	101.644	134.953	66.0087	20754.2	27555.4	99606579	-55281	99606952	-54908	0	0	CLYBL-AS2:1	99690080	25998	CLYBL-AS2:1	99690080	25998	LINC00554	330817	gene	protein_coding	ENSG00000125246.15	CLYBL	0	exon	miRNA	ENSG00000263615.1	MIR4306	-18710	gene	protein_coding	ENSG00000125246.15	CLYBL	0	73.101	1	0	0	0
chr5	54171609	54174790	4	3	2	3181	7.29403	5.23222	7.61122	10.9768	99.9862	132.096	144.219	1313.67	1735.54	54311459	135978	54096152	-75458	0	0	lnc-ESM1-5:1	54048008	-123302	lnc-ESM1-5:1	54048008	-123302	RMEL3	3220271	gene	protein_coding	ENSG00000185305.11	ARL15	0	exon	protein_coding	ENSG00000185305.11	ARL15	0	gene	protein_coding	ENSG00000185305.11	ARL15	0	73.0311	1	0	0	0
chr11	127185400	127189575	4	3	3	4175	5.17872	6.63378	4.92786	1.25725	30.755	39.7376	25.5131	624.105	806.387	127172097	-13304	126653603	-531798	0	0	lnc-ST3GAL4-53:1	127188884	0	lnc-ST3GAL4-53:1	127188884	0	pancEts-1	1336568	gene	lncRNA	ENSG00000272642.2	CTD-2234N14.1	0	exon	lncRNA	ENSG00000272642.2	CTD-2234N14.1	0	gene	lncRNA	ENSG00000272642.2	CTD-2234N14.1	0	72.9391	1	0	1	0
chr12	95275138	95277797	4	3	2	2659	4.05991	2.72651	4.43785	1.07628	144.693	190.684	24.2524	3260.42	4296.76	95262971	-12168	95217405	-57734	0	0	lnc-FGD6-5:1	95303210	25414	lnc-FGD6-5:1	95303210	25414	CEP83-DT	-812655	gene	protein_coding	ENSG00000028203.18	VEZT	0	exon	misc_RNA	ENSG00000202470.1	Y_RNA	0	gene	protein_coding	ENSG00000028203.18	VEZT	0	72.9211	1	0	0	0
chr3	62811241	62811876	4	3	2	635	9.80342	1.98732	11.0643	4.28419	39.6625	52.5847	38.7209	358.473	475.265	62943147	130910	62875118	63223	428	0	lnc-FEZF2-5:1	62796125	-14823	lnc-FEZF2-5:1	62796125	-14823	lnc00462717	1200089	gene	protein_coding	ENSG00000163618.18	CADPS	0	exon	snRNA	ENSG00000252449.1	RNU6-139P	2507	gene	protein_coding	ENSG00000163618.18	CADPS	0	72.7718	1	0	0	0
chr8	60404080	60407267	1	3	3	3187	2.61067	6.44668	0.39538	0.509897	218.829	290.453	128.964	55346.5	73461.8	60405249	0	60516879	109593	0	0	LINC01301:6	60403211	0	LINC01301:2	60384587	0	LINC00968	-3844258	gene	lncRNA	ENSG00000251396.7	LINC01301	0	exon	lncRNA	ENSG00000251396.7	LINC01301	0	gene	lncRNA	ENSG00000251396.7	LINC01301	0	72.6018	1	0	1	1
chr12	53602451	53604318	4	3	2	1867	3.9214	3.5454	2.24985	9.16307	36.673	48.2503	407.274	1630.02	2144.6	53607475	3122	53600986	-1466	0	0	lnc-ATP5MC2-1:1	53600751	0	lnc-TARBP2-4:1	53639005	34688	AC023509.4	-101516	gene	lncRNA	ENSG00000285692.1	RP11-793H13.14	0	exon	protein_coding	ENSG00000267281.3	ATF7-NPFF	-1430	gene	protein_coding	ENSG00000267281.3	ATF7-NPFF	0	72.4984	1	0	1	0
chr4	16664348	16665854	2	3	2	1506	1.53443	2.64068	0.365929	1.12815	37.3548	49.5576	308.298	10208.2	13542.9	16722609	56313	16898286	232414	0	0	lnc-TAPT1-4:1	16585975	-37356	lnc-TAPT1-4:1	16585975	-37356	LINC02473	7994003	gene	protein_coding	ENSG00000169744.13	LDB2	0	exon	protein_coding	ENSG00000169744.13	LDB2	8347	gene	protein_coding	ENSG00000169744.13	LDB2	0	72.4984	1	0	0	0
chr6	169217472	169217873	4	3	0	401	1.11888	2.77865	2.19131	0.0420558	32.6446	43.2275	1.91921	1489.73	1972.68	169217885	0	169253787	35896	0	-147	lnc-C6orf120-1:1	169213253	0	lnc-C6orf120-1:1	169213253	0	LINC02487	-1521183	gene	protein_coding	ENSG00000186340.17	THBS2	0	exon	protein_coding	ENSG00000186340.17	THBS2	0	gene	protein_coding	ENSG00000186340.17	THBS2	0	72.3814	1	0	1	1
chr13	27854487	27855832	4	3	1	1345	9.72355	2.47503	11.2528	1.20119	22.2146	29.3209	10.6745	197.414	260.565	27857293	932	27792885	-61603	0	0	PLUT:7	27833443	0	PLUT:7	27833443	0	TPTE2P1	-2886001	gene	lncRNA	ENSG00000247381.3	PLUT	0	exon	lncRNA	ENSG00000247381.3	PLUT	-5951	gene	lncRNA	ENSG00000247381.3	PLUT	0	72.2196	1	0	1	0
chr4	145335622	145338187	3	3	2	2565	2.92502	4.9623	1.63241	0.957415	108.387	143.521	58.6503	6639.69	8791.94	145336119	0	145375682	37473	0	0	LINC02266:3	145335262	0	lnc-SMAD1-1:1	145376908	38722	SLC7A11-AS1	-7157446	gene	lncRNA	ENSG00000272727.2	LINC02266	0	exon	lncRNA	ENSG00000272727.2	LINC02266	0	gene	lncRNA	ENSG00000272727.2	LINC02266	0	72.1611	1	0	1	1
chr2	241307845	241309293	4	3	2	1448	4.23573	5.2598	1.69463	159.855	53.5696	70.4308	9433.06	3161.14	4156.12	241353720	42473	241315025	5713	-150	0	lnc-PASK-4:1	241269172	0	lnc-HDLBP-2:1	241337470	28178	LINC00607	-25458892	gene	protein_coding	ENSG00000115677.18	HDLBP	0	exon	protein_coding	ENSG00000115677.18	HDLBP	-5121	gene	protein_coding	ENSG00000115677.18	HDLBP	0	71.9408	1	0	1	0
chr15	54030599	54030903	4	4	0	304	8.25834	0.92929	13.1031	0.031508	26.531	34.8521	0.240461	202.479	265.983	53984137	-46463	54013185	-17415	-1585	0	lnc-WDR72-1:1	53948145	-53692	lnc-WDR72-1:1	53948145	-53692	MAPK6-DT	-2011505	gene	protein_coding	ENSG00000137766.18	UNC13C	0	exon	protein_coding	ENSG00000137766.18	UNC13C	-14713	gene	protein_coding	ENSG00000137766.18	UNC13C	0	71.6316	1	0	0	0
chr5	126076143	126077329	4	3	0	1186	4.46487	2.5762	7.03333	0.0947688	84.5971	112.348	1.34742	1202.8	1597.37	126098161	20679	126595206	517858	0	0	lnc-ALDH7A1-2:4	126076799	0	lnc-ALDH7A1-2:4	126076799	0	lncTCF7	7836349	gene	lncRNA	ENSG00000248752.3	RP11-114J13.1	0	exon	lncRNA	ENSG00000248752.3	RP11-114J13.1	0	gene	lncRNA	ENSG00000248752.3	RP11-114J13.1	0	71.4279	1	0	1	0
chr22	39755991	39758792	4	3	3	2801	16.6127	4.03301	18.2866	0.953612	13.9331	17.6568	5.2148	76.1929	96.5558	39727783	-28209	39815666	56857	0	0	lnc-CACNA1I-1:1	39750126	-4699	lnc-CACNA1I-1:1	39750126	-4699	FUNDC2P4	-600047	gene	protein_coding	ENSG00000176177.10	ENTHD1	0	exon	processed_pseudogene	ENSG00000235647.1	MTFR2P2	-4698	gene	protein_coding	ENSG00000176177.10	ENTHD1	0	70.8402	1	0	0	0
chr5	8390449	8391238	4	4	2	789	8.64731	1.69605	14.9358	11.2524	18.5174	24.2171	75.3381	123.98	162.141	8387709	-2741	7869477	-520973	77	0	LINC02226:18	8387637	0	LINC02226:13	8386482	0	LSINCT5	-5675213	gene	lncRNA	ENSG00000249159.6	RP11-480D4.2	0	exon	lncRNA	ENSG00000249159.6	RP11-480D4.2	-2740	gene	lncRNA	ENSG00000249159.6	RP11-480D4.2	0	70.7272	1	0	1	0
chr7	120687391	120689494	4	3	2	2103	1.91273	1.84936	2.58095	643.338	88.7852	116.713	24926.4	3440.02	4522.1	120959235	269443	120858094	168581	0	0	lnc-TSPAN12-1:1	120746737	57244	lnc-TSPAN12-1:1	120746737	57244	FEZF1-AS1	1614165	gene	protein_coding	ENSG00000184408.10	KCND2	0	exon	snRNA	ENSG00000252023.1	RNU6-581P	-14416	gene	protein_coding	ENSG00000184408.10	KCND2	0	70.4191	1	0	0	0
chr7	116515307	116516032	4	3	2	725	1.91808	2.43823	2.01704	119.217	35.5824	47.1446	5910.49	1764.09	2337.32	116505162	-10146	116524769	8718	0	578	lnc-CAV1-1:1	116520012	3981	lnc-CAV1-1:1	116520012	3981	LINC01510	47563	gene	protein_coding	ENSG00000105971.15	CAV2	-6766	exon	protein_coding	ENSG00000105971.15	CAV2	-6766	gene	protein_coding	ENSG00000105971.15	CAV2	-9337	70.3711	0	0	0	0
chr2	53667863	53668337	3	3	1	474	2.20044	1.75119	2.71627	0.154226	35.7188	47.0029	5.67785	1314.99	1730.42	53670327	0	53767787	99431	-164	0	lnc-GPR75-3:1	53670605	2269	lnc-GPR75-3:1	53670605	2269	BCYRN1	-6332350	gene	protein_coding	ENSG00000115239.24	ASB3	0	exon	protein_coding	ENSG00000115239.24	ASB3	1644	gene	protein_coding	ENSG00000115239.24	ASB3	0	70.3212	1	0	0	1
chr8	29853757	29856476	4	4	4	2719	16.7565	5.57574	28.2006	51.9591	22.6363	29.2859	184.248	80.2688	103.849	29864698	8119	30082939	226444	0	0	LINC00589:13	29815003	0	LINC00589:13	29815003	0	LINC00589	-105649	gene	lncRNA	ENSG00000248964.7	RP11-94H18.1	0	exon	lncRNA	ENSG00000248964.7	RP11-94H18.1	0	gene	lncRNA	ENSG00000248964.7	RP11-94H18.1	0	70.0162	1	0	1	0
chr10	105495237	105497193	0	3	0	1956	0.436875	4.44401	0.176382	0.129875	149.963	199.552	73.6327	85021.4	113136	105495955	0	105951713	454501	0	-3546	lnc-SORCS1-4:5	105489654	0	lnc-SORCS1-4:5	105489654	0	ADD3-AS1	4442912	gene	snRNA	ENSG00000207068.1	RNU6-463P	37467	exon	snRNA	ENSG00000207068.1	RNU6-463P	37467	gene	protein_coding	ENSG00000156395.14	SORCS3	-231928	69.9304	0	0	1	1
chr6	162313485	162315104	2	3	1	1619	2.00864	2.93507	0.718915	8.01467	50.1209	66.4795	1114.83	6971.75	9247.21	162239922	-73564	162425575	110455	0	0	lnc-QKI-10:1	162885983	570880	lnc-QKI-10:1	162885983	570880	EZR-AS1	-3491234	gene	protein_coding	ENSG00000185345.23	PRKN	0	exon	protein_coding	ENSG00000185345.23	PRKN	-38099	gene	protein_coding	ENSG00000185345.23	PRKN	0	69.9304	1	0	0	0
chr2	215594291	215594699	4	3	2	408	5.43986	1.80945	7.8279	3.63107	24.1819	31.8941	46.3863	308.919	407.441	215606875	12020	215436173	-158119	0	907	LINC01614:3	215546197	0	LINC01614:3	215546197	0	LINC00607	16865	gene	lncRNA	ENSG00000237525.7	AC012668.2	0	exon	lncRNA	ENSG00000227981.2	AC012668.3	-11656	gene	lncRNA	ENSG00000237525.7	AC012668.2	0	69.9099	1	0	1	0
chr15	34787144	34788262	4	3	0	1118	2.71726	3.36442	2.74486	0.223076	103.761	137.751	8.12705	3780.2	5018.5	34790928	1546	34795877	7596	0	0	lnc-NUTM1-5:7	34755161	0	lnc-NUTM1-5:7	34755161	0	LINC01852	3280551	gene	lncRNA	ENSG00000250007.7	RP11-814P5.1	0	exon	lncRNA	ENSG00000250007.7	RP11-814P5.1	1546	gene	lncRNA	ENSG00000250007.7	RP11-814P5.1	0	69.71	1	0	1	0
chr6	169470803	169471844	4	3	1	1041	3.08489	1.8279	1.75566	1.42789	51.2142	68.0368	81.3309	2917.09	3875.28	169430709	-40095	169304686	-166118	0	0	lnc-C6orf120-5:1	169467429	0	lnc-C6orf120-5:1	169467429	0	LINC02487	-1774514	gene	protein_coding	ENSG00000184465.16	WDR27	0	exon	protein_coding	ENSG00000184465.16	WDR27	-12339	gene	protein_coding	ENSG00000184465.16	WDR27	0	69.71	1	0	1	0
chr1	94428425	94430590	4	3	2	2165	5.22673	4.94084	9.20328	2.55616	22.7163	29.6912	27.7744	246.828	322.615	94358664	-69762	94418737	-9689	0	0	lnc-F3-3:1	94452019	21430	lnc-F3-3:1	94452019	21430	LINC01140	-7259228	gene	protein_coding	ENSG00000117528.14	ABCD3	0	exon	protein_coding	ENSG00000117528.14	ABCD3	1998	gene	protein_coding	ENSG00000117528.14	ABCD3	0	69.3612	1	0	0	0
chr6	162882490	162883411	4	3	2	921	2.8558	1.58866	3.45476	1.5961	23.665	31.1552	46.1999	684.998	901.806	162809300	-73191	162728186	-154305	0	0	lnc-QKI-10:1	162885983	2573	lnc-QKI-10:1	162885983	2573	EZR-AS1	-4060239	gene	protein_coding	ENSG00000112530.11	PACRG	0	exon	protein_coding	ENSG00000112530.11	PACRG	8588	gene	protein_coding	ENSG00000112530.11	PACRG	0	69.3142	1	0	0	0
chr18	59425344	59425839	4	3	2	495	8.56732	0.996771	12.954	5.56265	21.6957	28.6788	42.9415	167.483	221.389	59402895	-22450	59363422	-61923	-574	0	lnc-CCBE1-2:2	59392654	-26892	lnc-CCBE1-2:2	59392654	-26892	linc-ROR	-2353226	gene	protein_coding	ENSG00000183287.14	CCBE1	5101	exon	protein_coding	ENSG00000183287.14	CCBE1	5101	gene	protein_coding	ENSG00000183287.14	CCBE1	10304	68.815	0	0	0	0
chr3	4840446	4842935	4	3	1	2489	8.98294	5.15241	11.2777	1.54825	50.5331	67.054	13.7284	448.079	594.57	4790827	-49620	4979103	136150	0	0	EGOT:5	4814296	0	EGOT:5	4814296	0	EGOT	-88857	gene	lncRNA	ENSG00000235978.6	AC018816.3	0	exon	protein_coding	ENSG00000150995.21	ITPR1	3205	gene	protein_coding	ENSG00000150995.21	ITPR1	0	68.815	1	0	1	0
chr18	35518663	35519805	4	3	0	1142	6.43619	3.3215	8.53544	0.0835989	58.9061	78.2678	0.979433	690.136	916.974	35480628	-38036	35497994	-20670	-1487	0	lnc-ZNF396-2:1	35489077	-20704	lnc-INO80C-1:6	35452229	-51499	PCAT18	-8815026	gene	protein_coding	ENSG00000153391.16	INO80C	-20684	exon	protein_coding	ENSG00000153391.16	INO80C	-20684	gene	protein_coding	ENSG00000267140.1	RP11-322E11.6	-21158	68.7565	0	0	0	0
chr18	77603966	77604269	4	3	3	303	3.72954	1.13173	6.52705	91.8889	21.0588	27.7798	1407.82	322.639	425.61	77588802	-15165	77623137	18852	387	0	lnc-GALR1-4:1	77622551	18283	lnc-GALR1-4:1	77622551	18283	LINC00909	-3005082	gene	lncRNA	ENSG00000264693.1	RP11-63N3.1	18284	exon	lncRNA	ENSG00000264693.1	RP11-63N3.1	18284	gene	lncRNA	ENSG00000264693.1	RP11-63N3.1	18826	68.7565	0	0	0	0
chr11	50214323	50216003	4	3	1	1680	2.91972	2.76331	2.07539	12.3313	100.632	133.28	594.167	4848.82	6421.93	50209493	-4831	50169973	-44351	0	0	lnc-OR4C13-6:1	50156873	-50101	lnc-OR4C13-6:1	50156873	-50101	AC087276.2	-6855028	gene	lncRNA	ENSG00000286983.1	RP11-347H15.8	0	exon	lncRNA	ENSG00000286983.1	RP11-347H15.8	0	gene	lncRNA	ENSG00000286983.1	RP11-347H15.8	0	68.5947	1	0	0	0
chr15	53462097	53464428	2	3	1	2331	1.12951	2.94429	0.545821	0.364862	34.6925	45.7093	66.8464	6356.03	8374.41	53446114	-15984	53759382	294935	0	215	lnc-UNC13C-4:1	53428649	-32214	lnc-UNC13C-4:1	53428649	-32214	MAPK6-DT	-1443003	gene	lncRNA	ENSG00000287596.1	RP11-80G8.1	-8610	exon	lncRNA	ENSG00000287596.1	RP11-80G8.1	-8610	gene	lncRNA	ENSG00000287596.1	RP11-80G8.1	-8720	68.5362	0	0	0	0
chr4	140120324	140126180	4	3	4	5856	10.2935	7.9495	13.2908	6.88584	72.1602	94.3474	51.8092	542.935	709.872	140128087	1837	140153803	27606	0	0	lnc-SCOC-1:1	140128014	1835	lnc-SCOC-1:1	140128014	1835	SLC7A11-AS1	-1942148	gene	protein_coding	ENSG00000196782.12	MAML3	0	exon	lncRNA	ENSG00000250698.1	RP11-392B6.1	1836	gene	protein_coding	ENSG00000196782.12	MAML3	0	68.5362	1	0	0	0
chr5	74032045	74033001	3	3	2	956	1.58772	1.29116	1.80375	2.08392	76.8776	102.379	115.532	4262.1	5675.9	74035856	2770	73685120	-346926	0	0	lnc-ARHGEF28-6:1	74042055	9055	lnc-ARHGEF28-6:1	74042055	9055	LOC105379057	10349424	gene	lncRNA	ENSG00000248474.1	LINC02122	51068	exon	lncRNA	ENSG00000248474.1	LINC02122	51068	gene	lncRNA	ENSG00000248474.1	LINC02122	51168	68.2671	0	0	0	0
chr16	12028484	12028731	4	3	2	247	3.44726	0.564312	7.01814	6.42852	20.8677	25.4347	91.5986	297.339	362.414	11865492	-162993	12052196	23444	0	-4061	lnc-NPIPB2-1:1	11976850	-50635	lnc-NPIPB2-2:1	11933622	-51842	BCAR4	-199640	gene	protein_coding	ENSG00000048471.14	SNX29	0	exon	protein_coding	ENSG00000048471.14	SNX29	-751	gene	protein_coding	ENSG00000048471.14	SNX29	0	68.0822	1	0	0	0
chr14	45804768	45808350	4	3	3	3582	3.86813	3.60366	2.11496	2.14793	21.4137	27.7553	101.559	1012.49	1312.33	45792180	-12589	45253376	-551393	0	0	lnc-FANCM-5:1	45709786	0	lnc-FANCM-5:1	45709786	0	LINC01588	4119222	gene	lncRNA	ENSG00000258700.6	LINC00871	82738	exon	lncRNA	ENSG00000258700.6	LINC00871	82738	gene	lncRNA	ENSG00000258700.6	LINC00871	82840	67.7582	0	0	1	0
chr16	55297581	55298224	4	3	0	643	7.81075	1.52429	12.9329	0.198696	41.9264	55.5037	1.53636	324.185	429.168	55322095	23714	55323742	25499	0	0	lnc-CES1-3:1	55259968	0	lnc-CES1-3:1	55259968	0	CRNDE	-368393	gene	lncRNA	ENSG00000259283.2	RP11-26L20.3	0	exon	misc_RNA	ENSG00000239555.3	RN7SL841P	-5906	gene	lncRNA	ENSG00000259283.2	RP11-26L20.3	0	67.4793	1	0	1	0
chr1	228538182	228538659	4	3	1	477	4.96032	0.334296	6.79255	0.873968	19.4214	25.6464	12.8666	285.922	377.566	228494988	-43195	228487320	-50863	-2219	0	lnc-RNF187-1:1	228501281	-27908	lnc-RNF187-1:1	228501281	-27908	LINC01703	-2447718	gene	rRNA_pseudogene	ENSG00000202056.1	RNA5SP19	17135	exon	rRNA_pseudogene	ENSG00000202056.1	RNA5SP19	17135	gene	transcribed_unitary_pseudogene	ENSG00000215811.6	BTNL10	-26000	67.2292	0	0	0	0
chr4	107777525	107778585	0	3	0	1060	0.873785	1.12862	0.173206	0.111697	98.6047	131.1	64.4879	56929.1	75690	107796376	17745	107824544	45940	0	0	lnc-PAPSS1-2:1	107822694	44110	lnc-PAPSS1-2:1	107822694	44110	LEF1-AS1	388941	gene	protein_coding	ENSG00000164023.14	SGMS2	45979	exon	protein_coding	ENSG00000164023.14	SGMS2	45979	gene	protein_coding	ENSG00000164023.14	SGMS2	46210	67.2005	0	0	0	0
chrX	21511689	21513714	0	3	0	2025	0.511476	2.60077	0	0.101264	144.753	192.755	0	0	0	21260118	-251572	21375114	-136576	0	0	lnc-KLHL34-2:1	21081643	-137425	lnc-KLHL34-2:1	21081643	-137425	PINCR	21663281	gene	protein_coding	ENSG00000149970.16	CNKSR2	0	exon	protein_coding	ENSG00000149970.16	CNKSR2	2772	gene	protein_coding	ENSG00000149970.16	CNKSR2	0	67.142	1	0	0	0
chr4	150046735	150047601	4	3	2	866	5.97269	1.87081	7.46668	2.0836	23.3441	30.578	27.9053	312.643	409.526	149980854	-65882	150078288	30669	0	0	lnc-MAB21L2-6:1	150129956	82356	lnc-MAB21L2-6:1	150129956	82356	SLC7A11-AS1	-11868559	gene	lncRNA	ENSG00000286711.1	RP11-423J7.2	0	exon	lncRNA	ENSG00000286711.1	RP11-423J7.2	0	gene	lncRNA	ENSG00000286711.1	RP11-423J7.2	448	66.8046	1	0	0	0
chr9	124593165	124594096	4	3	1	931	1.07625	1.58866	2.22676	1.25896	37.5116	49.5178	56.5375	1684.58	2223.76	124658741	64290	124507456	-85710	0	1058	lnc-NR5A1-8:1	124568243	0	lnc-NR5A1-8:1	124568243	0	NRON	1813946	gene	protein_coding	ENSG00000148200.17	NR6A1	0	exon	protein_coding	ENSG00000148200.17	NR6A1	1654	gene	protein_coding	ENSG00000148200.17	NR6A1	0	66.5843	1	0	1	0
chr10	111708747	111709081	4	3	3	334	3.04757	1.11328	4.74147	250.469	31.1968	40.899	5282.52	657.955	862.579	111826534	117325	112125377	416277	-600	0	lnc-BBIP1-9:1	111498190	-209807	lnc-BBIP1-9:1	111498190	-209807	PDCD4-AS1	-836515	gene	lncRNA	ENSG00000287231.1	RP11-47B24.1	78153	exon	lncRNA	ENSG00000287231.1	RP11-47B24.1	78153	gene	lncRNA	ENSG00000287231.1	RP11-47B24.1	80025	66.5069	0	0	0	0
chr4	110926795	110928624	4	3	2	1829	4.89641	2.58543	4.59528	37.0268	59.1662	78.3906	805.758	1287.54	1705.89	110950094	20927	111021690	93050	0	0	lnc-PITX2-4:2	111002208	73585	lnc-PITX2-4:2	111002208	73585	AC004704.1	875795	gene	lncRNA	ENSG00000288692.1	RP11-621B23.1	0	exon	lncRNA	ENSG00000288692.1	RP11-621B23.1	-12677	gene	lncRNA	ENSG00000288692.1	RP11-621B23.1	0	66.4673	1	0	0	0
chr6	5325849	5328692	4	3	2	2843	10.7198	13.7556	16.4477	490.141	62.2844	82.2247	2979.99	378.681	499.915	5259233	-66617	5261726	-64124	-135	0	lnc-LYRM4-1:1	5291029	-34462	lnc-LYRM4-1:1	5291029	-34462	LINC02525	-2130066	gene	protein_coding	ENSG00000145982.13	FARS2	0	exon	processed_pseudogene	ENSG00000220446.2	RP3-520B18.1	-34461	gene	protein_coding	ENSG00000145982.13	FARS2	0	66.3076	1	0	0	0
chr11	2365042	2366206	4	3	1	1164	1.04959	4.4778	4.3834	16.4854	130.496	173.422	376.087	2977.04	3956.33	2373245	0	2377290	11066	0	-3864	CD81-AS1:7	2328748	0	CD81-AS1:7	2328748	0	IGF2-AS	-216377	gene	lncRNA	ENSG00000238184.1	CD81-AS1	0	exon	misc_RNA	ENSG00000199550.1	Y_RNA	6433	gene	lncRNA	ENSG00000238184.1	CD81-AS1	0	66.3016	1	0	1	1
chr1	227697742	227699672	4	3	2	1930	3.76685	2.09782	1.92223	36.136	47.7444	63.2611	1879.9	2483.8	3291.03	227706117	6364	227734980	35289	0	0	lnc-JMJD4-2:1	227696891	0	lnc-JMJD4-2:1	227696891	0	LINC01703	-1607278	gene	unprocessed_pseudogene	ENSG00000215812.5	ZNF847P	0	exon	unprocessed_pseudogene	ENSG00000215812.5	ZNF847P	0	gene	unprocessed_pseudogene	ENSG00000215812.5	ZNF847P	0	65.9681	1	0	1	0
chr13	50956866	50957774	4	3	3	908	4.24632	2.64368	4.54268	105.719	27.8557	36.8424	2327.23	613.201	811.027	51084325	126488	50909964	-46903	0	0	lnc-DLEU7-5:1	50934603	-8649	lnc-DLEU7-5:1	50934603	-8649	DLEU1	-50011	gene	protein_coding	ENSG00000136104.21	RNASEH2B	0	exon	protein_coding	ENSG00000136104.21	RNASEH2B	-101	gene	protein_coding	ENSG00000136104.21	RNASEH2B	0	65.9681	1	0	0	0
chr9	92037506	92038029	4	3	3	523	8.83374	1.38321	16.1407	4.95959	24.5455	32.0555	30.7273	152.073	198.601	92004518	-32989	92113913	75867	0	0	lnc-CENPP-13:1	92031147	-5596	lnc-CENPP-13:1	92031147	-5596	AL158071.2	-824461	gene	protein_coding	ENSG00000090054.15	SPTLC1	0	exon	protein_coding	ENSG00000090054.15	SPTLC1	220	gene	protein_coding	ENSG00000090054.15	SPTLC1	0	65.9274	1	0	0	0
chr12	24749704	24750260	4	3	1	556	2.0939	1.51506	3.70499	2.46456	58.7438	78.2256	66.52	1585.53	2111.36	24745938	-3767	24949208	198929	0	0	lnc-LRMP-4:2	24704564	0	lnc-LRMP-4:2	24704564	0	AC084816.1	-1560898	gene	lncRNA	ENSG00000255745.2	RP11-625L16.1	0	exon	lncRNA	ENSG00000255745.2	RP11-625L16.1	-3700	gene	lncRNA	ENSG00000255745.2	RP11-625L16.1	0	65.7343	1	0	1	0
chr15	33609901	33612043	4	3	2	2142	5.35987	4.45013	6.1549	0.471313	122.6	163.168	7.65753	1991.9	2651.02	33820737	208678	33311254	-298648	0	0	lnc-CHRM5-4:1	33333486	0	lnc-CHRM5-4:1	33333486	0	LINC01852	4456770	gene	protein_coding	ENSG00000198838.14	RYR3	0	exon	protein_coding	ENSG00000198838.14	RYR3	1141	gene	protein_coding	ENSG00000198838.14	RYR3	0	65.6819	1	0	1	0
chr20	32126075	32126389	4	3	1	314	1.25205	0.898608	2.52061	0.794913	26.8658	35.5225	31.5365	1065.85	1409.28	32101876	-24200	32109801	-16275	0	-411	lnc-HCK-1:1	32116170	-9447	lnc-HCK-1:1	32116170	-9447	FER1L4	3432349	gene	protein_coding	ENSG00000101337.16	TM9SF4	0	exon	protein_coding	ENSG00000101337.16	TM9SF4	6625	gene	protein_coding	ENSG00000101337.16	TM9SF4	0	65.4104	1	0	0	0
chr1	153642885	153643667	2	3	2	782	1.09755	5.39185	0.733158	1220.99	78.9307	104.918	166538	10765.9	14310.3	153659181	15416	153636876	-6010	0	2614	lnc-S100A13-1:1	153643061	0	lnc-S100A13-1:1	153643061	0	MSTO2P	2102163	gene	protein_coding	ENSG00000160679.13	CHTOP	0	exon	protein_coding	ENSG00000160679.13	CHTOP	0	gene	protein_coding	ENSG00000160679.13	CHTOP	-643	65.1901	1	0	1	0
chr2	59028918	59030446	2	3	2	1528	1.23078	3.35218	0.805267	8.18217	62.8881	83.5522	1016.08	7809.6	10375.7	59022982	-5937	58241382	-787537	0	0	LINC01122:13	59019662	0	LINC01122:13	59019662	0	BCYRN1	-11693405	gene	lncRNA	ENSG00000285673.1	RP11-179A20.1	0	exon	lncRNA	ENSG00000233723.9	LINC01122	2725	gene	lncRNA	ENSG00000285673.1	RP11-179A20.1	0	64.9113	1	0	1	0
chr2	27165906	27166264	4	3	2	358	0.538114	0.564312	1.04353	15.8873	30.1396	39.9373	1522.46	2888.25	3827.15	27116827	-49080	27149266	-16641	0	-604	lnc-PRR30-3:1	27168129	1866	lnc-PRR30-3:1	27168129	1866	FTH1P3	226521	gene	unprocessed_pseudogene	ENSG00000236099.1	AC013403.13	-6677	exon	unprocessed_pseudogene	ENSG00000236099.1	AC013403.13	-6677	gene	unprocessed_pseudogene	ENSG00000236099.1	AC013403.13	-6794	64.7943	0	0	0	0
chr4	164769902	164772126	4	3	1	2224	1.97132	2.7234	1.62825	0.337895	117.33	155.892	20.752	7205.86	9574.2	164983136	210888	164948993	176850	0	0	lnc-APELA-2:1	164754088	-13916	lnc-APELA-2:1	164754088	-13916	LINC01612	5454410	gene	protein_coding	ENSG00000248771.5	SMIM31	0	exon	protein_coding	ENSG00000248771.5	SMIM31	0	gene	protein_coding	ENSG00000248771.5	SMIM31	0	64.7943	1	0	0	0
chr18	62339772	62341100	4	3	2	1328	1.8328	2.25725	4.15793	8.57883	44.6025	58.7982	206.324	1072.71	1414.12	62372963	31803	62325597	-14176	0	0	lnc-PIGN-5:1	62364066	22967	lnc-PIGN-5:1	62364066	22967	linc-ROR	-5267654	gene	protein_coding	ENSG00000141655.17	TNFRSF11A	0	exon	protein_coding	ENSG00000141655.17	TNFRSF11A	-2986	gene	protein_coding	ENSG00000141655.17	TNFRSF11A	0	64.6909	1	0	0	0
chr5	43984987	43985961	2	3	1	974	2.48816	2.25725	0.497438	1.19499	59.1831	78.5127	240.23	11897.6	15783.4	44206795	220769	43603365	-381623	0	0	lnc-NNT-4:1	43874366	-98360	lnc-NNT-4:1	43874366	-98360	NNT-AS1	-381758	gene	snRNA	ENSG00000212561.1	RNU6-381P	80664	exon	snRNA	ENSG00000212561.1	RNU6-381P	80664	gene	lncRNA	ENSG00000249276.1	RP11-8L21.1	-98474	64.6324	0	0	0	0
chr14	90289291	90292105	4	3	1	2814	6.11649	6.1185	2.8003	0.455241	99.4649	131.699	16.2569	3551.94	4703.05	90272615	-16677	90256780	-32512	0	0	lnc-TTC7B-9:1	90316586	24482	lnc-TTC7B-9:1	90316586	24482	AL512791.2	91261	gene	protein_coding	ENSG00000119720.18	NRDE2	0	exon	protein_coding	ENSG00000119720.18	NRDE2	0	gene	protein_coding	ENSG00000119720.18	NRDE2	0	64.5739	1	0	0	0
chr10	63859180	63861373	4	3	3	2193	9.59036	3.80299	13.8668	51.1368	38.602	50.9717	368.772	278.378	367.582	63859720	0	63521585	-337596	0	0	lnc-JMJD1C-2:5	63857831	0	lnc-JMJD1C-2:5	63857831	0	LINC00844	-4792785	gene	lncRNA	ENSG00000228566.2	RP11-170M17.1	0	exon	lncRNA	ENSG00000228566.2	RP11-170M17.1	11198	gene	lncRNA	ENSG00000228566.2	RP11-170M17.1	0	64.0162	1	0	1	1
chr12	74160095	74162076	4	4	2	1981	4.72055	2.97186	9.06063	4.22079	33.147	43.5987	46.5838	365.835	481.189	74157884	-2212	74189963	27870	0	198	lnc-KCNC2-2:20	74157821	0	lnc-KCNC2-2:20	74157821	0	IFNG-AS1	-5925410	gene	lncRNA	ENSG00000251138.7	LINC02882	0	exon	lncRNA	ENSG00000251138.7	LINC02882	-2211	gene	lncRNA	ENSG00000251138.7	LINC02882	0	63.9916	1	0	1	0
chr7	132457039	132460301	4	3	2	3262	11.0502	6.94962	9.5089	5.23778	17.769	22.7962	55.083	186.867	239.735	132180745	-276295	132576315	115995	0	-609	lnc-EXOC4-8:1	132409542	-45787	lnc-EXOC4-8:1	132409542	-45787	PINT	-1346864	gene	protein_coding	ENSG00000221866.9	PLXNA4	0	exon	protein_coding	ENSG00000221866.9	PLXNA4	24458	gene	protein_coding	ENSG00000221866.9	PLXNA4	0	63.5371	1	0	0	0
chr10	103804590	103806722	4	3	3	2132	3.46312	4.52683	4.18829	3.14103	18.1759	23.6373	74.9955	433.969	564.366	103811023	4099	103855165	48424	0	-1265	SH3PXD2A-AS1:1	103745965	-49168	SH3PXD2A-AS1:1	103745965	-49168	LINC00263	-3350548	gene	protein_coding	ENSG00000107957.16	SH3PXD2A	0	exon	protein_coding	ENSG00000107957.16	SH3PXD2A	-3228	gene	protein_coding	ENSG00000107957.16	SH3PXD2A	0	63.4586	1	0	0	0
chr9	99806302	99807822	4	3	2	1520	2.44553	2.37687	1.12085	151.829	89.5872	119.101	13545.9	7992.81	10626	99805991	-312	99821850	14009	0	0	lnc-ERP44-3:4	99803395	0	lnc-ERP44-3:4	99803395	0	PCAN-R2	-5202313	gene	lncRNA	ENSG00000255145.3	STX17-AS1	0	exon	lncRNA	ENSG00000237461.2	RP11-554F20.1	-311	gene	lncRNA	ENSG00000255145.3	STX17-AS1	0	63.4586	1	0	1	0
chrX	86099341	86100121	4	4	1	780	2.66934	1.20222	3.41988	2.70383	40.8074	53.8625	79.0622	1193.24	1574.98	85244094	-855248	86148593	48454	0	0	lnc-CHM-4:1	86128892	28772	lnc-CHM-4:1	86128892	28772	FTX	-11805768	gene	processed_pseudogene	ENSG00000225536.2	STIP1P3	-13002	exon	processed_pseudogene	ENSG00000225536.2	STIP1P3	-13002	gene	protein_coding	ENSG00000126733.21	DACH2	48989	63.3817	0	0	0	0
chr1	73472779	73477440	4	3	1	4661	8.92968	8.33905	12.6399	63.3922	72.5557	96.0193	501.526	574.023	759.655	73473001	0	73848576	371118	0	0	lnc-FPGT-8:1	73407803	0	lnc-FPGT-8:1	73407803	0	FOXD3-AS1	-10148339	gene	lncRNA	ENSG00000233973.7	LINC01360	-117526	exon	lncRNA	ENSG00000233973.7	LINC01360	-117526	gene	lncRNA	ENSG00000233973.7	LINC01360	-117707	63.295	0	0	1	1
chr4	150475090	150477961	4	3	2	2871	6.93691	4.38886	7.08189	6.43037	40.5384	53.1305	90.8003	572.423	750.23	150257440	-217651	150079263	-395828	0	0	lnc-IQCM-11:1	150422644	-51449	lnc-IQCM-11:1	150422644	-51449	SLC7A11-AS1	-12296914	gene	protein_coding	ENSG00000198589.14	LRBA	0	exon	protein_coding	ENSG00000198589.14	LRBA	-3351	gene	protein_coding	ENSG00000198589.14	LRBA	0	63.1212	1	0	0	0
chr16	46957967	46959039	4	4	2	1072	6.77714	3.30616	7.37332	9.98832	25.4408	28.6955	135.466	345.039	389.181	46974699	15416	46973583	14526	0	-621	lnc-GPT2-1:6	46972991	13953	lnc-GPT2-1:6	46972991	13953	CRNDE	7886151	gene	protein_coding	ENSG00000069345.12	DNAJA2	0	exon	protein_coding	ENSG00000069345.12	DNAJA2	0	gene	protein_coding	ENSG00000069345.12	DNAJA2	0	63.0686	1	0	0	0
chr3	157087134	157088212	3	3	3	1078	2.09385	1.66536	1.75283	111.843	37.9699	50.3777	6380.74	2166.21	2874.08	157088016	0	157159957	71726	0	513	LINC00880:5	157083109	0	LINC00880:5	157083109	0	TERC	12676309	gene	lncRNA	ENSG00000241544.2	LINC02029	0	exon	lncRNA	ENSG00000241544.2	LINC02029	0	gene	lncRNA	ENSG00000241544.2	LINC02029	0	63.0179	1	0	1	1
chr13	91413481	91414896	4	3	3	1415	4.81644	3.67114	9.19919	87.8387	24.1566	29.8946	954.853	262.595	324.97	91354071	-59411	91399114	-14368	0	0	MIR17HG:19	91349122	-35785	MIR17HG:19	91349122	-35785	MIR17HG	-58903	gene	protein_coding	ENSG00000179399.15	GPC5	0	exon	protein_coding	ENSG00000179399.15	GPC5	-14272	gene	protein_coding	ENSG00000179399.15	GPC5	0	62.83	1	0	0	0
chr3	29698985	29700400	4	3	0	1415	3.04225	1.47215	1.03822	0.143046	57.066	75.5903	13.7779	5496.5	7280.73	29766918	66260	30109202	408780	0	0	RBMS3-AS2:1	29615974	-56177	RBMS3-AS2:1	29615974	-56177	LINC00852	-19413240	gene	protein_coding	ENSG00000144642.22	RBMS3	0	exon	protein_coding	ENSG00000144642.22	RBMS3	-367	gene	protein_coding	ENSG00000283563.1	RP11-9J18.1	0	62.739	1	0	0	0
chr7	119094385	119097040	4	3	3	2655	14.4601	4.80588	19.8571	77.9698	19.4619	25.0286	392.655	98.0101	126.044	118720169	-374217	118224900	-869486	-335	0	lnc-CTTNBP2-7:1	119178176	81137	lnc-CTTNBP2-7:1	119178176	81137	LINC01510	-2430557	gene	processed_pseudogene	ENSG00000270516.1	RP11-500M10.1	81138	exon	processed_pseudogene	ENSG00000270516.1	RP11-500M10.1	81138	gene	processed_pseudogene	ENSG00000229982.1	GTF3AP6	-213941	62.5729	0	0	0	0
chr1	196045100	196045705	4	4	1	605	2.1365	0.637909	3.87265	6.13167	35.5443	47.0938	158.333	917.829	1216.06	195849338	-195763	196225055	179332	0	0	LINC01724:5	196044995	0	LINC01724:5	196044995	0	MIR181A1HG	2732157	gene	lncRNA	ENSG00000227421.2	LINC01724	0	exon	lncRNA	ENSG00000227421.2	LINC01724	0	gene	lncRNA	ENSG00000227421.2	LINC01724	0	62.3429	1	0	1	0
chr2	187823462	187824000	0	3	1	538	0.623378	0.86181	0.103633	0.499321	19.4483	25.6324	481.817	18766.5	24733.9	187675830	-147633	187890470	66453	-1883	0	LINC01090:2	187712815	0	LINC01090:2	187712815	0	uc_338	3858453	gene	lncRNA	ENSG00000231689.2	LINC01090	0	exon	processed_pseudogene	ENSG00000235616.1	ST13P2	1342	gene	lncRNA	ENSG00000231689.2	LINC01090	0	62.2319	1	0	1	0
chr3	107656726	107658325	3	3	1	1599	1.26271	2.3155	0.921748	4.34007	61.6476	81.8484	470.852	6688.12	8879.7	107482453	-174274	107599604	-57123	0	0	lnc-CCDC54-6:4	107522985	-129977	LINC00635:34	107840227	181903	LINC00636	176262	gene	protein_coding	ENSG00000114439.19	BBX	0	exon	protein_coding	ENSG00000114439.19	BBX	0	gene	protein_coding	ENSG00000114439.19	BBX	0	62.1229	1	0	0	0
chr8	126996906	126997203	4	3	1	297	3.15412	1.2329	7.44049	0.113589	24.7747	32.7344	1.52664	332.972	439.949	127006618	9353	126660145	-336762	0	817	PCAT1:41	126990840	0	PCAT1:41	126990840	0	PCAT-1	0	gene	lncRNA	ENSG00000253438.4	PCAT1	0	exon	lncRNA	ENSG00000253438.4	PCAT1	-6035	gene	lncRNA	ENSG00000253438.4	PCAT1	0	62.0953	1	1	1	0
chr9	25518621	25520668	4	3	0	2047	2.09923	3.16508	5.36972	0.171941	21.7102	28.5985	3.20205	404.307	532.589	25528131	7281	26291473	770786	0	0	lnc-IFT74-4:1	25613548	92881	lnc-IFT74-4:1	25613548	92881	ANRIL	-3390519	gene	lncRNA	ENSG00000287318.1	RP11-55P9.1	58990	exon	lncRNA	ENSG00000287318.1	RP11-55P9.1	58990	gene	lncRNA	ENSG00000287318.1	RP11-55P9.1	61028	61.7855	0	0	0	0
chr15	49470264	49471159	3	3	0	895	0.564753	1.82479	1.50912	0.0553755	73.9164	98.2565	3.66938	4897.97	6510.84	49538461	67112	49423370	-46895	0	-25	lnc-COPS2-8:1	49489060	17902	lnc-COPS2-8:1	49489060	17902	MAPK6-DT	2539841	gene	protein_coding	ENSG00000140285.12	FGF7	0	exon	protein_coding	ENSG00000140285.12	FGF7	11993	gene	protein_coding	ENSG00000140285.12	FGF7	0	61.5652	1	0	0	0
chr2	98351898	98352933	3	3	2	1035	2.24309	2.43513	2.17731	30.2683	88.1403	117.172	1390.17	4048.13	5381.51	98272778	-79121	98346438	-5461	-5	0	lnc-COA5-2:2	98333213	0	lnc-COA5-2:2	98333213	0	POU3F3	6441916	gene	protein_coding	ENSG00000144191.12	CNGA3	0	exon	lncRNA	ENSG00000227987.1	AC092675.4	-758	gene	protein_coding	ENSG00000144191.12	CNGA3	0	61.5652	1	0	1	0
chr2	165026686	165027035	4	3	0	349	4.34229	1.12862	7.0576	0.166252	18.4055	24.3664	2.35564	260.79	345.251	164963295	-63392	164955530	-71157	-805	0	lnc-SCN2A-5:1	165022651	-3459	lnc-SCN2A-5:1	165022651	-3459	MAP3K20-AS1	8139412	gene	lncRNA	ENSG00000236283.5	AC013463.2	0	exon	lncRNA	ENSG00000236283.5	AC013463.2	-33046	gene	lncRNA	ENSG00000236283.5	AC013463.2	0	61.458	1	0	0	0
chr11	13124008	13124911	2	3	0	903	0.511476	1.32184	0.771878	0.142533	49.1503	65.2849	18.4658	6367.62	8457.93	13122904	-1105	13118324	-5685	0	0	lnc-BTBD10-1:1	13054614	0	lnc-BTBD10-1:1	13054614	0	LINC00958	-134412	gene	lncRNA	ENSG00000255558.1	CTC-497E21.5	0	exon	lncRNA	ENSG00000255558.1	CTC-497E21.5	9883	gene	lncRNA	ENSG00000255558.1	CTC-497E21.5	0	61.2863	1	0	1	0
chr1	62339447	62340495	4	3	3	1048	6.59602	2.44435	16.1665	1.95311	31.2919	41.3244	12.0812	193.56	255.618	62424190	83551	62436279	95765	0	0	lnc-DOCK7-8:1	62433348	92854	lnc-DOCK7-8:1	62433348	92854	FOXD3-AS1	980390	gene	protein_coding	ENSG00000132854.19	KANK4	-20013	exon	protein_coding	ENSG00000132854.19	KANK4	-20013	gene	protein_coding	ENSG00000132854.19	KANK4	-20342	61.1813	0	0	0	0
chr18	14045970	14046815	4	3	2	845	1.50249	2.70505	1.86948	248.017	32.3633	42.9023	13266.6	1731.14	2294.88	14024517	-21454	13981710	-64261	0	0	lnc-MC5R-5:1	14053950	7136	lnc-MC5R-5:1	14053950	7136	LINC00668	-7116005	gene	processed_pseudogene	ENSG00000270469.1	RP11-411B10.8	7137	exon	processed_pseudogene	ENSG00000270469.1	RP11-411B10.8	7137	gene	protein_coding	ENSG00000175322.12	ZNF519	10702	61.066	0	0	0	0
chr11	113196390	113198081	4	4	1	1691	6.42546	3.25091	16.36	0.975857	34.3763	45.5613	5.96491	210.124	278.493	113198679	563	113314616	116518	0	0	NCAM1-AS1:1	113262732	64652	NCAM1-AS1:5	113267850	69770	MIR100HG	8830245	gene	protein_coding	ENSG00000149294.17	NCAM1	0	exon	protein_coding	ENSG00000149294.17	NCAM1	4299	gene	protein_coding	ENSG00000149294.17	NCAM1	0	60.9555	1	0	0	0
chr7	70493986	70495285	3	3	0	1299	1.54507	2.0518	1.14614	0.0577702	110.495	146.928	5.04042	9640.63	12819.4	70496775	1269	70217205	-276782	0	-1062	lnc-GALNT17-4:1	70495528	244	lnc-CALN1-4:1	70618193	122909	SBDSP1	2334141	gene	protein_coding	ENSG00000158321.18	AUTS2	0	exon	protein_coding	ENSG00000158321.18	AUTS2	-56128	gene	protein_coding	ENSG00000158321.18	AUTS2	0	60.949	1	0	0	0
chr1	13761173	13761960	2	3	2	787	1.94474	1.88004	1.12807	20.5385	54.996	73.0294	1820.68	4875.23	6473.84	13692004	-69170	13778474	16495	0	0	lnc-LRRC38-2:1	13778264	16305	lnc-LRRC38-2:1	13778264	16305	FLJ37453	2072515	gene	protein_coding	ENSG00000116731.22	PRDM2	0	exon	protein_coding	ENSG00000116731.22	PRDM2	7080	gene	protein_coding	ENSG00000116731.22	PRDM2	0	60.8905	1	0	0	0
chr22	33054390	33054964	2	3	0	574	1.74753	2.17142	1.71463	0.104559	24.2737	32.0165	6.09805	1415.68	1867.26	33082477	27399	33058099	3116	0	-289	lnc-TIMP3-7:1	33014979	-38930	lnc-TIMP3-7:1	33014979	-38930	TUG1	-2074996	gene	protein_coding	ENSG00000185666.15	SYN3	0	exon	protein_coding	ENSG00000185666.15	SYN3	2572	gene	protein_coding	ENSG00000185666.15	SYN3	0	60.7872	1	0	0	0
chr9	83279438	83281070	4	3	0	1632	7.67225	3.59443	4.6938	0.218247	26.1994	34.4846	4.64968	558.17	734.684	83279794	0	83063168	-216271	-24	0	lnc-IDNK-3:9	83276375	0	lnc-IDNK-3:9	83276375	0	lncARSR	-3711637	gene	lncRNA	ENSG00000237529.2	RP11-439K3.3	0	exon	lncRNA	ENSG00000237529.2	RP11-439K3.3	0	gene	protein_coding	ENSG00000172159.16	FRMD3	0	60.7872	1	0	1	1
chr1	71032406	71033976	4	3	3	1570	3.50582	2.66825	3.11573	71.6464	50.2809	66.7923	2299.51	1613.77	2143.71	71048988	14881	71047530	13534	0	0	lnc-CTH-14:1	70853952	0	lnc-CTH-14:1	70853952	0	FOXD3-AS1	-7707966	gene	protein_coding	ENSG00000050628.20	PTGER3	0	exon	protein_coding	ENSG00000050628.20	PTGER3	12706	gene	protein_coding	ENSG00000050628.20	PTGER3	0	60.7287	1	0	1	0
chr4	67017667	67019212	4	3	2	1545	2.28568	1.61322	3.6397	5.84841	88.9907	117.858	160.684	2445	3238.13	67080347	60937	67545336	526104	0	0	lnc-CENPC-4:2	67100568	81357	lnc-CENPC-4:2	67100568	81357	UBE2CP3	-9944536	gene	snRNA	ENSG00000252890.1	RNU6-699P	-120296	exon	snRNA	ENSG00000252890.1	RNU6-699P	-120296	gene	lncRNA	ENSG00000250075.7	RP11-584P21.2	399781	60.6754	0	0	0	0
chr2	12942286	12943418	4	3	1	1132	6.99026	1.604	11.6397	3.49833	18.0314	23.6686	30.0552	154.913	203.344	12926871	-15416	12717158	-225129	0	0	lnc-TRIB2-12:1	12918339	0	lnc-TRIB2-12:1	12918339	0	LINC00570	-1539112	gene	lncRNA	ENSG00000225649.6	AC064875.2	0	exon	lncRNA	ENSG00000225649.6	AC064875.2	23014	gene	lncRNA	ENSG00000225649.6	AC064875.2	0	60.6702	1	0	1	0
chr3	15682208	15682594	2	3	2	386	1.39061	0.690049	0.757496	80.6303	37.7564	49.6451	10644.3	4984.37	6553.85	15719285	36355	15602265	-79944	0	183	lnc-HACL1-5:1	15679300	0	lnc-HACL1-7:1	15724396	41803	LINC00852	-5396463	gene	protein_coding	ENSG00000206560.12	ANKRD28	0	exon	protein_coding	ENSG00000206560.12	ANKRD28	1149	gene	protein_coding	ENSG00000169814.16	BTD	0	60.5138	1	0	1	0
chr18	34248862	34249417	4	3	3	555	5.38653	0.950748	8.42512	34.3882	29.7853	39.2658	408.163	353.529	466.056	34224968	-23895	34223523	-25340	-579	0	lnc-NOL4-2:1	34238383	-9246	lnc-NOL4-2:1	34238383	-9246	PCAT18	-7545225	gene	lncRNA	ENSG00000278052.1	RP11-379L18.3	-22433	exon	lncRNA	ENSG00000278052.1	RP11-379L18.3	-22433	gene	protein_coding	ENSG00000101746.16	NOL4	-25898	60.5083	0	0	0	0
chr20	62241368	62242496	4	3	2	1128	2.17375	2.77564	3.03318	1.85547	48.9776	64.2833	61.1726	1614.73	2119.34	62238408	-2961	62238805	-2564	0	0	lnc-HRH3-1:4	62237744	-3138	lnc-HRH3-1:4	62237744	-3138	SLCO4A1-AS1	420524	gene	protein_coding	ENSG00000130703.17	OSBPL2	0	exon	protein_coding	ENSG00000130703.17	OSBPL2	0	gene	protein_coding	ENSG00000130703.17	OSBPL2	0	60.4498	1	0	0	0
chr1	186428857	186429768	3	4	1	911	1.89141	1.12862	1.33428	1.06654	65.5093	86.8978	79.9337	4909.72	6512.72	186431349	1533	186449197	19406	-164	0	lnc-ODR4-1:1	186435160	5393	lnc-ODR4-1:1	186435160	5393	lnc-LAMC2-1:1	-3287576	gene	lncRNA	ENSG00000229739.4	PDC-AS1	0	exon	lncRNA	ENSG00000229739.4	PDC-AS1	1439	gene	lncRNA	ENSG00000229739.4	PDC-AS1	0	60.3622	1	0	0	0
chr8	137971615	137973607	0	3	1	1992	0.490169	3.87659	0.218939	0.591552	114.84	152.547	270.19	52452.9	69675.8	137930500	-41116	137429438	-542178	0	0	lnc-FAM135B-1:1	137809443	0	lnc-KHDRBS3-21:1	137852326	-42572	RHPN1-AS1	5393025	gene	lncRNA	ENSG00000254361.2	RP11-238K6.2	0	exon	lncRNA	ENSG00000254361.2	RP11-238K6.2	-29077	gene	lncRNA	ENSG00000254361.2	RP11-238K6.2	0	59.8336	1	0	1	0
chr7	123320225	123320565	4	3	3	340	2.5894	0.855693	6.48189	422.959	30.6491	40.5669	6525.23	472.842	625.849	123270486	-49740	123199956	-120270	0	-829	lnc-SLC13A1-2:1	123230119	-89485	lnc-SLC13A1-2:1	123230119	-89485	FEZF1-AS1	-1010107	gene	processed_pseudogene	ENSG00000223595.1	LYPLA1P1	-89484	exon	processed_pseudogene	ENSG00000223595.1	LYPLA1P1	-89484	gene	protein_coding	ENSG00000081800.9	SLC13A1	-120378	59.5933	0	0	0	0
chr6	54641852	54643025	4	4	3	1173	7.4485	1.3801	8.56776	82.2567	18.6486	24.4666	960.072	217.66	285.566	54655660	12580	54846762	203718	0	-172	lnc-HMGCLL1-4:1	54625116	0	lnc-HMGCLL1-4:1	54625116	0	RN7SK	-1645905	gene	processed_pseudogene	ENSG00000220773.1	RPSAP44	-16364	exon	processed_pseudogene	ENSG00000220773.1	RPSAP44	-16364	gene	lncRNA	ENSG00000224984.1	RP11-524H19.2	197465	59.5482	0	0	1	0
chr4	119897858	119900009	4	3	3	2151	1.8701	4.80277	1.31992	2.92641	101.355	134.792	221.711	7678.91	10212.2	119898661	0	120066846	166818	0	0	LINC02502:7	119932454	32446	LINC02502:7	119932454	32446	SNHG8	-1612543	gene	transcribed_unprocessed_pseudogene	ENSG00000250183.2	RP11-96A1.4	37549	exon	transcribed_unprocessed_pseudogene	ENSG00000250183.2	RP11-96A1.4	37549	gene	transcribed_unprocessed_pseudogene	ENSG00000250183.2	RP11-96A1.4	37719	59.4478	0	0	0	1
chr8	29571559	29573527	4	3	2	1968	16.3995	3.93795	25.0228	2.78756	15.6267	20.4873	11.1401	62.4499	81.8743	29568550	-3010	29350662	-220898	0	0	LINC00589:3	29498582	0	LINC00589:3	29498582	0	AC084026.1	-7219	gene	lncRNA	ENSG00000253182.1	RP11-486M23.2	-7218	exon	lncRNA	ENSG00000253182.1	RP11-486M23.2	-7218	gene	lncRNA	ENSG00000253182.1	RP11-486M23.2	-7539	59.2799	0	0	1	0
chr3	150070774	150073029	0	3	0	2255	1.26806	3.20499	0.252729	0.206129	174.337	232.001	81.5616	68981.9	91798.6	150079381	5510	149970982	-99793	0	0	lnc-RNF13-6:2	150039213	0	lnc-RNF13-6:2	150039213	0	AC097103.2	-10288076	gene	lncRNA	ENSG00000243944.5	RP11-167H9.4	0	exon	lncRNA	ENSG00000243321.3	LINC01998	4466	gene	lncRNA	ENSG00000243944.5	RP11-167H9.4	0	59.2175	1	0	1	0
chr7	80105174	80106133	4	3	1	959	5.85011	1.79722	5.05077	4.08702	65.8869	87.5755	80.9188	1304.49	1733.9	80137107	30697	80134777	28626	0	0	lnc-GNAT3-6:1	80096599	-7960	lnc-GNAT3-9:1	80125510	19378	MAGI2-AS3	-633967	gene	protein_coding	ENSG00000127955.17	GNAI1	0	exon	protein_coding	ENSG00000127955.17	GNAI1	76	gene	protein_coding	ENSG00000127955.17	GNAI1	0	59.159	1	0	0	0
chr17	10604105	10606038	4	4	1	1933	4.29967	3.09148	4.75125	0.624355	91.3283	120.353	13.1408	1922.19	2533.07	10608223	1995	10655964	49908	0	0	lnc-ADPRM-1:1	10579039	0	lnc-ADPRM-1:1	10579039	0	LINC00324	-2380063	gene	lncRNA	ENSG00000214970.8	CTC-297N7.7	0	exon	lncRNA	ENSG00000272975.1	MYHAS	2108	gene	lncRNA	ENSG00000272975.1	MYHAS	0	59.1148	1	0	1	0
chr11	20735255	20735912	4	3	1	657	5.55179	0.794329	5.62799	2.46402	37.6977	50.0147	43.7816	669.825	888.678	20679676	-55580	20599673	-135583	729	0	lnc-DBX1-4:1	20670424	-63959	lnc-DBX1-4:1	20670424	-63959	BDNF-AS	6770919	gene	protein_coding	ENSG00000165973.19	NELL1	0	exon	protein_coding	ENSG00000165973.19	NELL1	33314	gene	protein_coding	ENSG00000165973.19	NELL1	0	59.1141	1	0	0	0
chr8	131390863	131393499	2	3	1	2636	1.93402	3.77542	0.8283	2.02181	96.6185	128.153	244.092	11664.7	15471.8	131329058	-61806	131062159	-328705	0	0	lnc-EFR3A-8:1	131384978	-3792	lnc-EFR3A-8:1	131384978	-3792	CCDC26	-1707094	gene	snoRNA	ENSG00000252158.1	SNORA72	39278	exon	snoRNA	ENSG00000252158.1	SNORA72	39278	gene	lncRNA	ENSG00000253507.5	CTD-2501M5.1	-73530	59.1141	0	0	0	0
chrX	39890110	39891214	2	3	0	1104	0.980303	2.17142	1.70267	0.0735637	72.2179	95.9422	4.32048	4241.44	5634.79	39808857	-81254	40097187	205954	0	1646	lnc-ATP6AP2-10:1	39894218	3005	lnc-ATP6AP2-10:1	39894218	3005	PINCR	3285781	gene	lncRNA	ENSG00000285709.1	RP13-126P21.3	17096	exon	lncRNA	ENSG00000285709.1	RP13-126P21.3	17096	gene	lncRNA	ENSG00000285709.1	RP13-126P21.3	17198	58.4394	0	0	0	0
chr14	31084399	31086058	4	4	2	1659	5.3333	2.80933	8.00755	5.4937	67.8733	89.5024	68.6064	847.616	1117.72	31116648	30158	31026426	-57974	0	0	lnc-STRN3-3:1	31100596	14539	lnc-STRN3-6:1	31109123	23066	PTCSC3	5050051	gene	protein_coding	ENSG00000100478.16	AP4S1	0	exon	protein_coding	ENSG00000100478.16	AP4S1	0	gene	protein_coding	ENSG00000100478.16	AP4S1	0	58.4329	1	0	0	0
chr3	32392862	32393689	3	3	0	827	1.81682	1.73585	1.29627	0.163828	67.0084	89.0957	12.6384	5169.32	6873.22	32366752	-26111	32391920	-943	0	912	lnc-DYNC1LI1-3:1	32483738	90050	lnc-CMTM7-1:1	32545996	152308	LINC00852	-22107117	gene	protein_coding	ENSG00000153551.14	CMTM7	0	exon	protein_coding	ENSG00000153551.14	CMTM7	-797	gene	protein_coding	ENSG00000153551.14	CMTM7	0	58.2776	1	0	0	0
chr9	124110782	124111109	4	3	2	327	5.96733	0.871035	13.4812	49.9167	19.5325	25.67	370.27	144.887	190.414	124111228	0	124011852	-98931	1370	0	lnc-DENND1A-6:1	124082709	-25934	lnc-DENND1A-6:1	124082709	-25934	NRON	2296933	gene	protein_coding	ENSG00000106689.11	LHX2	-77481	exon	protein_coding	ENSG00000106689.11	LHX2	-77481	gene	protein_coding	ENSG00000106689.11	LHX2	-78493	57.9082	0	0	0	1
chr4	170544009	170547012	2	3	2	3003	4.19847	4.69859	1.67426	280.68	111.309	147.964	16764.4	6648.25	8837.58	170679992	132819	170090259	-453751	0	0	lnc-CLCN3-10:1	170463179	-23732	lnc-CLCN3-10:1	170463179	-23732	LINC01612	-260287	gene	transcribed_processed_pseudogene	ENSG00000181359.5	HSP90AA6P	34459	exon	transcribed_processed_pseudogene	ENSG00000181359.5	HSP90AA6P	34459	gene	transcribed_processed_pseudogene	ENSG00000181359.5	HSP90AA6P	34577	57.4411	0	0	0	0
chr5	172277299	172278258	3	3	1	959	2.39222	1.33718	1.82622	1.15212	44.0723	58.141	63.0877	2413.31	3183.68	172285755	6300	172283846	5568	0	912	lnc-EFCAB9-30:1	172285596	7339	lnc-EFCAB9-30:1	172285596	7339	HEIH	8548614	gene	protein_coding	ENSG00000168246.6	UBTD2	0	exon	protein_coding	ENSG00000168246.6	UBTD2	5339	gene	protein_coding	ENSG00000168246.6	UBTD2	0	57.4411	1	0	0	0
chr11	88451289	88452350	3	3	1	1061	1.15083	2.04869	2.33078	0.506835	42.9417	56.6335	21.7453	1842.38	2429.81	88428225	-23065	88337832	-113458	0	125	lnc-TYR-2:1	88424380	-23181	lnc-TYR-2:1	88424380	-23181	RAB30-AS1	-5343501	gene	lncRNA	ENSG00000288018.1	RP11-657K20.3	-23113	exon	lncRNA	ENSG00000288018.1	RP11-657K20.3	-23113	gene	lncRNA	ENSG00000288018.1	RP11-657K20.3	-23383	57.4243	0	0	0	0
chr1	34664505	34667067	4	3	2	2562	11.194	4.98075	16.0261	6.72941	19.525	25.3615	41.9902	121.832	158.251	34665140	0	34858807	191721	0	0	lnc-SMIM12-1:4	34445838	0	lnc-SMIM12-1:4	34445838	0	SNHG12	-6081374	gene	lncRNA	ENSG00000287703.1	RP4-651I17.1	0	exon	miRNA	ENSG00000207941.1	MIR552	2533	gene	lncRNA	ENSG00000287703.1	RP4-651I17.1	0	57.2728	1	0	1	1
chr17	33955968	33957615	4	3	2	1647	4.69926	3.0608	7.65979	7.84275	170.97	185.732	102.389	2232.05	2424.77	34025211	67537	34255267	297632	-662	0	lnc-CCL1-12:4	33955023	0	lnc-CCL1-12:4	33955023	0	SNHG30	1610462	gene	lncRNA	ENSG00000265356.2	RP11-17M24.3	0	exon	lncRNA	ENSG00000279668.3	CTC-304I17.6	-439	gene	protein_coding	ENSG00000108684.15	ASIC2	0	57.1622	1	0	1	0
chr1	168812907	168813472	4	3	3	565	10.1498	2.87982	15.8419	8.45433	16.1553	20.993	53.367	101.979	132.516	168792718	-20190	168729188	-83720	0	0	lnc-XCL1-2:1	168804053	0	lnc-XCL1-2:1	168804053	0	LINC00970	90434	gene	lncRNA	ENSG00000285622.1	RP4-797M17.2	0	exon	lncRNA	ENSG00000225826.2	LINC00626	-20021	gene	lncRNA	ENSG00000285622.1	RP4-797M17.2	0	57.0727	1	0	1	0
chr12	116912904	116914166	4	3	2	1262	3.50584	2.8737	3.51926	2.72342	17.4789	22.907	77.386	496.663	650.904	116987402	72844	116911219	-1686	0	0	lnc-FBXW8-3:1	116908311	-4278	lnc-FBXW8-3:1	116908311	-4278	LINC01234	-3139179	gene	protein_coding	ENSG00000174989.13	FBXW8	0	exon	protein_coding	ENSG00000174989.13	FBXW8	-1549	gene	protein_coding	ENSG00000174989.13	FBXW8	0	56.9355	1	0	0	0
chr1	58974135	58975672	4	3	2	1537	5.01364	2.89516	9.16189	1.02342	17.4087	22.9379	11.1704	190.012	250.362	59020623	44748	58784138	-189998	1743	0	lnc-JUN-2:10	58944006	0	lnc-JUN-2:10	58944006	0	FOXD3-AS1	4345213	gene	lncRNA	ENSG00000237352.4	LINC01358	0	exon	lncRNA	ENSG00000237352.4	LINC01358	-20216	gene	lncRNA	ENSG00000237352.4	LINC01358	0	56.9282	1	0	1	0
chr18	56462043	56464786	2	3	2	2743	4.95504	4.4041	0.668828	50.9008	62.0715	82.1151	7610.44	9280.64	12277.5	56474243	9374	56614475	149672	0	0	lnc-TCF4-2:5	56599067	134282	lnc-TCF4-2:5	56599067	134282	linc-ROR	589773	gene	protein_coding	ENSG00000091164.13	TXNL1	132424	exon	protein_coding	ENSG00000091164.13	TXNL1	132424	gene	protein_coding	ENSG00000091164.13	TXNL1	138272	56.8249	0	0	0	0
chr10	26428482	26429843	4	3	1	1361	15.158	2.89827	27.6879	0.992974	13.7303	17.9836	3.5863	49.5894	64.9509	26577847	147718	26438177	8315	0	0	lnc-ABI1-11:1	26437252	7410	lnc-ABI1-11:1	26437252	7410	ZEB1-AS1	4776436	gene	protein_coding	ENSG00000077420.16	APBB1IP	8499	exon	protein_coding	ENSG00000077420.16	APBB1IP	8499	gene	protein_coding	ENSG00000077420.16	APBB1IP	8614	56.7664	0	0	0	0
chr10	114785618	114786092	4	3	3	474	3.40988	2.97497	5.02444	541.436	38.9471	51.9295	10776	775.154	1033.54	114779512	-6107	114796090	9978	19	0	lnc-FAM160B1-1:2	114764787	-5716	lnc-FAM160B1-1:2	114764787	-5716	AL158212.1	-1879508	gene	lncRNA	ENSG00000228484.3	RP11-106M7.1	0	exon	lncRNA	ENSG00000228484.3	RP11-106M7.1	-5715	gene	lncRNA	ENSG00000228484.3	RP11-106M7.1	0	56.7177	1	0	0	0
chr8	29733831	29735846	4	3	2	2015	3.15412	5.65846	3.9555	24.0009	35.5289	46.6752	606.772	898.215	1180.01	29780687	43540	30082939	347074	0	0	LINC00589:4	29721261	0	LINC00589:4	29721261	0	LINC00589	0	gene	lncRNA	ENSG00000251191.8	LINC00589	0	exon	lncRNA	ENSG00000251191.8	LINC00589	0	gene	lncRNA	ENSG00000251191.8	LINC00589	0	56.4619	1	1	1	0
chr10	108399897	108402525	3	3	1	2628	5.29592	9.31135	2.45088	243.296	96.162	127.569	9926.87	3923.57	5205.03	108397260	-2638	107452032	-947866	0	0	lnc-SORCS1-5:1	108450022	47498	lnc-SORCS1-5:1	108450022	47498	ADD3-AS1	1537580	gene	processed_pseudogene	ENSG00000234544.2	PTGES3P5	-103365	exon	processed_pseudogene	ENSG00000234544.2	PTGES3P5	-103365	gene	lncRNA	ENSG00000203434.2	RP11-163F15.1	145834	56.363	0	0	0	0
chr15	91801703	91803619	3	3	2	1916	3.10623	4.27225	2.49344	2.58165	37.4055	49.3265	103.538	1500.16	1978.26	91803306	0	92129575	325937	0	0	lnc-VPS33B-2:1	91803008	0	lnc-VPS33B-2:1	91803008	0	LINC00052	-4221838	gene	protein_coding	ENSG00000176463.14	SLCO3A1	50090	exon	protein_coding	ENSG00000176463.14	SLCO3A1	50090	gene	protein_coding	ENSG00000176463.14	SLCO3A1	50471	56.2263	0	0	1	1
chr4	128558050	128560405	3	3	1	2355	4.75258	3.33073	1.95443	0.231652	75.268	99.7601	11.8527	3851.15	5104.31	128553518	-4533	128809655	249232	0	0	lnc-PGRMC2-2:1	128550284	-4490	lnc-PGRMC2-2:1	128550284	-4490	SLC7A11-AS1	9497060	gene	lncRNA	ENSG00000273077.1	RP11-130C6.1	-4634	exon	lncRNA	ENSG00000273077.1	RP11-130C6.1	-4634	gene	lncRNA	ENSG00000273077.1	RP11-130C6.1	-4689	56.0469	0	0	0	0
chr9	81776823	81779392	1	3	2	2569	2.30696	2.31861	0.286498	0.6095	97.4379	129.42	212.742	34010	45173	81776649	-175	81689349	-87475	0	0	lnc-SPATA31D4-1:9	81689828	0	lnc-SPATA31D4-1:9	81689828	0	lncARSR	-2209022	gene	lncRNA	ENSG00000233926.1	RP11-154D17.1	0	exon	lncRNA	ENSG00000233926.1	RP11-154D17.1	0	gene	lncRNA	ENSG00000233926.1	RP11-154D17.1	-886	56.0469	1	0	1	0
chr6	107402675	107405101	4	3	2	2426	12.217	5.19242	13.3148	2.70583	14.8309	19.0529	20.322	111.387	143.096	107343721	-58955	107459306	54186	0	0	lnc-SOBP-3:1	107459712	54612	lnc-SOBP-3:1	107459712	54612	LINC00222	1346554	gene	protein_coding	ENSG00000164494.12	PDSS2	0	exon	protein_coding	ENSG00000164494.12	PDSS2	53890	gene	protein_coding	ENSG00000164494.12	PDSS2	0	56.0455	1	0	0	0
chr13	25501086	25502409	4	3	0	1323	3.72431	2.41367	2.35065	0.311761	69.5851	92.2576	13.2628	2960.25	3924.77	25469193	-31894	25372353	-128734	0	0	lnc-MTMR6-4:1	25452998	-47797	lnc-MTMR6-4:1	25452998	-47797	TPTE2P1	-532600	gene	protein_coding	ENSG00000132932.19	ATP8A2	0	exon	protein_coding	ENSG00000132932.19	ATP8A2	-7478	gene	protein_coding	ENSG00000132932.19	ATP8A2	0	55.9299	1	0	0	0
chr6	165635904	165636502	1	3	1	598	0.628692	0.610336	0.419914	2.95556	54.2447	72.0774	703.848	12918	17164.8	165547709	-88196	165661821	25300	0	610	lnc-PDE10A-2:3	165543532	0	lnc-PDE10A-2:3	165543532	0	LINC02487	2043125	gene	protein_coding	ENSG00000112541.18	PDE10A	0	exon	protein_coding	ENSG00000112541.18	PDE10A	18312	gene	protein_coding	ENSG00000112541.18	PDE10A	0	55.768	1	0	1	0
chr1	31958121	31958548	2	3	0	427	1.50248	0.625677	0.745154	0.063489	32.4722	43.0475	8.52025	4357.79	5776.99	32022013	63432	31938419	-19703	-548	0	lnc-KHDRBS1-2:1	31954922	0	lnc-KHDRBS1-2:1	31954922	0	SNHG12	-3374990	gene	protein_coding	ENSG00000184007.22	PTP4A2	-13265	exon	protein_coding	ENSG00000184007.22	PTP4A2	-13265	gene	protein_coding	ENSG00000184007.22	PTP4A2	-13529	55.7095	0	0	1	0
chr10	76902846	76904557	4	3	1	1711	2.53076	3.3951	1.45043	0.523764	34.0992	44.9928	36.1108	2350.96	3102.02	76905099	171	77176211	271635	0	0	KCNMA1-AS1:2	76888043	0	KCNMA1-AS1:2	76888043	0	LINC00857	3302816	gene	lncRNA	ENSG00000236467.8	KCNMA1-AS1	0	exon	lncRNA	ENSG00000236467.8	KCNMA1-AS1	0	gene	lncRNA	ENSG00000236467.8	KCNMA1-AS1	576	55.7095	1	0	1	0
chr18	14121782	14122606	4	3	1	824	1.78487	0.10428	3.23733	0.63586	29.0709	38.6119	19.6415	897.989	1192.71	14105542	-16241	14132195	9566	0	0	lnc-ZNF519-1:3	14105993	0	lnc-ZNF519-1:3	14105993	0	LINC00668	-7191817	gene	protein_coding	ENSG00000175322.12	ZNF519	0	exon	protein_coding	ENSG00000175322.12	ZNF519	0	gene	protein_coding	ENSG00000175322.12	ZNF519	0	55.7082	1	0	1	0
chr2	104633821	104634421	4	3	1	600	2.53611	1.69294	2.89476	5.46756	61.5349	80.9766	188.878	2125.74	2797.35	104659520	24939	104855536	221097	0	-16	lnc-TGFBRAP1-17:1	104630821	-1158	lnc-TGFBRAP1-17:1	104630821	-1158	POU3F3	160428	gene	lncRNA	ENSG00000236109.2	AC013402.3	-12054	exon	lncRNA	ENSG00000236109.2	AC013402.3	-12054	gene	lncRNA	ENSG00000236109.2	AC013402.3	-13513	55.6909	0	0	0	0
chr8	66856601	66858086	4	3	1	1485	2.57878	2.16219	3.75176	1.71355	62.7639	82.9387	45.6733	1672.92	2210.66	66871052	11604	66870747	12644	503	0	lnc-TCF24-4:1	66870774	12689	lnc-TCF24-4:1	66870774	12689	SNHG6	63599	gene	protein_coding	ENSG00000104205.16	SGK3	0	exon	protein_coding	ENSG00000104205.16	SGK3	1326	gene	protein_coding	ENSG00000104205.16	SGK3	0	55.4892	1	0	0	0
chr9	3906201	3910000	3	3	2	3799	5.33855	7.52015	1.864	1.27319	68.7129	90.7463	68.3045	3686.32	4868.37	3809742	-96460	3785727	-120475	0	0	lnc-GLIS3-2:2	3824126	0	lnc-GLIS3-2:2	3824126	0	BNC2-AS1	12816815	gene	protein_coding	ENSG00000107249.24	GLIS3	0	exon	lncRNA	ENSG00000237009.2	GLIS3-AS1	-4953	gene	protein_coding	ENSG00000107249.24	GLIS3	0	55.4307	1	0	1	0
chr3	137445987	137449377	4	3	1	3390	11.0662	4.20477	10.9597	0.237352	106.657	141.662	2.16568	973.179	1292.58	137474914	25503	137533210	83815	0	0	lnc-DZIP1L-3:1	137535571	86195	lnc-DZIP1L-3:1	137535571	86195	NCK1-AS1	-583370	gene	rRNA_pseudogene	ENSG00000201325.1	RNA5SP142	68758	exon	rRNA_pseudogene	ENSG00000201325.1	RNA5SP142	68758	gene	processed_pseudogene	ENSG00000242070.1	NPM1P17	274545	55.2943	0	0	0	0
chr3	177881959	177884045	3	3	2	2086	3.12219	4.49625	4.13653	733.328	109.855	145.851	17728.1	2655.73	3525.93	177895776	11573	177326446	-555514	0	0	LINC02015:30	177827782	0	LINC02015:30	177827782	0	SOX2OT	3105718	gene	lncRNA	ENSG00000231574.6	LINC02015	0	exon	lncRNA	ENSG00000231574.6	LINC02015	11569	gene	lncRNA	ENSG00000231574.6	LINC02015	0	55.2552	1	0	1	0
chr4	26424067	26424908	4	3	2	841	3.25536	2.02112	7.57194	99.121	24.829	32.4583	1309.06	327.908	428.666	26450736	25674	26372017	-52051	0	0	lnc-TBC1D19-8:1	26432992	8085	lnc-TBC1D19-8:1	26432992	8085	LINC02473	-1752500	gene	protein_coding	ENSG00000168214.21	RBPJ	0	exon	protein_coding	ENSG00000168214.21	RBPJ	0	gene	protein_coding	ENSG00000168214.21	RBPJ	0	55.2416	1	0	0	0
chr4	135755544	135757404	4	3	3	1860	3.17546	4.02689	5.34863	69.6349	19.2873	25.4177	1301.92	360.602	475.22	136118981	361311	135835576	78155	0	-1080	lnc-PABPC4L-7:1	135792383	34980	lnc-PABPC4L-7:1	135792383	34980	SLC7A11-AS1	2300061	gene	lncRNA	ENSG00000250865.1	RP11-780O17.1	34981	exon	lncRNA	ENSG00000250865.1	RP11-780O17.1	34981	gene	lncRNA	ENSG00000250865.1	RP11-780O17.1	35393	55.2104	0	0	0	0
chr13	93133020	93134601	4	3	3	1581	3.02628	2.31861	3.30495	3.80795	31.5644	41.1403	115.22	955.066	1244.81	93080695	-52326	93226935	92316	0	0	LINC00363:4	93056656	-75095	LINC00363:4	93056656	-75095	SOX21-AS1	1568854	gene	lncRNA	ENSG00000288001.1	RP11-632L2.3	16023	exon	lncRNA	ENSG00000288001.1	RP11-632L2.3	16023	gene	lncRNA	ENSG00000288001.1	RP11-632L2.3	18510	55.2041	0	0	0	0
chrX	71458267	71460471	4	3	1	2204	8.68992	2.20511	7.20536	0.280324	32.0245	42.4256	3.8905	444.454	588.806	71419625	-38643	71396310	-61958	0	0	lnc-OGT-7:1	71458819	0	lnc-OGT-7:1	71458819	0	NAP1L6	1665567	gene	protein_coding	ENSG00000147133.17	TAF1	0	exon	protein_coding	ENSG00000147133.17	TAF1	0	gene	protein_coding	ENSG00000147133.17	TAF1	0	55.1519	1	0	1	0
chr6	111009795	111010870	4	3	2	1075	3.53775	2.15297	3.64391	30.3662	17.859	23.4886	833.343	490.107	644.599	111007060	-2736	110982304	-27492	0	0	lnc-GTF3C6-1:3	111026124	15255	lnc-GTF3C6-1:3	111026124	15255	LINC00222	-2239854	gene	protein_coding	ENSG00000197498.13	RPF2	0	exon	protein_coding	ENSG00000197498.13	RPF2	-1658	gene	protein_coding	ENSG00000197498.13	RPF2	0	55.0934	1	0	0	0
chr12	104395538	104397470	4	3	1	1932	10.5386	2.49649	12.3701	1.93699	18.2479	23.7084	15.6586	147.516	191.659	104397657	52	104456983	59494	0	0	lnc-TXNRD1-3:1	104387936	0	lnc-TXNRD1-3:1	104387936	0	TMPO-AS1	-5879117	gene	protein_coding	ENSG00000198431.16	TXNRD1	-45231	exon	protein_coding	ENSG00000198431.16	TXNRD1	-45231	gene	protein_coding	ENSG00000198431.16	TXNRD1	-47186	55.0349	0	0	1	1
chr3	182875525	182876272	4	3	0	747	8.22644	1.21145	12.7412	0.202767	17.0758	22.0709	1.59143	134.02	173.225	182894950	17081	182793753	-81773	0	0	lnc-DCUN1D1-9:1	182856583	0	lnc-DCUN1D1-9:1	182856583	0	LINC00888	571337	gene	protein_coding	ENSG00000058063.16	ATP11B	0	exon	protein_coding	ENSG00000058063.16	ATP11B	-1510	gene	protein_coding	ENSG00000058063.16	ATP11B	0	54.9125	1	0	1	0
chr7	141221563	141224490	4	3	3	2927	12.6273	6.11248	17.6095	28.2244	16.3944	18.9477	160.28	93.0996	107.6	141218585	-2979	141249294	24784	0	0	lnc-TMEM178B-1:1	141160626	0	lnc-TMEM178B-1:1	141160626	0	GHET1	7763038	gene	protein_coding	ENSG00000261115.6	TMEM178B	0	exon	protein_coding	ENSG00000261115.6	TMEM178B	-8799	gene	protein_coding	ENSG00000261115.6	TMEM178B	0	54.6588	1	0	1	0
chr1	205145401	205146169	4	3	3	768	3.63363	1.54574	5.71263	50.1716	26.6685	35.2593	878.258	466.833	617.217	205153949	7447	205122031	-23371	0	-839	lnc-RBBP5-1:1	205156191	10023	lnc-RBBP5-1:1	205156191	10023	linc-UBC1	288717	gene	protein_coding	ENSG00000133059.17	DSTYK	0	exon	protein_coding	ENSG00000133059.17	DSTYK	0	gene	protein_coding	ENSG00000133059.17	DSTYK	1578	54.6527	1	0	0	0
chr4	7064009	7065272	0	3	0	1263	0.56477	2.58543	0.180005	0.267401	79.9763	106.187	148.552	44430	58991.2	7065187	0	7067931	2641	0	0	lnc-TADA2B-6:1	7068384	3113	lnc-TADA2B-6:1	7068384	3113	AFAP1-AS1	688806	gene	protein_coding	ENSG00000109519.13	GRPEL1	0	exon	protein_coding	ENSG00000109519.13	GRPEL1	0	gene	protein_coding	ENSG00000109519.13	GRPEL1	0	54.5942	1	0	0	1
chr13	88876940	88879166	0	3	0	2226	1.14552	3.27548	0.252404	0.114131	94.6737	125.784	45.2177	37508.8	49834.3	88926134	46903	88578745	-298196	0	0	lnc-SLITRK6-21:1	88903908	24743	lnc-SLITRK6-21:1	88903908	24743	MIR17HG	2468655	gene	processed_pseudogene	ENSG00000233211.2	GRPEL2P1	99282	exon	processed_pseudogene	ENSG00000233211.2	GRPEL2P1	99282	gene	lncRNA	ENSG00000261666.1	LINC00560	-246844	54.3738	0	0	0	0
chr15	94925846	94926488	2	3	1	642	0.586077	1.84936	0.613563	0.725629	38.7284	51.3891	118.265	6312.05	8375.51	94902084	-23763	94906825	-19022	191	0	lnc-MCTP2-7:9	94856847	0	lnc-MCTP2-7:9	94856847	0	NR2F2-AS1	1183553	gene	transcribed_processed_pseudogene	ENSG00000277654.6	RP11-255M2.3	0	exon	transcribed_processed_pseudogene	ENSG00000277654.6	RP11-255M2.3	-1604	gene	transcribed_processed_pseudogene	ENSG00000277654.6	RP11-255M2.3	0	54.3153	1	0	1	0
chr5	53639674	53641760	4	3	2	2086	2.36029	4.49003	4.41661	156.286	30.0125	39.6435	3538.6	679.538	897.6	53609314	-30361	53560924	-78751	0	0	lnc-FST-1:1	53670080	28321	lnc-FST-1:1	53670080	28321	RMEL3	3753301	gene	protein_coding	ENSG00000164258.12	NDUFS4	0	exon	protein_coding	ENSG00000164258.12	NDUFS4	4436	gene	protein_coding	ENSG00000164258.12	NDUFS4	0	54.095	1	0	0	0
chr10	56149652	56150206	4	3	1	554	3.38862	2.16831	8.19965	0.500802	18.2825	24.078	6.1076	222.967	293.647	56151995	1652	56360997	210772	-72	0	lnc-ZWINT-1:3	56151779	1574	lnc-ZWINT-1:3	56151779	1574	LINC00844	2849277	gene	protein_coding	ENSG00000122952.17	ZWINT	207022	exon	protein_coding	ENSG00000122952.17	ZWINT	207022	gene	protein_coding	ENSG00000122952.17	ZWINT	208255	53.9446	0	0	0	0
chr1	218121732	218122408	4	3	3	676	4.69932	0.892492	6.31398	5.10206	21.9649	29.1621	80.8058	347.877	461.865	218085004	-36729	218285278	162852	0	0	lnc-RRP15-1:1	218165102	42695	lnc-RRP15-1:1	218165102	42695	Linc00210	-200929	gene	snRNA	ENSG00000201493.1	RNU1-141P	7388	exon	snRNA	ENSG00000201493.1	RNU1-141P	7388	gene	lncRNA	ENSG00000232100.1	LINC01653	-62999	53.9001	0	0	0	0
chr5	81341995	81342829	4	3	3	834	4.23042	1.91072	7.26318	193.406	37.1268	48.8803	2662.83	511.165	672.988	81314153	-27843	81301854	-40142	0	-128	lnc-ACOT12-6:1	81273320	-4681	lnc-ACOT12-6:1	81273320	-4681	LOC105379057	3039596	gene	protein_coding	ENSG00000172497.9	ACOT12	0	exon	protein_coding	ENSG00000172497.9	ACOT12	0	gene	protein_coding	ENSG00000172497.9	ACOT12	0	53.5923	1	0	0	0
chr8	97884874	97887255	4	3	1	2381	7.90671	4.05446	9.68907	1.96023	18.0797	23.6334	20.2313	186.599	243.918	97868492	-16383	97888013	739	0	0	lnc-RPL30-6:1	97858048	-25928	lnc-RPL30-7:1	97853020	-31622	GASL1	4918263	gene	protein_coding	ENSG00000132561.14	MATN2	0	exon	protein_coding	ENSG00000132561.14	MATN2	580	gene	protein_coding	ENSG00000132561.14	MATN2	0	53.5373	1	0	0	0
chr6	38870360	38871314	4	3	1	954	1.72625	2.03646	2.73602	0.257243	29.1397	38.6041	9.40209	1065.04	1410.96	38923567	51194	38723389	-146972	0	0	lnc-SAYSD1-1:4	38906494	35181	lnc-SAYSD1-1:4	38906494	35181	PANDAR	-2195235	gene	protein_coding	ENSG00000124721.18	DNAH8	0	exon	protein_coding	ENSG00000124721.18	DNAH8	0	gene	protein_coding	ENSG00000124721.18	DNAH8	0	53.4788	1	0	0	0
chr6	159044713	159046524	0	3	0	1811	2.67463	3.34296	0.323637	0.115146	67.1159	89.0648	35.5789	20738	27520	159045152	0	159044881	0	0	0	lnc-FNDC1-9:1	159042270	0	lnc-FNDC1-9:1	159042270	0	EZR-AS1	-222462	gene	lncRNA	ENSG00000226032.2	RP1-111C20.5	0	exon	lncRNA	ENSG00000226032.2	RP1-111C20.5	0	gene	protein_coding	ENSG00000164691.18	TAGAP	0	53.4788	1	0	1	1
chrUn_KI270442v1	284415	286932	4	4	2	2517	16.6872	5.87013	27.5966	3.51085	15.2669	19.9577	12.722	55.3215	72.3193	NA	NA	NA	NA	NA	NA		NA	NA		NA	NA	NA	NA			NA		NA			NA		NA			NA		NA	53.2	0	0	0	0
chr7	124585944	124586226	4	3	2	282	6.56942	1.08571	5.73525	134.629	20.2884	25.2098	2347.39	353.748	439.558	124480633	-105312	124765371	179125	204	0	lnc-GPR37-3:1	124564693	-8020	lnc-GPR37-3:1	124564693	-8020	FEZF1-AS1	-2275826	gene	snRNA	ENSG00000207214.1	RNU6-102P	61494	exon	snRNA	ENSG00000207214.1	RNU6-102P	61494	gene	lncRNA	ENSG00000242593.7	RP5-921G16.1	-96705	53.1415	0	0	0	0
chr18	70486229	70487936	4	3	2	1707	6.52142	3.37364	7.29669	160.972	39.2517	51.7632	2206.1	537.938	709.407	70486447	0	70314454	-171776	0	0	lnc-SOCS6-8:1	70464998	0	lnc-SOCS6-8:1	70464998	0	LINC00909	4102382	gene	TEC	ENSG00000278971.1	RP11-644A7.2	1695	exon	TEC	ENSG00000278971.1	RP11-644A7.2	1695	gene	lncRNA	ENSG00000286642.1	RP11-644A7.3	12400	52.8626	0	0	1	1
chr3	146165245	146168246	3	3	3	3001	1.49183	5.79954	1.71487	77.605	113.349	150.36	4525.42	6609.76	8768.03	146170890	1208	146165894	0	0	0	lnc-ZIC1-6:10	146161386	0	lnc-ZIC1-6:10	146161386	0	AC097103.2	-6382547	gene	protein_coding	ENSG00000152952.12	PLOD2	-1592	exon	protein_coding	ENSG00000152952.12	PLOD2	-1592	gene	protein_coding	ENSG00000152952.12	PLOD2	-1652	52.7456	0	0	1	0
chr14	70492006	70492572	4	3	1	566	4.10258	0.920065	5.4867	38.5193	13.8953	18.1787	702.049	253.254	331.323	70472492	-19515	70457793	-34214	0	0	lnc-ADAM20-1:1	70425811	0	lnc-ADAM20-1:1	70425811	0	HIF1A-AS2	-8740908	gene	lncRNA	ENSG00000257759.2	RP11-486O13.4	0	exon	snRNA	ENSG00000252263.1	RNU6-659P	3536	gene	lncRNA	ENSG00000257759.2	RP11-486O13.4	0	52.6925	1	0	1	0
chr5	60269100	60270533	1	3	0	1433	1.48648	2.50872	0.284473	0.108915	102.505	136.101	38.2866	36033.2	47843.1	60033017	-236084	60699882	429330	0	0	PART1:1	60487712	217180	PART1:1	60487712	217180	PART1	217181	gene	protein_coding	ENSG00000113448.19	PDE4D	0	exon	protein_coding	ENSG00000113448.19	PDE4D	-6541	gene	protein_coding	ENSG00000113448.19	PDE4D	0	52.6423	1	0	0	0
chr5	160497767	160498934	1	3	1	1167	3.74553	1.36787	0.315931	1.88288	87.2987	116.075	595.977	27632.2	36740.5	160422895	-74873	160422105	-75663	0	-686	lnc-ATP10B-2:1	160494038	-2984	lnc-ATP10B-2:1	160494038	-2984	LINC02159	432845	gene	lncRNA	ENSG00000253522.6	MIR3142HG	-10341	exon	lncRNA	ENSG00000253522.6	MIR3142HG	-10341	gene	lncRNA	ENSG00000253522.6	MIR3142HG	-12469	52.6423	0	0	0	0
chr12	43319728	43322020	4	3	3	2292	12.0092	2.83079	16.8233	9.23418	16.262	17.6266	54.8893	96.6636	104.775	43335210	13147	43551666	229628	0	0	LINC02461:3	43155314	-156619	LINC02461:3	43155314	-156619	AC008124.1	2396027	gene	protein_coding	ENSG00000173157.17	ADAMTS20	31847	exon	protein_coding	ENSG00000173157.17	ADAMTS20	31847	gene	protein_coding	ENSG00000173157.17	ADAMTS20	32280	52.5723	0	0	0	0
chr7	111204935	111205254	4	3	3	319	5.34928	1.13785	10.8894	484.583	22.3826	29.4454	4450.04	205.545	270.403	111010006	-194930	111091280	-113656	-190	0	lnc-DOCK4-8:1	110663300	0	lnc-DOCK4-7:1	111262232	56979	LINC01510	5358341	gene	protein_coding	ENSG00000184903.10	IMMP2L	0	exon	protein_coding	ENSG00000173114.13	LRRN3	-79481	gene	protein_coding	ENSG00000184903.10	IMMP2L	0	52.3499	1	0	1	0
chr3	69304882	69306119	4	3	2	1237	4.19312	1.93218	5.98424	2.16918	55.783	74.029	36.2482	932.165	1237.07	69484466	178295	69385812	79674	0	0	lnc-LMOD3-2:1	69306406	288	lnc-LMOD3-3:1	69333960	27842	SAMMSON	693432	gene	protein_coding	ENSG00000114541.15	FRMD4B	0	exon	protein_coding	ENSG00000114541.15	FRMD4B	289	gene	protein_coding	ENSG00000114541.15	FRMD4B	0	52.2465	1	0	0	0
chr7	48571757	48572535	4	3	2	778	8.73781	1.58866	12.6396	0.595771	23.0414	30.2989	4.71353	182.295	239.714	48660895	87610	48171730	-400028	0	0	lnc-SUN3-2:1	48660574	88040	lnc-SUN3-2:1	48660574	88040	SNHG15	-3584797	gene	protein_coding	ENSG00000179869.15	ABCA13	0	exon	protein_coding	ENSG00000179869.15	ABCA13	7690	gene	protein_coding	ENSG00000179869.15	ABCA13	0	52.2394	1	0	0	0
chr3	181208437	181210178	4	3	1	1741	4.614	3.25091	7.36866	1.16086	50.7019	67.3039	15.7541	688.075	913.381	181175739	-32699	181008734	-199704	0	0	SOX2-OT:89	181175168	0	SOX2-OT:89	181175168	0	SOX2OT	0	gene	lncRNA	ENSG00000242808.10	SOX2-OT	0	exon	snRNA	ENSG00000206932.1	RNU6-4P	21560	gene	lncRNA	ENSG00000242808.10	SOX2-OT	0	52.0846	1	1	1	0
chr20	44927370	44928018	4	3	0	648	2.42421	1.00289	2.46404	0.072578	35.8571	47.4113	2.94549	1455.21	1924.13	44931004	2445	44910351	-17020	0	-1147	lnc-PABPC1L-4:1	44960513	32496	lnc-PABPC1L-4:1	44960513	32496	KCNK15-AS1	-181350	gene	protein_coding	ENSG00000101104.13	PABPC1L	0	exon	protein_coding	ENSG00000101104.13	PABPC1L	2443	gene	protein_coding	ENSG00000101104.13	PABPC1L	0	52.0261	1	0	0	0
chr9	124158473	124159330	4	3	2	857	9.31854	1.15931	13.4585	3.46975	17.4162	22.9728	25.7811	129.407	170.694	124125537	-32937	124257619	98270	0	-2523	lnc-PSMB7-3:1	124203877	44548	lnc-PSMB7-3:1	124203877	44548	NRON	2248712	gene	protein_coding	ENSG00000119408.17	NEK6	98277	exon	protein_coding	ENSG00000119408.17	NEK6	98277	gene	protein_coding	ENSG00000119408.17	NEK6	98393	51.9091	0	0	0	0
chr1	233831719	233833475	3	3	0	1756	1.27336	2.16831	1.21297	0.0735637	72.9572	96.6542	6.06477	6014.76	7968.4	233848189	14593	233904906	71412	0	0	lnc-SLC35F3-1:1	233881402	47928	lnc-SLC35F3-1:1	233881402	47928	AL360294.1	924145	gene	processed_pseudogene	ENSG00000225486.1	RP11-301G21.1	2606	exon	processed_pseudogene	ENSG00000225486.1	RP11-301G21.1	2606	gene	lncRNA	ENSG00000286666.1	RP11-301G21.2	14716	51.8643	0	0	0	0
chr11	18566207	18568220	4	3	2	2013	6.55872	4.72917	7.16088	104.248	17.5345	22.7074	1455.8	244.865	317.104	18588995	20403	18588403	20164	0	0	lnc-UEVLD-1:5	18569897	1678	lnc-SPTY2D1OS-2:1	18559562	-5740	LINC00958	-5576611	gene	protein_coding	ENSG00000151116.17	UEVLD	0	exon	protein_coding	ENSG00000151116.17	UEVLD	0	gene	protein_coding	ENSG00000151116.17	UEVLD	0	51.7473	1	0	0	0
chr1	218267151	218267693	4	3	1	542	8.64199	0.950748	13.8317	0.284518	17.9086	23.7785	2.057	129.475	171.914	218203827	-63325	218285278	17567	0	0	lnc-GPATCH2-11:1	218284573	16881	lnc-GPATCH2-11:1	218284573	16881	Linc00210	-346348	gene	protein_coding	ENSG00000067533.6	RRP15	17601	exon	protein_coding	ENSG00000067533.6	RRP15	17601	gene	protein_coding	ENSG00000067533.6	RRP15	17764	51.6166	0	0	0	0
chr10	12291832	12292326	4	3	1	494	3.20212	0.966089	7.69494	1.00289	21.6844	28.3154	13.0331	281.801	367.974	12247937	-43896	12349459	57113	0	-1204	lnc-CDC123-2:1	12264265	-26959	lnc-CDC123-2:1	12264265	-26959	SFTA1P	-1496786	gene	misc_RNA	ENSG00000264036.2	RN7SL198P	35807	exon	misc_RNA	ENSG00000264036.2	RN7SL198P	35807	gene	protein_coding	ENSG00000151465.14	CDC123	-42252	51.5603	0	0	0	0
chr10	27024891	27025798	4	3	2	907	2.92506	0.98143	3.93198	126.721	17.2885	22.8025	3222.83	439.689	579.924	26996111	-28781	27100212	74397	0	0	lnc-YME1L1-2:1	27006716	-8894	lnc-YME1L1-2:1	27006716	-8894	ZEB1-AS1	4180481	gene	protein_coding	ENSG00000107890.17	ANKRD26	0	exon	protein_coding	ENSG00000107890.17	ANKRD26	-332	gene	protein_coding	ENSG00000107890.17	ANKRD26	0	51.5269	1	0	0	0
chr2	205941366	205941596	4	3	2	230	5.74885	0.75753	11.6777	1.00479	13.2149	17.3711	8.60435	113.164	148.754	205889289	-52078	206085910	144294	289	0	lnc-NRP2-5:1	205949090	7495	lnc-NRP2-6:1	205960691	19096	CPS1-IT1	4675976	gene	processed_pseudogene	ENSG00000213739.3	PPIAP68	7496	exon	processed_pseudogene	ENSG00000213739.3	PPIAP68	7496	gene	processed_pseudogene	ENSG00000213739.3	PPIAP68	7859	51.511	0	0	0	0
chr4	179929835	179931822	4	4	2	1987	13.5597	2.15297	23.768	0.797874	19.3599	24.5193	3.35692	81.4537	103.161	179924935	-4901	179465575	-464261	0	0	lnc-TENM3-7:1	179856852	-72255	lnc-TENM3-7:1	179856852	-72255	AC099343.3	4542981	gene	lncRNA	ENSG00000287083.1	RP11-774G5.2	0	exon	lncRNA	ENSG00000287083.1	RP11-774G5.2	-4900	gene	lncRNA	ENSG00000287083.1	RP11-774G5.2	0	51.4521	1	0	0	0
chr10	54019	55270	4	4	1	1251	6.81977	1.06425	12.4308	2.36978	21.3503	28.1685	19.0638	171.754	226.603	47922	-6098	49334	-4686	200	0	lnc-ZMYND11-3:1	44711	-7136	lnc-ZMYND11-3:1	44711	-7136	MANCR	4594889	gene	protein_coding	ENSG00000261456.6	TUBB8	0	exon	protein_coding	ENSG00000261456.6	TUBB8	-3786	gene	protein_coding	ENSG00000261456.6	TUBB8	0	51.4295	1	0	0	0
chr8	55884729	55885277	4	3	1	548	1.24676	2.39221	1.33388	8.62178	34.0507	44.953	646.369	2552.75	3370.09	55891946	6501	55880054	-4676	0	-2195	lnc-TGS1-1:1	55893594	8318	lnc-TGS1-1:1	55893594	8318	LINC00968	610772	gene	protein_coding	ENSG00000254087.8	LYN	0	exon	protein_coding	ENSG00000254087.8	LYN	-4626	gene	protein_coding	ENSG00000254087.8	LYN	0	51.3066	1	0	0	0
chr9	121539389	121540773	3	3	1	1384	4.33162	2.51183	3.13026	0.314839	21.2596	27.948	10.0579	679.166	892.835	121547322	6397	121567093	26301	0	0	lnc-DAB2IP-4:1	121546254	5482	lnc-DAB2IP-4:1	121546254	5482	NRON	4867269	gene	processed_pseudogene	ENSG00000213467.4	HMGB1P37	-18965	exon	processed_pseudogene	ENSG00000213467.4	HMGB1P37	-18965	gene	protein_coding	ENSG00000136848.17	DAB2IP	26457	51.3066	0	0	0	0
chr7	10144696	10145589	3	3	1	893	0.777876	1.84013	0.79963	1.87625	13.1074	17.2277	234.64	1639.18	2154.46	10207875	61846	9956324	-188373	0	0	lnc-PHF14-12:1	10222596	77008	lnc-PHF14-12:1	10222596	77008	AC004895.1	-4051612	gene	lncRNA	ENSG00000287409.1	RP5-959C21.1	-59202	exon	lncRNA	ENSG00000287409.1	RP5-959C21.1	-59202	gene	lncRNA	ENSG00000287409.1	RP5-959C21.1	-59421	51.2989	0	0	0	0
chr10	24617558	24619149	4	3	2	1591	3.93738	1.7543	8.73035	1.44264	31.5835	41.4644	16.5244	361.767	474.945	24613895	-3664	24723436	104268	0	0	lnc-PRTFDC1-2:1	24620878	1730	lnc-PRTFDC1-3:1	24607443	-9681	ZEB1-AS1	6587130	gene	protein_coding	ENSG00000107863.19	ARHGAP21	0	exon	protein_coding	ENSG00000107863.19	ARHGAP21	325	gene	protein_coding	ENSG00000107863.19	ARHGAP21	0	51.2891	1	0	0	0
chr3	74894327	74894775	1	3	2	448	0.964344	0.904724	0.481162	5.82171	25.3676	33.4502	1209.93	5272.15	6951.96	74900510	5521	74836163	-58165	0	575	lnc-FRG2C-5:2	74906458	11684	lnc-FRG2C-5:2	74906458	11684	SAMMSON	-4376264	gene	processed_pseudogene	ENSG00000241022.1	NIPA2P2	189381	exon	processed_pseudogene	ENSG00000241022.1	NIPA2P2	189381	gene	lncRNA	ENSG00000287398.1	RP11-642N14.4	319782	51.0277	0	0	0	0
chr16	25654847	25656039	4	3	1	1192	4.8431	1.44146	4.87528	1.22756	21.4477	27.9002	25.1792	439.928	572.28	25654993	0	25532893	-121955	0	0	ZKSCAN2-DT:16	25257978	-109245	ZKSCAN2-DT:16	25257978	-109245	LINC01567	-983786	gene	protein_coding	ENSG00000182601.7	HS3ST4	35921	exon	protein_coding	ENSG00000182601.7	HS3ST4	35921	gene	protein_coding	ENSG00000182601.7	HS3ST4	37114	51.0249	0	0	0	1
chr5	172808914	172809963	3	3	0	1049	1.72093	1.79722	1.31973	0.118004	47.9887	63.3379	8.94155	3636.26	4799.32	172803984	-4931	172800528	-8387	-864	0	lnc-DUSP1-1:1	172806448	-1719	lnc-DUSP1-1:1	172806448	-1719	HEIH	8016909	gene	lncRNA	ENSG00000253628.2	RP11-536N17.1	6630	exon	lncRNA	ENSG00000253628.2	RP11-536N17.1	6630	gene	lncRNA	ENSG00000253628.2	RP11-536N17.1	6764	50.9108	0	0	0	0
chr10	45075249	45077337	4	3	2	2088	3.26599	3.14974	2.19974	0.417956	81.9922	109.024	19.0003	3727.37	4956.25	45076205	0	45000930	-74320	0	0	lnc-DEPP1-2:6	45016104	0	lnc-DEPP1-2:6	45016104	0	PCAT5	-9274330	gene	lncRNA	ENSG00000277757.4	RP11-285G1.15	0	exon	transcribed_processed_pseudogene	ENSG00000226937.9	CEP164P1	0	gene	transcribed_processed_pseudogene	ENSG00000226937.9	CEP164P1	0	50.747	1	0	1	1
chr3	118353776	118355906	2	3	2	2130	1.15614	3.66803	0.562962	3.98781	43.4186	57.3191	708.362	7712.52	10181.7	118309406	-44371	117729857	-623920	0	-713	lnc-IGSF11-5:10	118004818	0	lnc-IGSF11-5:10	118004818	0	TUSC7	-1630196	gene	lncRNA	ENSG00000243276.6	RP11-384F7.1	0	exon	lncRNA	ENSG00000286660.1	RP11-155B15.1	132971	gene	lncRNA	ENSG00000243276.6	RP11-384F7.1	0	49.8539	1	0	1	0
chr5	5836254	5839465	4	4	4	3211	10.0538	6.89448	10.4756	94.121	22.2339	28.7244	898.475	212.244	274.202	5842735	3212	5422976	-413279	0	0	lnc-ICE1-5:1	5790423	-42112	lnc-ICE1-5:1	5790423	-42112	LSINCT5	-3121018	gene	lncRNA	ENSG00000286986.1	CTD-2350M8.1	-141512	exon	lncRNA	ENSG00000286986.1	CTD-2350M8.1	-141512	gene	lncRNA	ENSG00000286986.1	CTD-2350M8.1	-142229	49.707	0	0	0	0
chr10	51298746	51299798	1	3	0	1052	1.54513	3.50239	1.04571	0.230726	34.3209	45.4626	22.0641	3282.07	4347.54	51179766	-118981	51261395	-37352	0	0	lnc-ASAH2B-4:1	51302565	2768	lnc-ASAH2B-4:1	51302565	2768	LINC00844	7699685	gene	protein_coding	ENSG00000185532.20	PRKG1	0	exon	miRNA	ENSG00000207813.1	MIR605	0	gene	protein_coding	ENSG00000185532.20	PRKG1	0	49.5166	1	0	0	0
chr6	134885653	134888679	4	3	4	3026	18.2429	5.62477	28.6536	0.971919	13.9398	17.5164	3.39196	48.6495	61.1317	134875297	-10357	134949851	61152	0	0	lnc-MYB-11:1	134897873	9195	lnc-MYB-11:1	134897873	9195	LOC100507477	5087674	gene	processed_pseudogene	ENSG00000213117.4	MEMO1P2	9196	exon	processed_pseudogene	ENSG00000213117.4	MEMO1P2	9196	gene	protein_coding	ENSG00000118514.14	ALDH8A1	30190	49.5109	0	0	0	0
chr14	40464879	40467294	4	4	3	2415	12.3821	3.96864	18.1732	14.6417	33.9662	44.7408	80.5678	186.903	246.191	40413685	-51195	39432538	-1032342	0	0	lnc-CTAGE5-4:1	40469149	1856	lnc-CTAGE5-4:1	40469149	1856	AL132639.3	-1289000	gene	lncRNA	ENSG00000258526.7	RP11-111A21.1	-74332	exon	lncRNA	ENSG00000258526.7	RP11-111A21.1	-74332	gene	lncRNA	ENSG00000258526.7	RP11-111A21.1	-75803	49.4525	0	0	0	0
chr18	22804203	22807308	4	3	3	3105	4.05995	4.69237	4.41957	0.714492	39.075	51.3287	16.1666	884.137	1161.4	22791201	-13003	22933303	125976	0	0	lnc-CTAGE1-9:8	22784364	0	lnc-CTAGE1-9:8	22784364	0	AC010754.1	1150447	gene	protein_coding	ENSG00000101773.19	RBBP8	0	exon	protein_coding	ENSG00000101773.19	RBBP8	-5716	gene	protein_coding	ENSG00000101773.19	RBBP8	0	49.3978	1	0	1	0
chr17	13096028	13097274	4	3	3	1246	6.02066	2.80933	7.08276	8.96009	16.4738	21.4923	126.506	232.591	303.446	13096034	0	13018191	-77838	0	0	lnc-ARHGAP44-3:1	13095907	0	lnc-ARHGAP44-3:1	13095907	0	LINC00324	-4871986	gene	lncRNA	ENSG00000273098.3	RP11-488L1.1	0	exon	lncRNA	ENSG00000273098.3	RP11-488L1.1	0	gene	lncRNA	ENSG00000273098.3	RP11-488L1.1	0	49.2962	1	0	1	1
chr7	95674904	95676036	0	3	0	1132	0.916399	2.16831	0.364365	0.031508	51.5684	68.4095	8.64735	14152.9	18775	95673430	-1475	95596469	-78436	0	0	lnc-DYNC1I1-1:2	95660332	0	lnc-DYNC1I1-1:2	95660332	0	DLX6-AS1	1279106	gene	lncRNA	ENSG00000231170.7	AC002451.3	-59772	exon	lncRNA	ENSG00000231170.7	AC002451.3	-59772	gene	lncRNA	ENSG00000231170.7	AC002451.3	-61854	49.2962	0	0	1	0
chr11	75229017	75230280	1	3	1	1263	1.21473	2.36464	0.816798	0.455027	65.1695	86.5194	55.7087	7978.66	10592.5	75225102	-3916	75240877	10578	0	-621	lnc-ARRB1-1:12	75210838	0	lnc-ARRB1-1:12	75210838	0	ARAP1-AS1	-2535210	gene	lncRNA	ENSG00000255136.3	CTD-2562J17.4	0	exon	processed_pseudogene	ENSG00000255460.1	ZDHHC20P3	-360	gene	lncRNA	ENSG00000255136.3	CTD-2562J17.4	0	48.797	1	0	1	0
chr2	100341438	100342833	4	4	4	1395	11.0875	3.49938	15.4557	21.9503	17.7805	22.3884	142.021	115.042	144.856	100254153	-87286	100322768	-18671	-421	0	lnc-LONRF2-1:2	100397907	55075	lnc-CHST10-2:1	100273446	-59422	POU3F3	4452016	gene	protein_coding	ENSG00000170500.13	LONRF2	-18937	exon	protein_coding	ENSG00000170500.13	LONRF2	-18937	gene	protein_coding	ENSG00000170500.13	LONRF2	-20024	48.7146	0	0	0	0
chr1	177194231	177195958	4	3	2	1727	2.23244	2.46892	2.44539	125.783	43.8605	58.1323	5143.67	1793.6	2377.22	177244794	48730	177164711	-29521	0	1145	LINC01645:4	177351585	155628	LINC01645:4	177351585	155628	OVAL	3313423	gene	protein_coding	ENSG00000198797.7	BRINP2	0	exon	protein_coding	ENSG00000198797.7	BRINP2	-22499	gene	protein_coding	ENSG00000198797.7	BRINP2	0	48.4597	1	0	0	0
chr4	136073278	136074306	4	3	1	1028	0.767196	1.49972	1.55199	12.3707	68.9927	91.7166	797.086	4445.43	5909.6	136118981	44409	135835576	-237703	0	0	lnc-PCDH18-5:1	136097796	23491	lnc-PCDH18-5:1	136097796	23491	SLC7A11-AS1	1983159	gene	lncRNA	ENSG00000261166.1	RP11-775H9.3	23492	exon	lncRNA	ENSG00000261166.1	RP11-775H9.3	23492	gene	lncRNA	ENSG00000251567.5	RP11-775H9.2	44677	48.4597	0	0	0	0
chr6	135810734	135811590	4	3	1	856	4.42218	1.26359	6.45268	1.35356	12.9696	17.0191	20.9767	200.996	263.753	136044933	233084	135851676	40067	0	0	lnc-AHI1-3:1	135807147	-2269	lnc-AHI1-3:1	135807147	-2269	LOC100507477	4164763	gene	lncRNA	ENSG00000231028.9	LINC00271	0	exon	lncRNA	ENSG00000231028.9	LINC00271	0	gene	lncRNA	ENSG00000231028.9	LINC00271	-162	48.1399	1	0	0	0
chr14	23282013	23285176	4	3	2	3163	11.0768	4.9623	15.0271	1.67493	17.0926	20.874	11.1461	113.745	138.91	23319824	33893	23285838	643	0	0	lnc-PPP1R3E-1:3	23284990	0	lnc-PPP1R3E-1:3	23284990	0	DHRS4-AS1	653044	gene	protein_coding	ENSG00000215271.9	HOMEZ	0	exon	protein_coding	ENSG00000215271.9	HOMEZ	0	gene	protein_coding	ENSG00000215271.9	HOMEZ	0	48.0673	1	0	1	0
chr2	239990211	239991555	4	3	0	1344	3.84682	1.10717	5.20257	0.13658	14.3041	18.475	2.62523	274.944	355.112	240005923	14286	240025129	33555	0	0	lnc-OR6B2-2:1	239958536	-13627	lnc-OR6B2-2:1	239958536	-13627	LINC00607	-24141258	gene	protein_coding	ENSG00000130414.13	NDUFA10	0	exon	protein_coding	ENSG00000130414.13	NDUFA10	0	gene	protein_coding	ENSG00000130414.13	NDUFA10	2016	48.0639	1	0	0	0
chr13	38416645	38418246	4	3	2	1601	3.21275	2.99643	6.63857	3.88357	31.3808	41.5175	58.5	472.703	625.398	38415507	-1139	38350161	-66485	0	0	lnc-STOML3-9:1	38423878	5633	lnc-STOML3-9:1	38423878	5633	lncFOXO1	1660861	gene	TEC	ENSG00000279025.1	RP11-131P10.2	-42710	exon	TEC	ENSG00000279025.1	RP11-131P10.2	-42710	gene	protein_coding	ENSG00000120686.12	UFM1	-55935	47.9605	0	0	0	0
chr19	46876012	46876424	3	3	0	412	1.8168	0.772871	1.1977	0.0288851	17.5558	23.134	2.41172	1465.8	1931.54	46836685	-39328	46851000	-25013	0	-1746	lnc-SLC1A5-2:1	46845650	-25188	lnc-AP2S1-1:1	46826894	-47573	LOC105372429	1386477	gene	protein_coding	ENSG00000160007.19	ARHGAP35	0	exon	protein_coding	ENSG00000160007.19	ARHGAP35	-14803	gene	protein_coding	ENSG00000160007.19	ARHGAP35	0	47.9605	1	0	0	0
chr8	132720649	132722901	2	3	0	2252	2.38163	4.03912	0.724743	0.318546	90.9519	120.622	43.9529	12549.5	16643.4	132720594	-56	132775610	52690	0	0	lnc-TMEM71-2:2	132685006	-18411	lnc-TMEM71-2:2	132685006	-18411	CCDC26	-3036880	gene	lncRNA	ENSG00000287095.1	CTC-215C12.2	0	exon	lncRNA	ENSG00000287095.1	CTC-215C12.2	0	gene	protein_coding	ENSG00000165071.15	TMEM71	0	47.9605	1	0	0	1
chr5	115759978	115762249	4	3	0	2271	9.03092	3.37364	15.7865	0.147658	19.8588	25.5577	0.935342	125.796	161.896	115757957	-2022	115816729	54461	0	0	lnc-AP3S1-2:6	115739032	-143	lnc-AP3S1-2:6	115739032	-143	EPB41L4A-AS2	-3339001	gene	lncRNA	ENSG00000248709.3	CTC-505O3.2	-3435	exon	lncRNA	ENSG00000248709.3	CTC-505O3.2	-3435	gene	lncRNA	ENSG00000248709.3	CTC-505O3.2	-4605	47.8884	0	0	0	0
chr15	71468113	71469955	4	3	0	1842	10.6985	2.47503	20.1391	0.256042	13.4736	17.5168	1.27137	66.9024	86.9791	71513331	42682	71792617	322641	205	0	lnc-NR2E3-9:1	71506362	36408	lnc-NR2E3-9:1	71506362	36408	ADPGK-AS1	1312881	gene	protein_coding	ENSG00000187720.14	THSD4	0	exon	protein_coding	ENSG00000187720.14	THSD4	-56290	gene	protein_coding	ENSG00000187720.14	THSD4	0	47.6663	1	0	0	0
chr3	122277185	122277988	4	3	0	803	5.20539	3.25091	4.58346	0.0739972	17.9586	23.4969	1.61444	391.814	512.647	122295770	17331	122254383	-22803	290	0	lnc-CCDC58-2:1	122316129	38142	lnc-CCDC58-2:1	122316129	38142	TUSC7	-5553605	gene	protein_coding	ENSG00000036828.17	CASR	0	exon	protein_coding	ENSG00000036828.17	CASR	-1143	gene	protein_coding	ENSG00000036828.17	CASR	0	47.6232	1	0	0	0
chr13	42732565	42733608	2	3	3	1043	0.644667	1.85547	0.591416	3.09279	54.8272	72.8541	522.947	9270.5	12318.6	42741790	6678	42574397	-158169	0	0	lnc-EPSTI1-3:7	42732318	0	lnc-EPSTI1-3:7	42732318	0	SMIM2-AS1	1376844	gene	protein_coding	ENSG00000179813.7	FAM216B	47943	exon	protein_coding	ENSG00000179813.7	FAM216B	47943	gene	protein_coding	ENSG00000179813.7	FAM216B	48058	47.4028	0	0	1	0
chr5	61648277	61649486	4	3	0	1209	4.29427	2.00578	5.54066	0.0892781	16.2048	20.9096	1.61133	292.47	377.384	61649202	0	61332555	-315723	0	-543	lnc-ZSWIM6-6:3	61637808	0	lnc-ZSWIM6-6:3	61637808	0	PART1	-1099465	gene	lncRNA	ENSG00000178722.13	C5orf64	0	exon	lncRNA	ENSG00000178722.13	C5orf64	-4877	gene	lncRNA	ENSG00000178722.13	C5orf64	0	47.371	1	0	1	1
chr21	44267153	44268346	1	3	0	1193	1.30535	3.15897	0.716012	0.161383	88.4186	117.444	22.5392	12348.8	16402.5	44319344	50267	44262258	-4896	687	0	lnc-AIRE-5:1	44263162	-3723	lnc-AIRE-5:1	44263162	-3723	TRPM2-AS	146243	gene	protein_coding	ENSG00000142182.9	DNMT3L	-4937	exon	protein_coding	ENSG00000142182.9	DNMT3L	-4937	gene	protein_coding	ENSG00000142182.9	DNMT3L	-5414	47.3443	0	0	0	0
chr5	17700799	17703116	4	3	4	2317	9.05754	3.18353	13.5286	221.312	25.6401	33.2412	1635.88	189.525	245.71	17744013	40713	17794558	91424	0	0	LINC02223:9	17684583	0	LINC02223:9	17684583	0	LINC01021	9514599	gene	lncRNA	ENSG00000249937.8	LINC02223	0	exon	lncRNA	ENSG00000249937.8	LINC02223	-16112	gene	lncRNA	ENSG00000249937.8	LINC02223	0	47.3055	1	0	1	0
chr4	98464547	98465763	4	3	2	1216	8.73248	1.53351	13.4701	1.94191	34.501	45.4539	14.4164	256.13	337.443	98482174	16239	98278950	-185598	-100	0	lnc-EIF4E-3:1	98486544	20782	lnc-RAP1GDS1-1:1	98496363	30601	LEF1-AS1	9701763	gene	protein_coding	ENSG00000168785.8	TSPAN5	4605	exon	protein_coding	ENSG00000168785.8	TSPAN5	4605	gene	protein_coding	ENSG00000168785.8	TSPAN5	6826	47.2383	0	0	0	0
chr7	23874584	23875957	3	3	2	1373	2.49879	3.69871	1.75202	211.779	34.0606	44.9662	12087.7	1944.08	2566.54	23863791	-10794	23710378	-164207	0	0	lnc-TRA2A-2:1	23891703	15747	lnc-TRA2A-2:1	23891703	15747	HOTAIRM1	3219691	gene	lncRNA	ENSG00000227930.1	AC009508.1	15748	exon	lncRNA	ENSG00000227930.1	AC009508.1	15748	gene	lncRNA	ENSG00000227930.1	AC009508.1	16172	47.1688	0	0	0	0
chr3	191220780	191222926	4	4	0	2146	9.14284	4.11583	11.2968	0.236246	108.902	144.73	2.09127	964.007	1281.16	191218936	-1845	191329073	106129	88	0	OSTN-AS1:1	191213290	0	OSTN-AS1:1	191213290	0	LINC02028	2782334	gene	lncRNA	ENSG00000233308.2	OSTN-AS1	0	exon	protein_coding	ENSG00000188729.7	OSTN	-1819	gene	protein_coding	ENSG00000188729.7	OSTN	0	47.1593	1	0	1	0
chr14	61854386	61854875	4	3	2	489	4.25174	1.69294	7.80637	27.0179	23.9294	31.2588	346.101	306.536	400.427	61793020	-61367	61762590	-91797	-45	0	lnc-SNAPC1-1:1	61801712	-50753	lnc-SNAPC1-1:1	61801712	-50753	HIF1A-AS2	-103288	gene	protein_coding	ENSG00000139973.17	SYT16	0	exon	protein_coding	ENSG00000139973.17	SYT16	10006	gene	protein_coding	ENSG00000139973.17	SYT16	0	47.1543	1	0	0	0
chr1	194710198	194711075	1	3	0	877	0.724582	2.06102	0.57854	0.124196	52.2292	69.3901	21.4671	9027.77	11994	194653943	-56256	194218460	-491739	1535	0	lnc-KCNT2-7:1	194653851	0	lnc-KCNT2-7:1	194653851	0	MIR181A1HG	4066787	gene	processed_pseudogene	ENSG00000228167.1	RP11-489C13.1	7721	exon	processed_pseudogene	ENSG00000228167.1	RP11-489C13.1	7721	gene	lncRNA	ENSG00000285718.2	RP11-489C13.2	74585	47.124	0	0	1	0
chr4	181711259	181713684	4	3	3	2425	5.65829	5.25057	4.74077	2.04554	71.4145	92.1836	43.1479	1506.39	1944.49	181739649	25395	181768840	55139	0	0	TEMN3-AS1:3	181820018	106335	TEMN3-AS1:3	181820018	106335	AC099343.3	2761119	gene	lncRNA	ENSG00000287948.1	RP11-537K6.1	-11117	exon	lncRNA	ENSG00000287948.1	RP11-537K6.1	-11117	gene	lncRNA	ENSG00000287948.1	RP11-537K6.1	-11241	46.5663	0	0	0	0
chr5	55801750	55802943	0	3	0	1193	0.287708	2.11005	0.111996	0.115107	90.5051	120.275	102.778	80811.2	107393	55820815	17568	55851531	48567	0	-1759	lnc-SLC38A9-4:1	55695991	-28557	lnc-SLC38A9-4:2	55697958	-89422	RMEL3	1592118	gene	protein_coding	ENSG00000152670.19	DDX4	0	exon	protein_coding	ENSG00000152670.19	DDX4	-3179	gene	protein_coding	ENSG00000152670.19	DDX4	0	46.5663	1	0	0	0
chr7	30327626	30330135	4	3	0	2509	2.31234	3.45947	3.31843	0.30144	49.5281	65.5647	9.08383	1492.52	1975.78	30254368	-73259	30284548	-43079	0	0	lnc-MTURN-5:8	30335015	4881	lnc-MTURN-5:8	30335015	4881	AC005091.1	-2587232	gene	protein_coding	ENSG00000180233.11	ZNRF2	0	exon	protein_coding	ENSG00000180233.11	ZNRF2	-3889	gene	protein_coding	ENSG00000180233.11	ZNRF2	0	46.5414	1	0	0	0
chr2	79418456	79420822	4	3	2	2366	5.29067	1.85547	12.5242	1.61006	21.8931	28.4443	12.8556	174.806	227.114	79493896	71455	79512977	92137	0	0	lnc-REG3A-5:1	79492418	71597	lnc-REG3A-5:1	79492418	71597	LINC00152	8033960	gene	protein_coding	ENSG00000066032.19	CTNNA2	0	exon	protein_coding	ENSG00000066032.19	CTNNA2	-44443	gene	protein_coding	ENSG00000066032.19	CTNNA2	0	46.4482	1	0	0	0
chr4	124326108	124326854	4	3	2	746	7.60834	1.42001	10.6889	36.3041	17.1321	22.2456	339.642	160.279	208.118	124326346	0	124463817	136944	274	0	lnc-ANKRD50-2:1	124342158	15305	lnc-ANKRD50-2:1	124342158	15305	SNHG8	-6040793	gene	lncRNA	ENSG00000286734.1	RP11-472A1.2	0	exon	lncRNA	ENSG00000286734.1	RP11-472A1.2	0	gene	lncRNA	ENSG00000286734.1	RP11-472A1.2	0	46.296	1	0	0	1
chr10	128812570	128814988	1	3	3	2418	1.10822	3.42889	0.220463	4.55272	123.564	164.03	2065.07	56047.3	74402.4	128813654	0	128666117	-146454	0	0	lnc-MGMT-11:1	128802868	-6310	lnc-MGMT-11:1	128802868	-6310	LINC01561	-8212447	gene	lncRNA	ENSG00000224190.2	LINC02667	97823	exon	lncRNA	ENSG00000224190.2	LINC02667	97823	gene	lncRNA	ENSG00000224190.2	LINC02667	97996	46.2875	0	0	0	1
chr2	163618160	163619299	4	3	2	1139	0.767232	1.70828	1.99049	121.938	18.1963	23.8138	6126.04	914.164	1196.38	163743966	124386	163611694	-6467	0	0	lnc-GCA-9:1	163513642	-104256	lnc-GCA-9:1	163513642	-104256	MAP3K20-AS1	9547148	gene	protein_coding	ENSG00000182263.14	FIGN	0	exon	protein_coding	ENSG00000182263.14	FIGN	-6354	gene	protein_coding	ENSG00000182263.14	FIGN	0	46.2204	1	0	0	0
chr3	60311232	60312893	4	3	3	1661	7.76275	4.08815	9.7466	179.259	25.2645	32.8897	1839.19	259.213	337.448	60305557	-5676	60536740	223826	0	0	lnc-FEZF2-9:2	60535809	222917	lnc-PTPRG-5:1	60616821	303929	lnc00462717	3699072	gene	protein_coding	ENSG00000189283.10	FHIT	0	exon	protein_coding	ENSG00000189283.10	FHIT	222918	gene	protein_coding	ENSG00000189283.10	FHIT	0	46.1872	1	0	0	0
chr13	113266351	113267229	4	3	1	878	1.27871	1.43835	2.31587	0.293134	29.8734	39.5823	12.6576	1289.94	1709.18	113321468	54141	113297221	29975	0	0	lnc-GRTP1-5:1	113265045	0	lnc-GRTP1-5:1	113265045	0	LINC00346	-2396101	gene	protein_coding	ENSG00000139842.15	CUL4A	0	exon	protein_coding	ENSG00000139842.15	CUL4A	0	gene	protein_coding	ENSG00000139842.15	CUL4A	-2865	46.12	1	0	1	0
chr9	119355380	119356440	4	3	1	1060	5.31194	2.6866	4.85173	0.157596	25.6302	33.7008	3.24824	528.269	694.614	119370246	13291	119750554	394095	0	0	lnc-B3GNT10-2:1	119369528	13089	lnc-B3GNT10-2:1	119369528	13089	NRON	7051602	gene	protein_coding	ENSG00000078725.13	BRINP1	0	exon	protein_coding	ENSG00000078725.13	BRINP1	12617	gene	protein_coding	ENSG00000078725.13	BRINP1	0	46.0086	1	0	0	0
chr4	18910954	18912641	4	3	3	1687	10.1658	3.00866	19.6186	4.71779	14.527	18.9463	24.0475	74.047	96.5731	18888501	-22454	18021793	-889162	0	0	lnc-NCAPG-1:1	18629102	-33318	lnc-NCAPG-1:1	18629102	-33318	LINC02473	5747216	gene	lncRNA	ENSG00000286046.1	RP11-79N22.1	-22292	exon	lncRNA	ENSG00000286046.1	RP11-79N22.1	-22292	gene	lncRNA	ENSG00000286046.1	RP11-79N22.1	-22577	45.9974	0	0	0	0
chr2	53508672	53509073	4	3	1	401	2.67463	1.03969	3.60106	8.52722	26.6528	35.2385	236.797	740.137	978.558	53418234	-90439	53767787	258695	0	-647	lnc-GPR75-ASB3-3:2	53581203	72131	lnc-GPR75-ASB3-3:2	53581203	72131	BCYRN1	-6173159	gene	processed_pseudogene	ENSG00000223897.1	AC069157.1	-22392	exon	processed_pseudogene	ENSG00000223897.1	AC069157.1	-22392	gene	protein_coding	ENSG00000115239.24	ASB3	24813	45.8916	0	0	0	0
chr6	2862122	2863553	4	3	0	1431	6.28704	4.20166	12.5561	0.297814	50.4842	66.6653	2.37186	402.069	530.939	2863880	256	2842035	-20088	0	0	lnc-WRNIP1-18:1	2861892	0	lnc-WRNIP1-18:1	2861892	0	LINC02525	319074	gene	lncRNA	ENSG00000230438.7	SERPINB9P1	0	exon	lncRNA	ENSG00000230438.7	SERPINB9P1	-4127	gene	lncRNA	ENSG00000230438.7	SERPINB9P1	0	45.886	1	0	1	0
chr5	145966686	145968419	2	3	1	1733	1.70492	1.81256	0.813961	0.900536	75.1081	99.7211	110.636	9227.49	12251.3	145924567	-42120	145938161	-28526	0	0	lnc-RBM27-3:1	145997217	28799	lnc-RBM27-3:1	145997217	28799	CARMN	3438271	gene	protein_coding	ENSG00000156463.18	SH3RF2	0	exon	protein_coding	ENSG00000156463.18	SH3RF2	-28380	gene	protein_coding	ENSG00000156463.18	SH3RF2	0	45.7298	1	0	0	0
chr6	161865094	161867441	4	3	1	2347	2.08326	4.33973	1.96141	0.374126	26.8598	35.1163	19.0743	1369.41	1790.36	161561227	-303868	161419631	-445464	0	676	lnc-AGPAT4-2:1	161563634	-299728	lnc-AGPAT4-2:1	161563634	-299728	EZR-AS1	-3042843	gene	protein_coding	ENSG00000185345.23	PRKN	0	exon	protein_coding	ENSG00000185345.23	PRKN	-28028	gene	protein_coding	ENSG00000185345.23	PRKN	0	45.6713	1	0	0	0
chr6	5081702	5082118	4	3	3	416	1.87013	2.06714	3.02535	126.49	22.1773	29.3209	4181	733.05	969.176	5081138	-565	5085471	3334	588	0	lnc-PPP1R3G-8:1	5072592	0	lnc-PPP1R3G-8:1	5072592	0	LINC02525	-1885919	gene	lncRNA	ENSG00000288548.1	RP11-428J1.6	-756	exon	lncRNA	ENSG00000288548.1	RP11-428J1.6	-756	gene	lncRNA	ENSG00000288548.1	RP11-428J1.6	-2147	45.4509	0	0	1	0
chr6	33508936	33510419	4	3	3	1483	4.81117	4.35507	6.32988	2.67957	22.5608	28.9613	42.3321	356.417	457.533	33517821	6106	33454820	-54117	0	-1374	lnc-ITPR3-8:1	33540693	30275	lnc-ITPR3-8:1	33540693	30275	HCP5	-2030001	gene	transcribed_unitary_pseudogene	ENSG00000204188.7	GGNBP1	29628	exon	transcribed_unitary_pseudogene	ENSG00000204188.7	GGNBP1	29628	gene	transcribed_unitary_pseudogene	ENSG00000204188.7	GGNBP1	29770	45.3207	0	0	0	0
chr7	48447772	48450521	2	3	1	2749	2.39759	4.63111	0.404846	0.375449	92.0751	122.095	92.7387	22743.3	30158.4	48660895	209624	48171730	-276043	0	0	lnc-SUN3-5:1	48452191	1671	lnc-SUN3-5:1	48452191	1671	SNHG15	-3460812	gene	protein_coding	ENSG00000179869.15	ABCA13	0	exon	protein_coding	ENSG00000179869.15	ABCA13	4517	gene	protein_coding	ENSG00000179869.15	ABCA13	0	45.1136	1	0	0	0
chr1	204912674	204913096	4	3	2	422	5.21069	0.469258	5.42392	160.91	14.1839	18.6132	2966.66	261.506	343.169	204957486	43983	204828916	-83759	0	182	lnc-CNTN2-5:1	204923024	9929	lnc-CNTN2-5:1	204923024	9929	linc-UBC1	521790	gene	protein_coding	ENSG00000163531.17	NFASC	0	exon	protein_coding	ENSG00000163531.17	NFASC	7537	gene	protein_coding	ENSG00000163531.17	NFASC	0	45.0952	1	0	0	0
chr5	12593039	12595269	2	3	0	2230	0.777859	2.46581	0.596273	0.158013	51.0037	67.3331	26.5001	8553.75	11292.3	12595778	429	12845668	250379	0	0	LINC01194:5	12574856	0	LINC01194:5	12574856	0	LSINCT5	-9877803	gene	lncRNA	ENSG00000248131.6	LINC01194	0	exon	lncRNA	ENSG00000248131.6	LINC01194	429	gene	lncRNA	ENSG00000248131.6	LINC01194	0	44.8933	1	0	1	0
chr6	53111240	53112222	3	3	0	982	1.56645	2.71117	0.995375	0.134744	51.1642	67.8706	13.537	5140.2	6818.6	53109395	-1846	53148567	36327	0	-2916	lnc-GCM1-1:2	53125643	13422	lnc-GCM1-1:2	53125643	13422	RN7SK	-115293	gene	protein_coding	ENSG00000112146.17	FBXO9	-10367	exon	protein_coding	ENSG00000112146.17	FBXO9	-10367	gene	protein_coding	ENSG00000112146.17	FBXO9	-13519	44.8933	0	0	0	0
chr12	52828132	52830781	4	4	3	2649	2.47219	6.25657	1.8597	187.97	21.582	28.3032	10107.5	1160.51	1521.92	52735876	-92257	52834017	3217	0	0	lnc-KRT18-5:1	52831908	1128	lnc-KRT18-5:1	52831908	1128	TUC338	633688	gene	protein_coding	ENSG00000185640.6	KRT79	0	exon	protein_coding	ENSG00000185640.6	KRT79	0	gene	protein_coding	ENSG00000185640.6	KRT79	0	44.8603	1	0	0	0
chr4	83360258	83361191	4	3	0	933	7.65632	0.98143	12.5995	0.0730511	15.4321	20.0784	0.579793	122.482	159.359	83272699	-87560	83335180	-25079	0	0	lnc-HELQ-1:1	83377362	16172	lnc-HELQ-1:1	83377362	16172	LEF1-AS1	24806335	gene	processed_pseudogene	ENSG00000274154.1	RP11-576N17.6	8226	exon	processed_pseudogene	ENSG00000274154.1	RP11-576N17.6	8226	gene	processed_pseudogene	ENSG00000251647.2	RP11-576N17.4	16278	44.7926	0	0	0	0
chr10	14700195	14701159	3	3	0	964	1.53445	1.33718	0.872253	0.0735637	49.9939	66.4097	8.43376	5731.58	7613.58	14661176	-39020	14604435	-95761	0	0	lnc-HSPA14-1:1	14652741	-38505	lnc-HSPA14-1:1	14652741	-38505	VIM-AS1	2513081	gene	protein_coding	ENSG00000065809.14	FAM107B	0	exon	processed_pseudogene	ENSG00000237032.1	RPSAP7	22013	gene	protein_coding	ENSG00000065809.14	FAM107B	0	44.7178	1	0	0	0
chr7	136270332	136271073	4	3	3	741	4.40088	2.33085	9.59487	4.75517	31.4851	41.7562	49.5595	328.145	435.193	136243782	-26551	135977360	-292973	-504	0	lnc-STMP1-8:3	136092956	0	lnc-STMP1-8:3	136092956	0	PINT	-5160157	gene	lncRNA	ENSG00000232053.7	AC009784.3	0	exon	processed_pseudogene	ENSG00000236503.1	AC009784.4	-7315	gene	lncRNA	ENSG00000232053.7	AC009784.3	0	44.5794	1	0	1	0
chr18	45124365	45126001	2	3	1	1636	1.81684	1.6807	0.748594	20.6837	41.171	54.6459	2763.01	5499.78	7299.8	45130763	4357	44681192	-443174	0	0	lnc-EPG5-9:2	45130564	4564	lnc-EPG5-9:2	45130564	4564	AC016866.1	3897703	gene	lncRNA	ENSG00000267101.7	RP11-846C15.2	0	exon	lncRNA	ENSG00000267101.7	RP11-846C15.2	4441	gene	lncRNA	ENSG00000267101.7	RP11-846C15.2	0	44.5559	1	0	0	0
chr20	43633820	43634313	4	3	3	493	4.99762	0.668592	6.92983	5.00079	14.7785	19.3065	72.1632	213.259	278.6	43639091	4249	43667133	32802	0	559	lnc-GTSF1L-3:1	43641590	7278	lnc-GTSF1L-3:1	43641590	7278	LINC01260	1022139	gene	protein_coding	ENSG00000101052.13	IFT52	0	exon	protein_coding	ENSG00000101052.13	IFT52	1614	gene	protein_coding	ENSG00000101052.13	IFT52	0	44.5469	1	0	0	0
chr13	94046580	94048316	0	3	0	1736	0.436892	1.98732	0.245096	0.047735	70.0341	92.9309	19.476	28574.1	37916.1	93989305	-57276	94106887	58552	0	0	lnc-GPR180-8:1	94098955	50640	lnc-DCT-13:1	94100451	52136	SOX21-AS1	655139	gene	protein_coding	ENSG00000183098.11	GPC6	0	exon	protein_coding	ENSG00000183098.11	GPC6	-18686	gene	protein_coding	ENSG00000183098.11	GPC6	0	44.4974	1	0	0	0
chrX	67750272	67751602	4	3	2	1330	3.06356	1.24213	5.8296	1.24504	24.7458	32.6709	21.3573	424.485	560.431	68070448	318718	67544837	-205436	0	0	lnc-OPHN1-5:1	67791954	40353	lnc-OPHN1-5:1	67791954	40353	NAP1L6	5374436	gene	protein_coding	ENSG00000169083.18	AR	-19653	exon	protein_coding	ENSG00000169083.18	AR	-19653	gene	protein_coding	ENSG00000169083.18	AR	-26587	44.4974	0	0	0	0
chr7	133756944	133757248	3	3	2	304	0.831171	0.950748	0.847037	45.7231	15.6107	20.5654	5398	1842.97	2427.92	133972901	215305	133878999	121734	0	-442	lnc-LRGUK-5:1	133726382	0	lnc-LRGUK-5:1	133726382	0	PINT	-2646769	gene	protein_coding	ENSG00000131558.15	EXOC4	0	exon	protein_coding	ENSG00000131558.15	EXOC4	10850	gene	protein_coding	ENSG00000131558.15	EXOC4	0	44.3356	1	0	1	0
chr4	122908216	122910330	4	3	1	2114	2.50945	3.50549	4.42401	0.267775	84.5848	112.307	6.05278	1911.95	2538.58	122758248	-149969	122922387	12038	0	0	lnc-NUDT6-3:1	122882772	-18136	lnc-NUDT6-3:1	122882772	-18136	SNHG8	-4622901	gene	protein_coding	ENSG00000170917.14	NUDT6	0	exon	protein_coding	ENSG00000170917.14	NUDT6	2239	gene	protein_coding	ENSG00000170917.14	NUDT6	0	44.2771	1	0	0	0
chr7	46836035	46839098	3	4	2	3063	3.01028	4.39488	1.14184	9.21741	45.5931	59.7954	807.241	3992.94	5236.75	46881788	42289	47053019	213901	0	0	lnc-TNS3-3:3	46890624	51527	lnc-TNS3-3:3	46890624	51527	SNHG15	-1849075	gene	lncRNA	ENSG00000232072.1	AC004901.1	51528	exon	lncRNA	ENSG00000232072.1	AC004901.1	51528	gene	lncRNA	ENSG00000232072.1	AC004901.1	51684	44.1733	0	0	0	0
chr1	98739695	98740464	4	3	2	769	1.92341	1.91373	2.39809	25.0695	31.5873	41.9671	1045.39	1317.18	1750.02	98669557	-70139	98355611	-384085	0	0	lnc-SNX7-3:1	98776863	36400	lnc-SNX7-3:1	98776863	36400	SCARNA2	10359730	gene	protein_coding	ENSG00000162627.17	SNX7	0	exon	protein_coding	ENSG00000162627.17	SNX7	-1306	gene	protein_coding	ENSG00000162627.17	SNX7	0	44.1626	1	0	0	0
chr1	204589235	204591050	3	3	1	1815	2.3763	3.30616	0.736244	3.88944	69.412	92.0516	528.281	9427.85	12502.9	204585648	-3588	204622094	31026	0	0	lnc-MDM4-1:1	204603034	11985	lnc-MDM4-1:1	204603034	11985	LINC00628	-219517	gene	lncRNA	ENSG00000240710.1	RP11-430C7.4	11986	exon	lncRNA	ENSG00000240710.1	RP11-430C7.4	11986	gene	lncRNA	ENSG00000240710.1	RP11-430C7.4	12103	44.0567	0	0	0	0
chr10	10569159	10570042	4	3	1	883	3.49516	1.77576	3.61981	9.76955	40.2223	53.2813	269.891	1111.17	1471.94	10565809	-3351	10563588	-5572	0	0	lnc-USP6NL-8:1	10427695	-66809	lnc-USP6NL-8:1	10427695	-66809	SFTA1P	214396	gene	lncRNA	ENSG00000270111.3	CELF2-DT	-106798	exon	lncRNA	ENSG00000270111.3	CELF2-DT	-106798	gene	lncRNA	ENSG00000270111.3	CELF2-DT	-106971	44.0567	0	0	0	0
chr12	119911441	119912171	1	3	1	730	1.03361	1.64691	0.334984	0.265662	35.5409	47.139	79.306	10609.7	14072	119939600	27263	119877322	-34120	0	0	lnc-BICDL1-3:1	119913949	1779	lnc-BICDL1-3:1	119913949	1779	HNF1A-AS1	1029558	gene	protein_coding	ENSG00000122966.17	CIT	-34121	exon	protein_coding	ENSG00000122966.17	CIT	-34121	gene	protein_coding	ENSG00000122966.17	CIT	-34193	43.9982	0	0	0	0
chr12	18355191	18355436	4	4	2	245	4.23566	0.506056	6.44056	1.13748	16.8144	21.9464	17.6611	261.071	340.754	18483981	128335	18282302	-72890	0	450	lnc-RERGL-3:1	18358442	3007	lnc-RERGL-3:1	18358442	3007	AC087241.1	4053802	gene	protein_coding	ENSG00000139144.11	PIK3C2G	0	exon	processed_pseudogene	ENSG00000255892.1	NDFIP1P1	3008	gene	protein_coding	ENSG00000139144.11	PIK3C2G	0	43.8661	1	0	0	0
chr12	81432216	81433989	0	3	1	1773	1.49181	1.79722	0.171873	0.138472	73.042	97.1405	80.5665	42497.8	56518.9	81353958	-78259	81758416	324408	95	0	lnc-ACSS3-2:2	81417260	0	lnc-ACSS3-2:2	81417260	0	POC1B-AS1	8090606	gene	lncRNA	ENSG00000258162.4	RP11-315E17.1	0	exon	lncRNA	ENSG00000258162.4	RP11-315E17.1	-805	gene	protein_coding	ENSG00000139220.17	PPFIA2	0	43.7779	1	0	1	0
chr9	102766081	102768358	4	3	1	2277	3.57505	3.14362	5.57028	0.596113	81.8709	108.589	10.7017	1469.78	1949.43	102708443	-57639	102995287	226910	0	0	LINC00587:1	102519635	-108568	LINC00587:1	102519635	-108568	PCAN-R2	-8162092	gene	lncRNA	ENSG00000204250.3	LINC00587	-108567	exon	lncRNA	ENSG00000204250.3	LINC00587	-108567	gene	lncRNA	ENSG00000204250.3	LINC00587	-108806	43.7194	0	0	0	0
chr7	32844446	32846429	4	3	0	1983	3.60171	3.16508	2.47525	0.161423	64.6774	85.7886	6.52148	2612.97	3465.86	32864905	17807	32891701	45253	0	0	lnc-FKBP9-3:1	32845393	0	lnc-FKBP9-3:1	32845393	0	AC005091.1	-5104052	gene	lncRNA	ENSG00000272905.1	RP11-265E18.1	0	exon	lncRNA	ENSG00000272905.1	RP11-265E18.1	0	gene	unprocessed_pseudogene	ENSG00000231952.3	DPY19L1P2	-6033	43.4991	1	0	1	0
chr1	209442404	209446953	4	3	3	4549	8.49274	8.0231	6.13027	2.3952	71.6145	93.2713	39.0717	1168.21	1521.49	209432847	-9558	209583745	136772	0	0	lnc-CAMK1G-6:1	209449432	2480	lnc-CAMK1G-6:1	209449432	2480	MIR205HG	-9567	gene	lncRNA	ENSG00000230937.12	MIR205HG	-9566	exon	lncRNA	ENSG00000230937.12	MIR205HG	-9566	gene	lncRNA	ENSG00000230937.12	MIR205HG	-9732	43.4941	0	0	0	0
chr7	104685293	104687254	4	3	2	1961	14.3162	3.07003	19.3172	5.1493	20.0523	26.2387	26.6565	103.805	135.831	104738955	51190	104788135	100864	-1259	0	lnc-SRPK2-14:1	104704743	17490	lnc-SRPK2-14:1	104704743	17490	AC007384.1	253690	gene	protein_coding	ENSG00000187416.13	LHFPL3	0	exon	processed_pseudogene	ENSG00000197258.5	EIF4BP6	-15717	gene	protein_coding	ENSG00000187416.13	LHFPL3	0	43.4859	1	0	0	0
chr19	38895573	38897430	4	3	2	1857	5.38125	3.22645	3.94884	15.8364	12.084	15.4401	401.04	306.013	391.003	38894916	-658	38899599	2150	0	0	lnc-CCER2-1:2	38898379	950	lnc-SIRT2-1:4	38873885	-17301	PCAT19	2552091	gene	protein_coding	ENSG00000068903.20	SIRT2	0	exon	protein_coding	ENSG00000068903.20	SIRT2	-700	gene	protein_coding	ENSG00000068903.20	SIRT2	0	43.4076	1	0	0	0
chr8	107131756	107133069	4	3	3	1313	2.36029	2.66213	2.11145	16.6544	23.2636	30.7693	788.768	1101.79	1457.26	107123672	-8085	106770278	-361479	0	0	lnc-ANGPT1-1:1	107165875	32807	lnc-ANGPT1-1:1	107165875	32807	ZFPM2-AS1	-1071233	gene	lncRNA	ENSG00000287289.1	KB-1303B4.4	27286	exon	lncRNA	ENSG00000287289.1	KB-1303B4.4	27286	gene	lncRNA	ENSG00000287289.1	KB-1303B4.4	27377	43.3732	0	0	0	0
chr20	21984027	21984839	4	3	2	812	4.7792	3.94718	3.24319	565.805	43.4966	57.6969	17445.9	1341.17	1779.02	21970716	-13312	21705945	-278083	660	0	lnc-PAX1-2:1	21947646	-13245	lnc-PAX1-2:1	21947646	-13245	LINC00261	562833	gene	lncRNA	ENSG00000238034.1	RP5-1185K9.1	-13244	exon	lncRNA	ENSG00000238034.1	RP5-1185K9.1	-13244	gene	lncRNA	ENSG00000238034.1	RP5-1185K9.1	-13757	43.2202	0	0	0	0
chr7	147590170	147590797	4	3	2	627	0.900423	1.26048	1.75773	6.64117	42.2747	55.6446	377.826	2405.07	3165.71	147562846	-27325	147011874	-578297	0	0	lnc-C7orf33-1:2	147671678	80882	lnc-C7orf33-1:2	147671678	80882	GHET1	1396731	gene	protein_coding	ENSG00000174469.23	CNTNAP2	0	exon	protein_coding	ENSG00000174469.23	CNTNAP2	-27913	gene	protein_coding	ENSG00000174469.23	CNTNAP2	0	43.0826	1	0	0	0
chr2	213712884	213713817	4	3	2	933	11.0502	1.39855	14.9457	26.9463	18.3201	23.5558	180.295	122.578	157.61	214078526	364286	213284669	-428216	-62	0	lnc-IKZF2-5:1	213566508	-85190	lnc-IKZF2-5:1	213566508	-85190	LINC00607	1897747	gene	protein_coding	ENSG00000144451.19	SPAG16	0	exon	miRNA	ENSG00000265734.1	MIR4438	44251	gene	protein_coding	ENSG00000144451.19	SPAG16	0	42.9458	1	0	0	0
chr4	76436876	76438762	4	3	3	1886	1.66765	3.26936	1.7131	142.612	53.9945	71.3955	8324.79	3151.86	4167.61	76436302	-575	76435357	-1520	0	0	lnc-CCDC158-3:1	76396268	-15009	lnc-CCDC158-3:1	76396268	-15009	UBE2CP3	-19363745	gene	protein_coding	ENSG00000138771.16	SHROOM3	0	exon	protein_coding	ENSG00000138771.16	SHROOM3	-656	gene	protein_coding	ENSG00000138771.16	SHROOM3	0	42.6625	1	0	0	0
chr2	19877027	19877906	2	3	2	879	0.607402	1.85246	0.444374	363.473	45.7959	60.7875	81794.3	10305.7	13679.3	19881475	0	19901709	23785	0	4252	lnc-TTC32-1:1	19876889	0	lnc-TTC32-1:1	19876889	0	GACAT3	-3789827	gene	lncRNA	ENSG00000228784.9	LINC00954	0	exon	lncRNA	ENSG00000228784.9	LINC00954	0	gene	lncRNA	ENSG00000228784.9	LINC00954	0	42.604	1	0	1	1
chrX	140891217	140893872	4	3	0	2655	3.12217	4.00844	4.45434	0.124709	24.2971	32.0975	2.79971	545.47	720.59	140858532	-32686	140784595	-106623	0	0	lnc-SPANXB1-1:2	140931737	37866	lnc-SPANXB1-1:2	140931737	37866	miR503HG	-6344576	gene	miRNA	ENSG00000221081.1	MIR320D2	32301	exon	miRNA	ENSG00000221081.1	MIR320D2	32301	gene	lncRNA	ENSG00000229269.1	RP11-298A8.2	37990	42.604	0	0	0	0
chr4	61401367	61404717	4	3	2	3350	2.89844	9.20708	4.16405	241.519	41.7622	55.0359	5800.11	1002.92	1321.69	61190121	-211247	61497124	92384	0	0	lnc-TECRL-5:1	61420245	15529	lnc-POLR2B-12:1	61201663	-15599	UBE2CP3	-4328236	gene	protein_coding	ENSG00000150471.17	ADGRL3	0	exon	lncRNA	ENSG00000205682.2	RP11-798L4.1	15530	gene	protein_coding	ENSG00000150471.17	ADGRL3	0	42.585	1	0	0	0
chr2	56507254	56509650	4	3	2	2396	3.07955	4.48081	2.93509	122.725	26.152	34.2473	4181.31	891.014	1166.82	56644015	134173	55693936	-813319	0	0	lnc-CCDC85A-1:2	56523143	13494	lnc-CCDC85A-1:2	56523143	13494	BCYRN1	-9171741	gene	protein_coding	ENSG00000055813.6	CCDC85A	-121082	exon	protein_coding	ENSG00000055813.6	CCDC85A	-121082	gene	protein_coding	ENSG00000055813.6	CCDC85A	-122989	42.3252	0	0	0	0
chr2	83731846	83732722	4	3	2	876	2.68529	1.38321	3.50713	13.6473	21.2498	27.9598	389.132	605.904	797.229	83775008	42202	83284348	-447499	0	85	lnc-DNAH6-9:1	83594955	-136604	lnc-DNAH6-9:1	83594955	-136604	LINC00152	3722060	gene	snRNA	ENSG00000199295.1	RNU6-1312P	-74004	exon	snRNA	ENSG00000199295.1	RNU6-1312P	-74004	gene	lncRNA	ENSG00000232548.1	LINC01809	-208589	42.3252	0	0	0	0
chrY	56858499	56859509	4	3	2	1010	9.38246	6.64611	12.0151	10.4215	31.563	41.6859	86.7363	262.694	346.945	56718242	-140258	56856339	-2161	543	0	lnc-CDY1-21:1	56855537	-2296	lnc-CDY1-21:1	56855537	-2296	NA	NA	gene	processed_pseudogene	ENSG00000235857.1	CTBP2P1	-3011	exon	processed_pseudogene	ENSG00000235857.1	CTBP2P1	-3011	gene	protein_coding	ENSG00000124333.16_PAR_Y	VAMP7	208461	42.1049	0	0	0	0
chr3	155267328	155268428	4	3	0	1100	0.895092	2.61611	1.46083	0.0988798	21.0218	27.6559	6.76873	1439.03	1893.16	155270780	2130	155442884	174437	0	0	lnc-PLCH1-5:1	155250505	0	lnc-PLCH1-5:1	155250505	0	TERC	14496093	gene	lncRNA	ENSG00000241336.2	LINC01487	-8562	exon	lncRNA	ENSG00000241336.2	LINC01487	-8562	gene	lncRNA	ENSG00000241336.2	LINC01487	-9071	42.0074	0	0	1	0
chr8	97427801	97429506	4	3	2	1705	3.98533	3.89504	3.88718	1.81499	43.5244	57.2612	46.6917	1119.69	1473.08	97279946	-147856	97277990	-149812	-996	0	lnc-TSPYL5-4:1	96951863	0	lnc-TSPYL5-4:1	96951863	0	GASL1	5376012	gene	snoRNA	ENSG00000207215.2	SNORD3H	-69323	exon	snoRNA	ENSG00000207215.2	SNORD3H	-69323	gene	protein_coding	ENSG00000147649.10	MTDH	215383	41.9294	0	0	1	0
chr4	152690783	152691477	4	4	1	694	3.43651	1.83712	8.80823	10.1122	15.7245	18.2537	114.804	178.52	207.234	152553836	-136948	152680182	-10602	0	0	lnc-ARFIP1-1:8	152680111	-9104	lnc-ARFIP1-1:8	152680111	-9104	SLC7A11-AS1	-14512607	gene	protein_coding	ENSG00000170006.12	TMEM154	-10771	exon	protein_coding	ENSG00000170006.12	TMEM154	-10771	gene	protein_coding	ENSG00000170006.12	TMEM154	-10914	41.8831	0	0	0	0
chr3	65799918	65801715	3	3	1	1797	2.19511	2.80933	1.26237	32.596	21.7089	28.4973	2582.12	1719.69	2257.44	65889663	87830	66038065	236332	0	0	lnc-SLC25A26-7:1	65843889	42175	lnc-SLC25A26-7:1	65843889	42175	ADAMTS9-AS2	-746480	gene	protein_coding	ENSG00000151276.23	MAGI1	0	exon	processed_pseudogene	ENSG00000223409.1	RPL17P17	42176	gene	protein_coding	ENSG00000151276.23	MAGI1	0	41.826	1	0	0	0
chr9	120601263	120603955	4	3	1	2692	4.66726	2.67437	1.53801	0.697103	54.0744	71.4024	45.325	3515.87	4642.52	120582129	-19135	120580204	-21060	0	0	lnc-CDK5RAP2-1:2	120571746	-21094	lnc-CNTRL-2:2	120793512	189558	NRON	5804087	gene	protein_coding	ENSG00000106780.9	MEGF9	0	exon	protein_coding	ENSG00000106780.9	MEGF9	0	gene	protein_coding	ENSG00000106780.9	MEGF9	1688	41.826	1	0	0	0
chr1	61876297	61879482	4	3	2	3185	7.02225	4.64334	3.98004	0.638591	58.3228	76.8929	16.0448	1465.38	1931.96	61985832	105996	61725454	-150844	0	0	lnc-TM2D1-4:1	61741997	-133874	lnc-TM2D1-4:1	61741997	-133874	FOXD3-AS1	1441403	gene	protein_coding	ENSG00000132849.21	PATJ	0	exon	protein_coding	ENSG00000132849.21	PATJ	-766	gene	protein_coding	ENSG00000132849.21	PATJ	0	41.7773	1	0	0	0
chr4	33383392	33384413	1	3	0	1021	0.52747	1.12251	0.244646	0.114594	44.0254	58.4269	46.8409	17995.6	23882.2	33365027	-18366	33374424	-8969	0	181	lnc-PCDH7-12:1	33433509	49097	lnc-PCDH7-12:1	33433509	49097	LINC02473	-8711825	gene	processed_pseudogene	ENSG00000249766.1	RP11-802H3.1	16126	exon	processed_pseudogene	ENSG00000249766.1	RP11-802H3.1	16126	gene	lncRNA	ENSG00000248417.1	RP11-802H3.2	49153	41.7675	0	0	0	0
chr8	117265174	117266196	4	4	2	1022	4.79514	2.01801	5.17486	3.12003	35.706	28.124	60.2921	689.99	543.473	117275381	9119	117135622	-129553	0	0	lnc-AARD-6:1	117163967	-100922	lnc-AARD-6:1	117163967	-100922	AP005717.1	2601224	gene	lncRNA	ENSG00000286308.1	KB-1670H7.1	0	exon	lncRNA	ENSG00000286308.1	KB-1670H7.1	0	gene	lncRNA	ENSG00000286308.1	KB-1670H7.1	0	41.6042	1	0	0	0
chr18	53781697	53785951	4	4	4	4254	6.53743	5.68303	6.15882	513.788	30.4211	39.4915	8342.31	493.944	641.218	53743428	-38270	54224559	438589	0	0	lnc-MBD2-4:1	53714558	-66913	lnc-MBD2-4:1	53714558	-66913	linc-ROR	3268608	gene	lncRNA	ENSG00000263438.6	LINC01919	-151707	exon	lncRNA	ENSG00000263438.6	LINC01919	-151707	gene	lncRNA	ENSG00000263438.6	LINC01919	-151937	41.5826	0	0	0	0
chr1	184669492	184670794	4	3	0	1302	4.25704	2.78476	3.52689	0.146615	58.4943	77.7436	4.15705	1658.52	2204.31	184669410	-83	184754639	83826	0	-291	lnc-EDEM3-1:1	184669041	0	lnc-EDEM3-1:1	184669041	0	lnc-LAMC2-1:1	-1528211	gene	lncRNA	ENSG00000285847.2	RP4-768P8.2	0	exon	lncRNA	ENSG00000285847.2	RP4-768P8.2	0	gene	lncRNA	ENSG00000285847.2	RP4-768P8.2	0	41.4302	1	0	1	1
chr3	32038984	32040112	4	3	2	1128	6.24435	1.50583	8.2191	1.08185	19.1565	25.119	13.1626	233.074	305.618	32100824	60523	31982069	-56916	569	0	lnc-ZNF860-3:1	32030195	-8307	lnc-ZNF860-3:1	32030195	-8307	LINC00852	-21753239	gene	protein_coding	ENSG00000144645.15	OSBPL10	0	exon	snoRNA	ENSG00000201701.1	ENSG10010135575.1	-1331	gene	protein_coding	ENSG00000144645.15	OSBPL10	0	41.3717	1	0	0	0
chr14	49728644	49731351	1	3	1	2707	1.68896	3.05769	0.323624	0.394573	76.3178	101.035	121.923	23582.3	31220	49767355	35825	49693336	-35309	0	0	lnc-POLE2-1:1	49707666	-19853	lnc-POLE2-1:1	49707666	-19853	LINC01588	196221	gene	protein_coding	ENSG00000197776.8	KLHDC1	0	exon	protein_coding	ENSG00000197776.8	KLHDC1	0	gene	protein_coding	ENSG00000197776.8	KLHDC1	0	41.2683	1	0	0	0
chr5	103967094	103967798	0	3	1	704	0.532783	1.12862	0.20089	5.61179	32.015	42.3383	2793.47	15936.6	21075.4	103947845	-19250	103562812	-404283	0	1037	lnc-C5orf30-10:2	103511893	0	lnc-C5orf30-10:2	103511893	0	RGMB-AS1	-5193626	gene	lncRNA	ENSG00000283462.2	CTC-445B21.1	-75690	exon	lncRNA	ENSG00000283462.2	CTC-445B21.1	-75690	gene	lncRNA	ENSG00000283462.2	CTC-445B21.1	-75763	41.2683	0	0	1	0
chr5	27462571	27464374	4	3	1	1803	9.12678	4.38264	13.7956	0.147531	21.7297	16.954	1.06941	157.511	122.894	27485029	20568	26980815	-481757	0	0	PURPL:28	27472268	7895	PURPL:37	27472300	7927	LINC01021	0	gene	lncRNA	ENSG00000250337.7	PURPL	0	exon	lncRNA	ENSG00000250337.7	PURPL	7850	gene	lncRNA	ENSG00000250337.7	PURPL	0	40.931	1	1	0	0
chr2	233751638	233754850	4	3	2	3212	10.6026	4.91016	17.4492	1.25532	13.4238	16.9031	7.19414	76.9309	96.8702	233756366	1033	233755214	345	0	0	lnc-UGT1A1-1:1	233750616	0	lnc-UGT1A1-1:1	233750616	0	LINC00607	-17902685	gene	unprocessed_pseudogene	ENSG00000248705.1	AC114812.10	0	exon	unprocessed_pseudogene	ENSG00000248705.1	AC114812.10	0	gene	unprocessed_pseudogene	ENSG00000248705.1	AC114812.10	0	40.9291	1	0	1	0
chr6	648658	649784	0	3	1	1126	0.340984	2.01189	0.0299385	1.31644	49.8703	66.22	4397.14	166576	221187	694290	44242	656762	6959	0	1214	lnc-HUS1B-1:1	654104	4321	lnc-IRF4-8:1	659952	10169	FOXCUT	951871	gene	protein_coding	ENSG00000112685.14	EXOC2	0	exon	protein_coding	ENSG00000188996.4	HUS1B	6156	gene	protein_coding	ENSG00000112685.14	EXOC2	0	40.9248	1	0	0	0
chr10	96210326	96211449	3	4	2	1123	0.820508	3.13751	1.91495	173.41	60.227	80.004	9055.55	3145.09	4177.86	96129167	-81160	96156302	-54025	-229	0	lnc-BLNK-1:4	96191698	0	lnc-BLNK-1:5	96204596	-24	ENTPD1-AS1	-120077	gene	protein_coding	ENSG00000095585.17	BLNK	0	exon	protein_coding	ENSG00000095585.17	BLNK	-23	gene	protein_coding	ENSG00000095585.17	BLNK	0	40.8759	1	0	1	0
chr20	394344	394681	4	3	1	337	5.74352	0.594995	7.85321	55.6292	19.7994	25.7522	708.363	252.118	327.919	381164	-13181	408072	13372	0	0	lnc-TBC1D20-3:1	403578	8898	lnc-TBC1D20-3:1	403578	8898	LINC01433	3798252	gene	protein_coding	ENSG00000101255.12	TRIB3	0	exon	protein_coding	ENSG00000101255.12	TRIB3	1518	gene	protein_coding	ENSG00000101255.12	TRIB3	0	40.746	1	0	0	0
chr11	110859927	110861178	2	3	1	1251	0.82584	2.64368	0.902832	1.985	42.9326	56.9946	219.864	4755.33	6312.87	110922197	60844	110901677	40481	0	258	lnc-ARHGAP20-2:1	110889947	28770	lnc-ARHGAP20-2:1	110889947	28770	MIR100HG	11167148	gene	processed_pseudogene	ENSG00000255149.1	RP11-97I14.1	15817	exon	processed_pseudogene	ENSG00000255149.1	RP11-97I14.1	15817	gene	protein_coding	ENSG00000137727.13	ARHGAP20	-146949	40.7107	0	0	0	0
chr2	140034013	140036619	4	3	2	2606	3.70291	3.66803	4.688	18.8763	23.2144	30.7037	402.651	495.188	654.942	140002374	-31640	140495509	458872	0	0	lnc-SPOPL-17:1	139982683	-51030	lnc-SPOPL-17:1	139982683	-51030	ZEB2-AS1	4481360	gene	misc_RNA	ENSG00000240977.3	RN7SL283P	-51027	exon	misc_RNA	ENSG00000240977.3	RN7SL283P	-51027	gene	lncRNA	ENSG00000224028.1	LINC01853	67153	40.7009	0	0	0	0
chr1	117349554	117350863	4	3	2	1309	2.31234	1.47215	3.21039	14.6677	31.0937	41.1099	456.882	968.534	1280.53	117321374	-28181	117367463	16582	0	-675	lnc-VTCN1-3:4	117362802	11940	lnc-VTCN1-3:4	117362802	11940	LAMTOR5‚àíAS1	-6905738	gene	lncRNA	ENSG00000271427.1	RP11-188D8.1	14037	exon	lncRNA	ENSG00000271427.1	RP11-188D8.1	14037	gene	protein_coding	ENSG00000198162.12	MAN1A2	17624	40.6522	0	0	0	0
chr5	145818531	145822749	4	4	3	4218	15.4991	6.09092	22.0983	6.81442	16.9034	20.6716	30.8369	76.4918	93.5437	145920723	97891	145835064	12296	0	0	lnc-PRELID2-5:1	145819687	0	lnc-PRELID2-5:2	145834651	11903	SPRY4-IT1	-3500365	gene	protein_coding	ENSG00000186314.12	PRELID2	0	exon	protein_coding	ENSG00000186314.12	PRELID2	0	gene	protein_coding	ENSG00000186314.12	PRELID2	0	40.4928	1	0	1	0
chr7	110674099	110675269	2	3	1	1170	3.87342	1.97509	0.492829	13.8909	22.3515	29.3293	2818.6	4535.35	5951.2	110579730	-94370	111091021	415733	0	0	lnc-DOCK4-8:1	110663300	0	lnc-DOCK4-8:2	110663207	0	KMT2E-AS1	-5659779	gene	protein_coding	ENSG00000184903.10	IMMP2L	0	exon	protein_coding	ENSG00000184903.10	IMMP2L	-9087	gene	protein_coding	ENSG00000184903.10	IMMP2L	0	40.4318	1	0	1	0
chrX	44781942	44783670	4	3	3	1728	3.32465	3.15285	2.84603	295.982	18.1674	23.8997	10399.8	638.342	839.757	45320591	536831	44844015	60328	0	0	lnc-FUNDC1-1:1	44772774	-8882	lnc-FUNDC1-1:1	44772774	-8882	LINC01186	1473090	gene	misc_RNA	ENSG00000242065.3	RN7SL291P	-8881	exon	misc_RNA	ENSG00000242065.3	RN7SL291P	-8881	gene	protein_coding	ENSG00000147050.17	KDM6A	90044	40.4318	0	0	0	0
chr11	96271534	96273275	4	3	1	1741	11.4018	3.55152	19.2726	1.02073	11.7933	15.4258	5.29627	61.1918	80.0397	96273171	0	96342937	69642	0	0	lnc-MAML2-6:1	96385965	112691	lnc-MAML2-6:1	96385965	112691	RAB30-AS1	-13163746	gene	protein_coding	ENSG00000184384.14	MAML2	0	exon	protein_coding	ENSG00000184384.14	MAML2	68109	gene	protein_coding	ENSG00000184384.14	MAML2	0	40.3874	1	0	0	1
chr8	10985687	10989349	3	3	2	3662	3.68163	6.53561	1.8959	0.46092	129.273	171.494	24.3114	6818.58	9045.5	10967269	-18419	11071801	82435	0	0	lnc-PINX1-83:1	11022859	33511	lnc-PINX1-83:1	11022859	33511	LINC00599	-1079010	gene	protein_coding	ENSG00000171044.11	XKR6	0	exon	protein_coding	ENSG00000171044.11	XKR6	13040	gene	protein_coding	ENSG00000171044.11	XKR6	0	40.3733	1	0	0	0
chr14	73332970	73333621	4	3	3	651	3.87337	1.57642	6.55527	179.042	15.6584	20.6041	2731.26	238.867	314.313	73366979	33289	73416283	82644	0	-1083	lnc-NUMB-1:10	73297260	0	lnc-HEATR4-2:1	73301394	-30090	HIF1A-AS2	-11581872	gene	protein_coding	ENSG00000133961.21	NUMB	0	exon	protein_coding	ENSG00000133961.21	NUMB	-9741	gene	protein_coding	ENSG00000133961.21	NUMB	0	40.2626	1	0	1	0
chr13	21356692	21358068	4	3	3	1376	8.56199	2.3493	14.3177	3.26855	21.0889	27.7951	22.8287	147.292	194.13	21362188	0	21288422	-68271	0	0	lnc-ZDHHC20-5:2	21356436	0	lnc-ZDHHC20-5:2	21356436	0	LINC00539	-7972	gene	processed_pseudogene	ENSG00000235076.2	GAPDHP52	306	exon	processed_pseudogene	ENSG00000235076.2	GAPDHP52	306	gene	lncRNA	ENSG00000224429.8	LINC00539	-8010	40.153	0	0	1	1
chr3	86771549	86774490	4	3	0	2941	4.61933	4.44712	2.61849	0.171931	149.397	198.4	6.56604	5705.48	7576.9	86819306	44530	86990911	216402	0	0	lnc-CHMP2B-4:1	86741745	0	lnc-CHMP2B-4:1	86741745	0	SAMMSON	-16253486	gene	processed_pseudogene	ENSG00000277746.1	RP11-43A1.1	42251	exon	processed_pseudogene	ENSG00000277746.1	RP11-43A1.1	42251	gene	protein_coding	ENSG00000206538.9	VGLL3	102600	40.153	0	0	1	0
chr2	67160141	67162560	4	3	4	2419	5.97792	5.45301	6.2116	8.12596	42.5982	56.076	130.819	685.784	902.762	67146816	-13326	67397292	234713	0	0	LINC01829:47	67124669	0	LINC01829:47	67124669	0	BCYRN1	-19824628	gene	lncRNA	ENSG00000236780.7	LINC01829	0	exon	lncRNA	ENSG00000236780.7	LINC01829	1978	gene	lncRNA	ENSG00000236780.7	LINC01829	0	40.1492	1	0	1	0
chr11	101520173	101522798	4	3	2	2625	16.5967	9.08435	14.7544	109.687	11.7101	14.9415	743.421	79.3667	101.269	101341305	-178869	101130462	-389712	0	0	lnc-TRPC6-1:1	101504704	0	lnc-TRPC6-1:1	101504704	0	RAB30-AS1	-18412385	gene	protein_coding	ENSG00000137672.13	TRPC6	0	exon	miRNA	ENSG00000263885.1	MIR3920	-268	gene	protein_coding	ENSG00000137672.13	TRPC6	0	40.1356	1	0	1	0
chr1	18388180	18390991	4	4	3	2811	3.67096	5.18931	3.42343	9.86367	80.6797	106.055	288.122	2356.69	3097.91	18391172	0	18631538	240528	0	0	lnc-IGSF21-1:1	18385828	0	lnc-IGSF21-1:1	18385828	0	FLJ37453	-2540034	gene	lncRNA	ENSG00000225387.1	RP11-422P22.1	0	exon	lncRNA	ENSG00000225387.1	RP11-422P22.1	0	gene	lncRNA	ENSG00000225387.1	RP11-422P22.1	0	39.9652	1	0	1	1
chr17	30288142	30289169	0	3	0	1027	0.181154	1.48749	0.156371	0.190109	39.426	52.0703	121.576	25213.2	33299.3	30274247	-13896	30291719	2531	0	736	lnc-BLMH-2:1	30290989	1821	lnc-SLC6A4-4:1	30266884	-16650	SUZ12P1	420131	gene	snRNA	ENSG00000222679.1	RNU6-1267P	0	exon	snRNA	ENSG00000222679.1	RNU6-1267P	0	gene	protein_coding	ENSG00000108578.15	BLMH	0	39.8156	1	0	0	0
chr3	25847929	25851407	4	3	3	3478	7.36325	6.33016	7.4302	240.526	57.4828	67.1133	3237.14	773.638	903.25	25848255	0	25790363	-57567	0	0	lnc-NGLY1-4:1	25833538	0	lnc-NGLY1-4:1	25833538	0	LINC00852	-15562184	gene	lncRNA	ENSG00000230891.7	LINC00692	7119	exon	lncRNA	ENSG00000230891.7	LINC00692	7119	gene	lncRNA	ENSG00000230891.7	LINC00692	7393	39.5368	0	0	1	1
chr6	37830101	37831964	3	3	2	1863	4.00662	3.7693	3.42986	103.267	34.1266	44.9049	3010.83	994.984	1309.23	37820018	-10084	37819783	-10319	0	0	lnc-MDGA1-3:1	37832921	958	lnc-MDGA1-3:1	37832921	958	PANDAR	-1154976	gene	protein_coding	ENSG00000156639.12	ZFAND3	0	exon	misc_RNA	ENSG00000243313.2	RN7SL285P	959	gene	protein_coding	ENSG00000156639.12	ZFAND3	0	39.5368	1	0	0	0
chr5	145456700	145458763	4	3	2	2063	5.01885	3.23868	7.25357	10.0465	30.8181	40.7923	138.505	424.869	562.375	145462835	3875	145835064	376282	0	0	lnc-PRELID2-1:1	145439803	0	lnc-PRELID2-1:1	145439803	0	SPRY4-IT1	-3138534	gene	lncRNA	ENSG00000248125.2	CTB-73N10.1	-5592	exon	lncRNA	ENSG00000248125.2	CTB-73N10.1	-5592	gene	lncRNA	ENSG00000248125.2	CTB-73N10.1	-6046	39.5272	0	0	1	0
chr2	173385936	173386485	4	3	0	549	2.24311	1.01823	2.72522	0	32.8039	43.3901	0	1203.72	1592.17	173403305	16635	173355094	-30843	-719	0	lnc-SP3-2:1	173338339	-29729	lnc-SP3-2:1	173338339	-29729	MAP3K20-AS1	-103901	gene	protein_coding	ENSG00000144354.14	CDCA7	-16939	exon	protein_coding	ENSG00000144354.14	CDCA7	-16939	gene	protein_coding	ENSG00000144354.14	CDCA7	-18303	39.5233	0	0	0	0
chr10	108752537	108753791	4	4	3	1254	9.06291	2.99944	15.4747	2.6082	13.0734	17.1326	16.8547	84.4823	110.713	108761619	7779	109427102	673294	261	0	lnc-ADD3-3:2	108710517	0	lnc-ADD3-3:2	108710517	0	ADD3-AS1	1186314	gene	lncRNA	ENSG00000223381.2	LINC02661	0	exon	lncRNA	ENSG00000223381.2	LINC02661	7779	gene	lncRNA	ENSG00000223381.2	LINC02661	0	39.426	1	0	1	0
chr3	109341815	109342304	4	3	0	489	2.86113	0.803554	3.0751	0.248038	12.3482	16.1656	8.06603	401.554	525.696	109338734	-3082	109316557	-25259	0	-1228	lnc-C3orf85-4:8	109338658	0	lnc-C3orf85-4:8	109338658	0	LINC00636	-1412909	gene	protein_coding	ENSG00000121570.12	DPPA4	-4243	exon	protein_coding	ENSG00000121570.12	DPPA4	-4243	gene	protein_coding	ENSG00000121570.12	DPPA4	-4352	39.4207	0	0	1	0
chr1	171503623	171505911	4	3	2	2288	8.86036	3.40432	15.9213	1.71596	55.1178	73.0425	10.7778	346.19	458.773	171485735	-17889	171485804	-17820	0	0	lnc-MYOCOS-1:1	171492410	-10905	lnc-MYOCOS-1:1	171492410	-10905	GAS5	2352649	gene	protein_coding	ENSG00000117523.17	PRRC2C	0	exon	protein_coding	ENSG00000117523.17	PRRC2C	3650	gene	protein_coding	ENSG00000117523.17	PRRC2C	0	39.4198	1	0	0	0
chr4	55254648	55257789	4	3	3	3141	7.08619	6.36696	5.61738	53.3255	19.4383	25.4698	949.294	346.038	453.41	55245889	-8760	55346162	88354	0	0	lnc-KDR-7:1	55241239	-13183	lnc-KDR-7:1	55241239	-13183	UBE2CP3	1814895	gene	processed_pseudogene	ENSG00000250812.2	RP11-530I17.2	-34675	exon	processed_pseudogene	ENSG00000250812.2	RP11-530I17.2	-34675	gene	processed_pseudogene	ENSG00000250464.1	LRRC34P2	55498	39.3569	0	0	0	0
chr4	80171247	80172837	3	3	2	1590	1.21477	3.2479	1.36498	25.0752	47.8443	63.4192	1837.04	3505.14	4646.17	80183424	8169	80184267	11411	0	1603	lnc-ANTXR2-1:5	80181266	8430	lnc-ANTXR2-1:5	80181266	8430	UBE2CP3	-23098116	gene	processed_pseudogene	ENSG00000244002.1	RPSAP39	-9236	exon	processed_pseudogene	ENSG00000244002.1	RPSAP39	-9236	gene	lncRNA	ENSG00000248719.2	RP11-377G16.2	10589	39.258	0	0	0	0
chr12	41910716	41912889	4	3	2	2173	5.50916	6.49581	8.53108	16.4795	11.7738	15.0763	193.17	138.011	176.722	41945148	30434	42144699	231791	678	0	lnc-GXYLT1-1:1	41829897	0	lnc-GXYLT1-1:1	41829897	0	AC008124.1	3805158	gene	lncRNA	ENSG00000257239.1	RP11-630C16.2	0	exon	processed_pseudogene	ENSG00000257128.1	RP11-2A1.1	0	gene	lncRNA	ENSG00000257239.1	RP11-630C16.2	0	39.1606	1	0	1	0
chr9	71349198	71349965	4	4	2	767	1.28937	0.683933	2.57023	26.0279	32.4424	43.0077	1012.67	1262.24	1673.3	71385196	34976	71147618	-201581	0	0	lnc-C9orf85-8:1	71250489	-69045	lnc-C9orf85-8:1	71250489	-69045	BANCR	-2038088	gene	protein_coding	ENSG00000083067.24	TRPM3	0	exon	protein_coding	ENSG00000083067.24	TRPM3	96689	gene	protein_coding	ENSG00000083067.24	TRPM3	0	39.1605	1	0	0	0
chr21	24884468	24886526	4	3	1	2058	10.2404	2.57009	13.6073	0.363036	51.7245	68.0702	2.66794	380.123	500.247	24952151	65383	25607246	720702	0	0	LINC01692:5	24840549	0	LINC01692:5	24840549	0	MIR155HG	675384	gene	lncRNA	ENSG00000226983.3	LINC01692	0	exon	lncRNA	ENSG00000227090.1	AP000402.3	151	gene	lncRNA	ENSG00000226983.3	LINC01692	0	39.0376	1	0	1	0
chr15	76570570	76573093	4	3	4	2523	6.9423	4.43168	8.19185	2.10267	29.9129	39.3116	25.6678	365.155	479.886	76493264	-77307	76618250	45138	0	0	lnc-ETFA-4:1	76471261	0	lnc-ETFA-4:1	76471261	0	LOXL1-AS1	-2642323	gene	protein_coding	ENSG00000140386.13	SCAPER	0	exon	protein_coding	ENSG00000140386.13	SCAPER	1066	gene	protein_coding	ENSG00000140386.13	SCAPER	0	39.0026	1	0	1	0
chr5	59140174	59142280	4	3	1	2106	2.91967	3.21111	3.60155	2.62763	29.3955	38.9452	72.9585	816.192	1081.35	59064123	-76052	58583316	-556859	0	0	lnc-DEPDC1B-5:2	59174349	32070	lnc-RAB3C-1:1	59039760	-76672	PART1	1345434	gene	protein_coding	ENSG00000113448.19	PDE4D	0	exon	protein_coding	ENSG00000113448.19	PDE4D	14787	gene	protein_coding	ENSG00000113448.19	PDE4D	0	39.0008	1	0	0	0
chr6	25759526	25760443	4	3	2	917	1.05494	1.20222	3.8066	27.8063	61.0629	81.0938	730.476	1604.13	2130.35	25697495	-62032	25727200	-32327	0	0	lnc-HIST1H2BA-2:2	25732307	-21869	lnc-HIST1H2BA-2:2	25732307	-21869	HCG11	761267	gene	protein_coding	ENSG00000146039.11	SLC17A4	0	exon	protein_coding	ENSG00000146039.11	SLC17A4	1481	gene	protein_coding	ENSG00000146039.11	SLC17A4	0	38.9791	1	0	0	0
chr6	161753809	161755041	4	3	4	1232	4.56072	3.12217	8.82747	67.49	43.5059	57.3608	764.545	492.846	649.799	161561227	-192583	161419631	-334179	0	-6507	lnc-AGPAT4-2:1	161563634	-188443	lnc-AGPAT4-2:1	161563634	-188443	EZR-AS1	-2931558	gene	protein_coding	ENSG00000185345.23	PRKN	0	exon	protein_coding	ENSG00000185345.23	PRKN	30732	gene	protein_coding	ENSG00000185345.23	PRKN	0	38.9749	1	0	0	0
chr6	157387292	157388514	4	3	2	1222	3.58031	2.42289	5.57393	60.5282	15.1027	19.7139	1085.92	270.952	353.68	157365517	-21776	157381428	-5865	0	0	lnc-ARID1B-5:1	157399157	10644	lnc-ARID1B-5:1	157399157	10644	EZR-AS1	1429466	gene	protein_coding	ENSG00000175048.17	ZDHHC14	0	exon	protein_coding	ENSG00000175048.17	ZDHHC14	-5026	gene	protein_coding	ENSG00000175048.17	ZDHHC14	0	38.8135	1	0	0	0
chr10	81119356	81119882	2	3	1	526	0.522138	1.42612	0.588824	9.50697	14.8035	19.4892	1614.57	2514.08	3309.85	81261749	141813	81526189	406288	0	-121	lnc-DYDC1-10:1	80940664	-178156	lnc-DYDC1-10:1	80940664	-178156	LINC00857	-899700	gene	processed_pseudogene	ENSG00000226466.2	RPA2P2	16659	exon	processed_pseudogene	ENSG00000226466.2	RPA2P2	16659	gene	processed_pseudogene	ENSG00000231060.1	FARSBP1	-342176	38.8039	0	0	0	0
chr19	15064587	15065045	4	3	2	458	12.233	1.54574	17.8665	158.5	13.888	18.0445	887.137	77.732	100.996	15052843	-11745	15052451	-12137	-850	0	lnc-OR7C2-1:2	14939433	0	lnc-OR7C2-1:2	14939433	0	UCA1	763162	gene	protein_coding	ENSG00000105141.6	CASP14	-6294	exon	protein_coding	ENSG00000105141.6	CASP14	-6294	gene	protein_coding	ENSG00000105141.6	CASP14	-8603	38.6321	0	0	1	0
chr6	145208316	145210277	4	3	2	1961	2.57339	2.82156	3.46371	1.41617	47.2154	62.6552	40.8859	1363.14	1808.9	145170533	-37784	145108426	-99891	0	0	lnc-UTRN-2:1	145148695	-53866	lnc-UTRN-2:1	145148695	-53866	LUADT1	1948649	gene	lncRNA	ENSG00000285598.1	RP11-324P13.1	86269	exon	lncRNA	ENSG00000285598.1	RP11-324P13.1	86269	gene	lncRNA	ENSG00000285598.1	RP11-324P13.1	86318	38.5833	0	0	0	0
chr20	15969887	15972008	4	3	2	2121	11.2207	3.64356	20.639	20.3379	24.5347	29.1297	98.541	118.875	141.139	15894331	-75557	16195551	223526	0	0	lnc-KIF16B-41:1	15892332	0	lnc-KIF16B-41:1	15892332	0	LINC00261	6575664	gene	lncRNA	ENSG00000286546.1	RP5-841K13.1	0	exon	protein_coding	ENSG00000172264.18	MACROD2	-2257	gene	protein_coding	ENSG00000172264.18	MACROD2	0	38.5147	1	0	1	0
chr16	79725004	79725497	2	3	1	493	0.15983	1.65002	0.343553	0.195514	22.9447	30.2695	56.9094	6678.66	8810.72	79726676	861	79815064	89548	0	-3303	LINC01229:11	79723604	0	LINC01229:11	79723604	0	ARLNC1	1100578	gene	lncRNA	ENSG00000261390.6	MAFTRR	0	exon	lncRNA	ENSG00000260876.6	LINC01229	0	gene	lncRNA	ENSG00000261390.6	MAFTRR	0	38.4799	1	0	1	0
chr1	33444561	33445837	4	3	3	1276	15.8029	2.95652	21.4816	15.5122	16.3899	21.3306	72.2115	76.2972	99.2971	33465327	19324	33430635	-13927	-131	0	lnc-PHC2-4:1	33372325	-13510	lnc-ZSCAN20-1:1	33420791	-23217	SNHG12	-4861430	gene	protein_coding	ENSG00000134686.19	PHC2	-13466	exon	protein_coding	ENSG00000134686.19	PHC2	-13466	gene	protein_coding	ENSG00000134686.19	PHC2	-13586	38.3182	0	0	0	0
chr2	83866749	83868987	1	3	1	2238	3.34594	2.70505	0.4007	2.48451	99.1022	131.664	620.042	24732.3	32858.3	83862388	-4362	84271630	402625	336	0	lnc-SUCLG1-8:1	83874707	5721	lnc-SUCLG1-7:1	83877726	8740	LINC00152	3585795	gene	processed_pseudogene	ENSG00000228225.1	CRLF3P3	162154	exon	processed_pseudogene	ENSG00000228225.1	CRLF3P3	162154	gene	lncRNA	ENSG00000232548.1	LINC01809	-343492	38.3045	0	0	0	0
chr9	76421697	76423556	4	3	3	1859	20.715	3.65269	28.2739	2.90779	12.2384	15.87	10.2844	43.2853	56.1296	76360569	-61129	76420121	-1577	0	0	lnc-PCSK5-2:1	76419933	-1067	lnc-PCSK5-2:1	76419933	-1067	PCA3	268425	gene	protein_coding	ENSG00000187210.14	GCNT1	0	exon	processed_pseudogene	ENSG00000233814.1	H3P32	-1066	gene	protein_coding	ENSG00000187210.14	GCNT1	0	38.2851	1	0	0	0
chr11	36160641	36161927	3	3	2	1286	2.01395	4.78442	1.82604	37.5469	41.7254	55.3104	2056.19	2285.02	3028.97	35918716	-241926	36289275	127329	0	0	lnc-COMMD9-4:1	36063282	-82741	lnc-COMMD9-4:1	36063282	-82741	WT1-AS	-3701873	gene	protein_coding	ENSG00000179241.13	LDLRAD3	0	exon	protein_coding	ENSG00000179241.13	LDLRAD3	1373	gene	protein_coding	ENSG00000179241.13	LDLRAD3	0	38.2011	1	0	0	0
chr1	210258648	210261091	4	3	2	2443	6.23371	6.44978	4.81139	60.9834	41.9978	55.1261	1267.48	872.883	1145.74	210272217	10887	210328229	67119	0	0	lnc-SERTAD4-1:1	210234826	-1770	lnc-SERTAD4-1:1	210234826	-1770	MIR205HG	-825811	gene	processed_pseudogene	ENSG00000228110.4	ST13P19	4546	exon	processed_pseudogene	ENSG00000228110.4	ST13P19	4546	gene	processed_pseudogene	ENSG00000228110.4	ST13P19	5093	38.1426	0	0	0	0
chr16	59009806	59010237	4	3	0	431	5.23208	0.742189	14.13	0.0508885	10.0722	13.1807	0.360145	71.282	93.2817	58959245	-50562	58734396	-275411	-894	0	lnc-SETD6-1:2	58749637	0	lnc-SETD6-1:2	58749637	0	MT1DP	-2365021	gene	lncRNA	ENSG00000245768.7	RP11-410D17.2	0	exon	misc_RNA	ENSG00000275808.1	Metazoa_SRP	-5312	gene	lncRNA	ENSG00000245768.7	RP11-410D17.2	0	38.1426	1	0	1	0
chr6	84807455	84809061	4	3	2	1606	2.12054	2.80933	2.2488	9.72981	34.4637	45.5784	432.666	1532.53	2026.78	84784772	-22684	84813162	4083	0	0	TBX18-AS1:16	84689504	-97878	TBX18-AS1:16	84689504	-97878	SNHG5	841431	gene	lncRNA	ENSG00000287294.1	RP1-33L1.2	-37236	exon	lncRNA	ENSG00000287294.1	RP1-33L1.2	-37236	gene	lncRNA	ENSG00000287294.1	RP1-33L1.2	-38202	38.1426	0	0	0	0
chr11	110741352	110743879	4	3	1	2527	5.80744	4.49003	6.13966	0.392526	46.0078	60.423	6.39329	749.353	984.142	110583730	-157623	110713165	-28188	0	0	lnc-FDX1-3:1	110712562	-26429	lnc-FDX1-3:1	110712562	-26429	MIR100HG	11284447	gene	protein_coding	ENSG00000137727.13	ARHGAP20	-28163	exon	protein_coding	ENSG00000137727.13	ARHGAP20	-28163	gene	protein_coding	ENSG00000137727.13	ARHGAP20	-28374	37.9319	0	0	0	0
chr1	71714003	71716354	4	3	2	2351	7.59766	4.98376	6.44409	8.91352	90.0617	119.585	138.321	1397.59	1855.73	71976363	259977	71190676	-523328	0	0	lnc-ZRANB2-4:1	71697935	-10599	lnc-ZRANB2-4:1	71697935	-10599	FOXD3-AS1	-8389563	gene	protein_coding	ENSG00000172260.15	NEGR1	0	exon	protein_coding	ENSG00000172260.15	NEGR1	-10598	gene	protein_coding	ENSG00000172260.15	NEGR1	0	37.6883	1	0	0	0
chr11	77569933	77571373	4	3	0	1440	2.05129	1.47215	4.51346	0.158572	29.292	38.6578	3.5133	648.991	856.5	77571685	0	77589622	18230	0	0	lnc-CLNS1A-3:3	77514935	0	lnc-AQP11-4:1	77473370	0	ARAP1-AS1	-4876126	gene	protein_coding	ENSG00000074201.9	CLNS1A	0	exon	snRNA	ENSG00000238880.1	RNU7-59P	-2939	gene	protein_coding	ENSG00000074201.9	CLNS1A	0	37.5849	1	0	1	1
chr13	80500621	80501842	4	3	0	1221	3.33531	0.653251	4.00878	0.193374	41.2995	54.6927	4.82377	1030.23	1364.32	80363365	-137257	80340986	-159636	0	0	lnc-NDFIP2-8:1	80356317	-137023	lnc-NDFIP2-8:1	80356317	-137023	MIR17HG	10845979	gene	processed_pseudogene	ENSG00000227862.1	HNRNPA1P31	117257	exon	processed_pseudogene	ENSG00000227862.1	HNRNPA1P31	117257	gene	protein_coding	ENSG00000136158.12	SPRY2	-160000	37.5849	0	0	0	0
chr17	82503771	82504645	4	3	1	874	5.23201	3.18965	9.42561	0.727198	13.5574	17.7032	7.71513	143.835	187.82	82458902	-44870	82519684	15022	0	0	lnc-NARF-2:3	82493118	-6642	lnc-NARF-2:3	82493118	-6642	RP13-650J16.1	-464392	gene	protein_coding	ENSG00000141562.18	NARF	-13234	exon	protein_coding	ENSG00000141562.18	NARF	-13234	gene	protein_coding	ENSG00000141568.21	FOXK2	15664	37.4212	0	0	0	0
chr14	39161048	39161822	3	3	1	774	2.27502	1.14707	1.02414	1.52066	20.7698	27.4193	148.481	2028.02	2677.29	39183315	17267	39170045	8204	0	0	lnc-TRAPPC6B-3:2	39149989	0	lnc-TRAPPC6B-1:1	39174884	13063	AL132639.3	13064	gene	protein_coding	ENSG00000182400.15	TRAPPC6B	0	exon	protein_coding	ENSG00000182400.15	TRAPPC6B	-1498	gene	protein_coding	ENSG00000182400.15	TRAPPC6B	0	37.3646	1	0	1	0
chr17	11014259	11016402	2	3	0	2143	3.85747	4.14029	2.13938	0.182411	47.2566	62.536	8.52634	2208.89	2923.09	10985078	-29182	11261414	244993	0	0	lnc-ADPRM-5:5	10844896	-133166	lnc-ADPRM-5:5	10844896	-133166	LINC00324	-2790217	gene	lncRNA	ENSG00000263508.6	RP11-963H4.3	-133364	exon	lncRNA	ENSG00000285220.1	RP11-963H4.8	-133364	gene	lncRNA	ENSG00000285220.1	RP11-963H4.8	-133788	37.3646	0	0	0	0
chr14	84867240	84868298	2	3	3	1058	0.719269	3.37364	0.434313	369.499	61.0605	81.1651	85076.6	14059.1	18688.2	84738548	-128693	85254086	385769	0	0	lnc-GALC-15:1	84998277	129980	lnc-GALC-15:1	84998277	129980	AL512791.2	5515068	gene	processed_pseudogene	ENSG00000258506.2	RP11-688D15.1	82977	exon	processed_pseudogene	ENSG00000258506.2	RP11-688D15.1	82977	gene	lncRNA	ENSG00000259044.1	RP11-789A21.1	334936	37.3061	0	0	0	0
chr2	176740548	176742023	4	3	0	1475	4.43281	3.74474	3.7688	0.115107	31.0437	40.9438	3.05421	823.705	1086.39	176747768	5604	176489886	-250663	0	0	lnc-NFE2L2-5:3	176724267	0	lnc-NFE2L2-5:3	176724267	0	LINC01116	-102618	gene	lncRNA	ENSG00000230552.6	AC092162.1	0	exon	lncRNA	ENSG00000230552.6	AC092162.1	11378	gene	lncRNA	ENSG00000224577.3	LINC01117	0	37.3061	1	0	1	0
chr3	9351597	9353461	4	3	3	1864	4.73125	4.41944	1.29635	6.12166	29.6142	38.5898	472.223	2284.43	2976.8	9385923	27033	9363024	9544	0	0	THUMPD3-AS1:21	9349688	0	THUMPD3-AS1:21	9349688	0	LINC00852	930959	gene	lncRNA	ENSG00000206573.9	THUMPD3-AS1	0	exon	lncRNA	ENSG00000206573.9	THUMPD3-AS1	-1531	gene	protein_coding	ENSG00000196220.16	SRGAP3	0	37.238	1	0	1	0
chr15	46170104	46173665	4	3	2	3561	7.47506	4.73228	5.35809	9.58973	17.7461	23.1389	178.977	331.202	431.85	46299676	125785	45635008	-535097	0	0	lnc-SLC30A4-3:1	46099192	-69713	lnc-SLC30A4-3:1	46099192	-69713	OIP5-AS1	-4860368	gene	processed_pseudogene	ENSG00000259743.2	RP11-315O8.1	-69712	exon	processed_pseudogene	ENSG00000259743.2	RP11-315O8.1	-69712	gene	processed_pseudogene	ENSG00000259743.2	RP11-315O8.1	-70194	36.8069	0	0	0	0
chr3	128040001	128042402	3	3	2	2401	3.31391	4.04223	2.85044	0.34763	81.4389	107.913	12.1957	2857.07	3785.85	128044203	1686	128052377	9956	0	0	lnc-RUVBL1-1:2	128033437	0	lnc-RUVBL1-1:2	128033437	0	NCK1-AS1	8792944	gene	protein_coding	ENSG00000074416.15	MGLL	0	exon	protein_coding	ENSG00000074416.15	MGLL	1686	gene	protein_coding	ENSG00000074416.15	MGLL	0	36.8069	1	0	1	0
chr6	127040156	127041431	2	3	0	1275	2.08859	1.93218	0.656907	0.220019	58.609	77.8965	33.4932	8921.96	11858.1	127029121	-11036	127118659	77209	0	0	lnc-ECHDC1-4:1	126419347	0	lnc-ECHDC1-4:1	126419347	0	LOC100507477	12934922	gene	transcribed_processed_pseudogene	ENSG00000286215.1	VIM2P	0	exon	transcribed_processed_pseudogene	ENSG00000286215.1	VIM2P	-11035	gene	transcribed_processed_pseudogene	ENSG00000286215.1	VIM2P	0	36.8069	1	0	1	0
chr2	169187080	169189085	4	3	0	2005	5.91935	2.79088	2.42808	0.175311	21.3247	27.6118	7.22016	878.253	1137.18	169153754	-33327	169081364	-105717	-17	0	lnc-DHRS9-2:1	169115194	-71401	lnc-DHRS9-2:1	169115194	-71401	MAP3K20-AS1	3977362	gene	protein_coding	ENSG00000081479.15	LRP2	0	exon	protein_coding	ENSG00000081479.15	LRP2	0	gene	protein_coding	ENSG00000081479.15	LRP2	0	36.6877	1	0	0	0
chr7	70851192	70852167	4	3	2	975	3.282	1.05503	3.90519	5.76655	43.5274	57.091	147.664	1114.61	1461.93	70928287	75482	71132191	280005	0	-1056	lnc-AUTS2-3:1	70837737	-13180	lnc-AUTS2-3:1	70837737	-13180	SBDSP1	1977259	gene	processed_pseudogene	ENSG00000236978.1	RP11-575M4.1	-13179	exon	processed_pseudogene	ENSG00000236978.1	RP11-575M4.1	-13179	gene	protein_coding	ENSG00000158321.18	AUTS2	-61445	36.5414	0	0	0	0
chr3	15457511	15458867	4	3	2	1356	2.20577	1.87081	3.22025	3.38642	66.5286	88.3565	105.16	2065.95	2743.78	15451789	-5723	15427650	-29862	0	0	EAF1-AS1:1	15439198	-1572	EAF1-AS1:1	15439198	-1572	LINC00852	-5171766	gene	protein_coding	ENSG00000206561.14	COLQ	0	exon	protein_coding	ENSG00000206561.14	COLQ	0	gene	protein_coding	ENSG00000206561.14	COLQ	-1052	36.5281	1	0	0	0
chr12	63808419	63811814	4	3	1	3395	8.22099	6.39454	7.93182	11.0912	19.4869	25.2609	139.831	245.68	318.475	63808940	0	63780075	-28345	0	0	RXYLT1-AS1:4	63808844	0	RXYLT1-AS1:4	63808844	0	LINC02231	1109032	gene	lncRNA	ENSG00000255850.2	RXYLT1-AS1	0	exon	protein_coding	ENSG00000118600.12	RXYLT1	0	gene	lncRNA	ENSG00000255850.2	RXYLT1-AS1	0	36.4983	1	0	1	1
chr6	157307059	157307772	4	3	1	713	5.47707	2.01801	13.5884	1.32497	15.5468	20.4802	9.75073	114.412	150.719	157323136	15167	157323331	15540	0	1264	lnc-SERAC1-13:1	157291851	0	lnc-SERAC1-12:1	157310589	2818	EZR-AS1	1510208	gene	protein_coding	ENSG00000215712.11	TMEM242	0	exon	processed_pseudogene	ENSG00000217783.2	LDHAL6FP	-6933	gene	protein_coding	ENSG00000215712.11	TMEM242	0	36.4925	1	0	1	0
chr3	100960971	100961799	4	3	0	828	2.4029	1.78498	1.95687	0.0949969	25.1854	33.282	4.85454	1287.03	1700.78	100926694	-34278	101104027	142212	0	0	lnc-IMPG2-2:1	100910974	-48797	lnc-TOMM70-3:1	100774603	-182345	LINC00636	6872788	gene	protein_coding	ENSG00000154175.18	ABI3BP	0	exon	snRNA	ENSG00000201642.1	RNU6-865P	-8238	gene	protein_coding	ENSG00000154175.18	ABI3BP	0	36.4696	1	0	0	0
chr3	172733467	172735157	3	3	0	1690	2.01395	2.11005	1.28134	0.167404	49.5905	65.623	13.0648	3870.2	5121.42	172724347	-9121	172750728	15554	0	0	lnc-NCEH1-3:1	172748905	13749	lnc-NCEH1-3:1	172748905	13749	TERC	-2968408	gene	lncRNA	ENSG00000287012.1	RP11-816B4.3	-8429	exon	lncRNA	ENSG00000287012.1	RP11-816B4.3	-8429	gene	lncRNA	ENSG00000287012.1	RP11-816B4.3	-9684	36.4696	0	0	0	0
chr2	121704092	121704519	4	3	0	427	3.62828	0.594995	7.63918	0.126978	17.432	22.8446	1.66219	228.192	299.045	121706210	1219	121736646	32107	0	-714	NIFK-AS1:18	121650433	0	NIFK-AS1:18	121650433	0	THOR	-3481843	gene	lncRNA	ENSG00000236859.7	NIFK-AS1	0	exon	lncRNA	ENSG00000236859.7	NIFK-AS1	1191	gene	lncRNA	ENSG00000236859.7	NIFK-AS1	0	36.4223	1	0	1	0
chr13	43109385	43112221	4	3	2	2836	3.26071	3.72328	2.06696	2.33807	25.7011	33.3723	113.117	1243.43	1614.56	43077984	-31402	43023480	-85906	0	0	LINC00400:1	43113164	944	LINC00400:1	43113164	944	SMIM2-AS1	998231	gene	protein_coding	ENSG00000120675.6	DNAJC15	0	exon	protein_coding	ENSG00000120675.6	DNAJC15	0	gene	protein_coding	ENSG00000120675.6	DNAJC15	-2208	36.3946	1	0	0	0
chr2	59858950	59861175	4	3	2	2225	3.67102	3.64356	8.59333	6.85712	14.4688	18.794	79.7958	168.372	218.705	59780318	-78633	60216803	355610	0	0	lnc-BCL11A-16:1	59218679	0	lnc-BCL11A-16:1	59218679	0	BCYRN1	-12523437	gene	lncRNA	ENSG00000271955.2	RP11-444A22.1	0	exon	lncRNA	ENSG00000271955.2	RP11-444A22.1	-386	gene	lncRNA	ENSG00000271955.2	RP11-444A22.1	0	36.2925	1	0	1	0
chr2	1899340	1900659	2	3	2	1319	0.713955	2.80933	0.393465	0.34763	71.522	94.5664	88.3508	18177.5	24034.3	1851827	-47514	1773957	-125384	0	-2411	lnc-TPO-9:1	1842980	-54487	lnc-TPO-9:1	1842980	-54487	linc01105	4031885	gene	protein_coding	ENSG00000186487.20	MYT1L	0	exon	protein_coding	ENSG00000186487.20	MYT1L	2065	gene	protein_coding	ENSG00000186487.20	MYT1L	0	36.2492	1	0	0	0
chr5	52328271	52332233	3	3	2	3962	3.4365	5.18309	1.25551	0.502719	55.2745	71.634	40.0412	4402.57	5705.59	52322592	-5680	52787920	455669	0	0	lnc-ITGA1-2:2	52289823	-2912	lnc-ITGA1-2:2	52289823	-2912	RMEL3	5062828	gene	processed_pseudogene	ENSG00000244621.1	RPS17P11	-45412	exon	processed_pseudogene	ENSG00000244621.1	RPS17P11	-45412	gene	lncRNA	ENSG00000248789.5	LINC02118	-247529	36.0909	0	0	0	0
chr14	45340325	45342774	4	4	2	2449	5.72753	4.48081	6.06551	8.03614	49.0009	64.9861	132.489	807.861	1071.4	45366270	23370	45253376	-86950	0	0	lnc-FANCM-1:2	45253311	0	lnc-FANCM-1:2	45253311	0	LINC01588	4584798	gene	lncRNA	ENSG00000260046.1	RP11-454K7.3	26442	exon	lncRNA	ENSG00000260046.1	RP11-454K7.3	26442	gene	lncRNA	ENSG00000257900.2	RP11-454K7.1	34673	36.0275	0	0	1	0
chr20	11555847	11561232	4	4	3	5385	6.25502	8.58741	4.05604	0.636948	67.1164	87.4729	15.7037	1654.73	2156.61	11541657	-14191	11890848	329597	0	0	lnc-JAG1-14:1	11536405	-14201	lnc-JAG1-14:1	11536405	-14201	LINC01433	-7359895	gene	lncRNA	ENSG00000287754.1	RP5-1128N12.4	5253	exon	lncRNA	ENSG00000287754.1	RP5-1128N12.4	5253	gene	lncRNA	ENSG00000287754.1	RP5-1128N12.4	8352	35.9856	0	0	0	0
chr1	13861971	13863426	4	3	1	1455	10.5121	2.35541	15.8416	0.75429	21.8802	28.676	4.76145	138.119	181.017	13909072	45380	13778474	-83498	0	0	lnc-LRRC38-2:1	13778264	-82842	lnc-LRRC38-2:1	13778264	-82842	FLJ37453	1971049	gene	protein_coding	ENSG00000189337.17	KAZN	29367	exon	protein_coding	ENSG00000189337.17	KAZN	29367	gene	protein_coding	ENSG00000189337.17	KAZN	30332	35.9704	0	0	0	0
chr6	167958115	167959729	4	3	2	1614	3.34061	2.14074	2.43085	65.7599	33.5582	44.2467	2705.22	1380.51	1820.21	167976257	16195	167999111	39363	0	0	lnc-FRMD1-8:1	167968127	8399	lnc-FRMD1-8:1	167968127	8399	LINC02487	-261826	gene	protein_coding	ENSG00000130396.21	AFDN	0	exon	protein_coding	ENSG00000130396.21	AFDN	2705	gene	protein_coding	ENSG00000130396.21	AFDN	0	35.9119	1	0	0	0
chr7	144578438	144578679	4	3	1	241	9.4891	0.631793	16.246	1.09617	12.7412	13.8778	6.74734	78.4269	85.423	144391048	-187391	144410266	-168173	651	0	lnc-NOBOX-1:1	144619180	40502	lnc-NOBOX-1:1	144619180	40502	GHET1	4408849	gene	protein_coding	ENSG00000196511.14	TPK1	0	exon	protein_coding	ENSG00000196511.14	TPK1	12459	gene	protein_coding	ENSG00000196511.14	TPK1	0	35.8788	1	0	0	0
chr4	26617031	26617274	4	3	3	243	3.64431	0.312839	8.34487	3.48622	10.3628	13.7175	41.7769	124.181	164.383	26570518	-46514	26584185	-32847	-192	0	lnc-CCKAR-9:3	26531828	-59134	lnc-CCKAR-9:3	26531828	-59134	LINC02473	-1945464	gene	protein_coding	ENSG00000109680.11	TBC1D19	0	exon	protein_coding	ENSG00000109680.11	TBC1D19	-2578	gene	protein_coding	ENSG00000109680.11	TBC1D19	0	35.8538	1	0	0	0
chr18	32464443	32465219	1	3	2	776	1.49716	1.88004	0.273035	29.391	31.4897	41.5384	10764.6	11533.2	15213.6	32470338	5042	32190291	-274153	0	0	lnc-MEP1B-4:1	32476964	11746	lnc-MEP1B-4:1	32476964	11746	PCAT18	-5760806	gene	protein_coding	ENSG00000141441.16	GAREM1	0	exon	lncRNA	ENSG00000285095.2	RP11-57G22.3	5070	gene	protein_coding	ENSG00000141441.16	GAREM1	0	35.8534	1	0	0	0
chr14	86392379	86393482	4	3	2	1103	3.21808	1.29427	5.02001	16.7452	21.0498	27.8175	333.569	419.317	554.133	86357681	-34699	86914960	521462	0	0	LINC02309:6	86332375	0	LINC02309:6	86332375	0	AL512791.2	3989884	gene	lncRNA	ENSG00000258994.1	LINC02309	0	exon	lncRNA	ENSG00000258994.1	LINC02309	7731	gene	lncRNA	ENSG00000258994.1	LINC02309	0	35.7742	1	0	1	0
chr7	144573668	144574069	4	3	1	401	6.07393	0.282156	6.74427	5.99589	11.0048	14.3744	88.9035	163.172	213.135	144391048	-182621	144410266	-163403	-329	0	lnc-NOBOX-1:1	144619180	45112	lnc-NOBOX-1:1	144619180	45112	GHET1	4413459	gene	protein_coding	ENSG00000196511.14	TPK1	0	exon	protein_coding	ENSG00000196511.14	TPK1	17069	gene	protein_coding	ENSG00000196511.14	TPK1	0	35.6698	1	0	0	0
chr2	111882820	111883359	3	3	1	539	2.08854	1.76964	2.43357	41.6401	21.8148	28.8375	1711.07	896.41	1184.99	111884456	893	111884418	1040	-925	0	lnc-ANAPC1-1:2	111880509	0	lnc-MERTK-2:2	111884294	936	lncRNA-AWPPH	-359445	gene	protein_coding	ENSG00000153107.13	ANAPC1	0	exon	protein_coding	ENSG00000153107.13	ANAPC1	584	gene	protein_coding	ENSG00000153107.13	ANAPC1	0	35.6557	1	0	1	0
chr6	123156726	123157824	4	3	2	1098	6.50542	1.6776	10.9646	5.07098	8.55436	11.0574	46.2486	78.0179	100.847	123309437	151385	122789468	-367259	0	0	lnc-CLVS2-2:5	123111997	-42111	lnc-CLVS2-2:5	123111997	-42111	LINC00222	-14386785	gene	protein_coding	ENSG00000186439.14	TRDN	58516	exon	protein_coding	ENSG00000186439.14	TRDN	58516	gene	protein_coding	ENSG00000186439.14	TRDN	60918	35.5745	0	0	0	0
chr9	6692222	6693540	4	3	2	1318	7.13417	2.09782	14.5794	6.92991	10.4698	13.6861	47.5323	71.8126	93.8727	6703706	10100	6645632	-46591	0	979	lnc-KDM4C-5:9	6681469	0	lnc-KDM4C-5:9	6681469	0	BNC2-AS1	10033275	gene	lncRNA	ENSG00000229611.2	LINC02851	10731	exon	lncRNA	ENSG00000229611.2	LINC02851	10731	gene	lncRNA	ENSG00000229611.2	LINC02851	10828	35.4342	0	0	1	0
chr2	147013028	147013561	4	3	0	533	5.40785	0.637909	6.93313	0.210143	12.2595	15.9478	3.031	176.825	230.024	147009780	-3249	147844588	831008	0	45	lnc-ACVR2A-1:1	146879908	-111097	lnc-ACVR2A-1:1	146879908	-111097	ZEB2-AS1	-2491552	gene	lncRNA	ENSG00000227902.2	AC062032.1	-114810	exon	lncRNA	ENSG00000227902.2	AC062032.1	-114810	gene	lncRNA	ENSG00000227902.2	AC062032.1	-114845	35.4201	0	0	0	0
chr2	182159255	182160966	3	3	0	1711	4.80583	2.55786	4.46035	0.249064	43.9891	58.1296	5.58394	986.225	1303.25	182260938	99688	182209088	48105	-1044	0	lnc-NEUROD1-3:1	182140482	-17629	lnc-NEUROD1-3:1	182140482	-17629	schlap1	-1242317	gene	protein_coding	ENSG00000115252.18	PDE1A	0	exon	protein_coding	ENSG00000115252.18	PDE1A	6922	gene	protein_coding	ENSG00000115252.18	PDE1A	0	35.4127	1	0	0	0
chr13	26790957	26792032	4	4	2	1075	7.65632	3.01789	10.6414	1.96608	30.1598	39.4168	18.4758	283.419	370.409	26758398	-32560	26558007	-232951	0	0	lnc-GPR12-3:1	26727768	0	lnc-GPR12-3:1	26727768	0	TPTE2P1	-1822471	gene	protein_coding	ENSG00000132975.8	GPR12	-30171	exon	protein_coding	ENSG00000132975.8	GPR12	-30171	gene	protein_coding	ENSG00000132975.8	GPR12	-30379	35.3492	0	0	1	0
chr3	135610264	135613889	4	3	3	3625	14.6146	6.05423	22.1642	1.84401	14.2823	17.7491	8.31975	64.4384	80.0798	135618705	4677	135265975	-344290	0	0	lnc-KY-2:1	135379045	-170377	lnc-KY-2:1	135379045	-170377	NCK1-AS1	1221457	gene	lncRNA	ENSG00000240086.7	RP11-657O9.1	-170376	exon	lncRNA	ENSG00000240086.7	RP11-657O9.1	-170376	gene	lncRNA	ENSG00000240086.7	RP11-657O9.1	-170509	35.2929	0	0	0	0
chr16	24464359	24465574	4	3	3	1215	24.061	4.9256	29.6463	112.081	9.66885	12.3692	378.062	32.614	41.7227	24466897	0	24540192	74599	0	0	lnc-ARHGAP17-5:1	24472797	7224	lnc-ARHGAP17-5:1	24472797	7224	LINC01567	195849	gene	lncRNA	ENSG00000260072.1	CTD-2313J23.1	7225	exon	lncRNA	ENSG00000260072.1	CTD-2313J23.1	7225	gene	lncRNA	ENSG00000260072.1	CTD-2313J23.1	13541	35.2647	0	0	0	1
chr2	128954441	128957707	4	3	4	3266	5.898	8.26234	5.28896	163.505	59.6595	78.2769	3091.44	1128	1480.01	129064429	106172	128864570	-89872	-49	0	lnc-HS6ST1-8:1	128958641	935	lnc-HS6ST1-8:1	128958641	935	THOR	-10732192	gene	lncRNA	ENSG00000238277.1	AC068483.1	106140	exon	lncRNA	ENSG00000238277.1	AC068483.1	106140	gene	lncRNA	ENSG00000238277.1	AC068483.1	106724	35.1339	0	0	0	0
chr8	33946585	33948784	2	3	2	2199	1.88611	3.12217	0.60492	12.4934	36.4287	48.1735	2065.3	6022.06	7963.6	33927232	-19354	33908922	-37664	0	0	lnc-MAK16-1:1	33604855	0	lnc-MAK16-1:1	33604855	0	LINC01605	3472558	gene	lncRNA	ENSG00000253642.6	RP11-317N12.1	0	exon	processed_pseudogene	ENSG00000188512.6	RP1-273G13.2	20784	gene	lncRNA	ENSG00000253642.6	RP11-317N12.1	0	35.1339	1	0	1	0
chr3	86652325	86653050	1	3	2	725	1.27873	0.803554	0.256051	535.342	40.1235	52.7018	209076	15670.2	20582.6	86654513	712	86514207	-138119	0	0	lnc-CHMP2B-2:7	86659054	6005	lnc-CHMP2B-2:7	86659054	6005	SAMMSON	-16134262	gene	lncRNA	ENSG00000241328.1	LINC02070	-155329	exon	lncRNA	ENSG00000241328.1	LINC02070	-155329	gene	lncRNA	ENSG00000241328.1	LINC02070	-156535	35.0768	0	0	0	0
chr10	49820349	49821209	0	3	0	860	0.825822	1.58866	0.165497	0.0339423	23.2353	30.7316	20.5093	14039.8	18569.3	49878116	56814	49762353	-57997	65	0	lnc-C10orf53-2:1	49815095	-4788	lnc-C10orf53-2:1	49815095	-4788	LINC00844	9178274	gene	protein_coding	ENSG00000227345.9	PARG	0	exon	protein_coding	ENSG00000227345.9	PARG	-56	gene	protein_coding	ENSG00000227345.9	PARG	0	35.0169	1	0	0	0
chr5	87578138	87580632	4	3	1	2494	3.32468	2.43513	1.65344	0.326312	34.2595	45.2066	19.7353	2072.01	2734.09	87572339	-5800	87413033	-165106	0	0	LINC02488:3	87662041	81410	LINC02488:3	87662041	81410	LINC00461	926915	gene	lncRNA	ENSG00000285190.1	CTC-428H11.2	-78798	exon	lncRNA	ENSG00000285190.1	CTC-428H11.2	-78798	gene	lncRNA	ENSG00000285190.1	CTC-428H11.2	-79673	34.8914	0	0	0	0
chr13	42281794	42283448	3	3	0	1654	1.43856	1.88004	0.927407	0.208446	35.9453	47.4294	22.4763	3875.9	5114.2	42319918	35576	42272447	-9348	0	0	lnc-DGKH-1:1	42274327	-4807	lnc-DGKH-1:1	42274327	-4807	lncFOXO1	-1745988	gene	protein_coding	ENSG00000023516.9	AKAP11	0	exon	protein_coding	ENSG00000023516.9	AKAP11	2539	gene	protein_coding	ENSG00000023516.9	AKAP11	0	34.855	1	0	0	0
chr5	54241693	54243196	4	3	1	1503	2.97298	2.91361	5.82463	1.228	41.1216	54.4805	21.0829	705.995	935.346	54311459	67572	54310301	67086	0	0	LINC01033:7	54310712	67517	LINC01033:7	54310712	67517	RMEL3	3151865	gene	protein_coding	ENSG00000185305.11	ARL15	0	exon	TEC	ENSG00000279638.1	CTD-2081C10.5	42999	gene	protein_coding	ENSG00000185305.11	ARL15	0	34.738	1	0	0	0
chr5	68113189	68116776	4	3	3	3587	11.4497	6.50804	14.7879	53.7912	13.96	17.4935	363.752	94.4015	118.296	68187550	69975	68215835	99041	0	0	lnc-CD180-16:1	68087160	-25696	lnc-CD180-16:1	68087160	-25696	PART1	-7564377	gene	processed_pseudogene	ENSG00000253801.2	CTD-2060F24.1	-25695	exon	processed_pseudogene	ENSG00000253801.2	CTD-2060F24.1	-25695	gene	lncRNA	ENSG00000253787.1	LINC02219	73217	34.682	0	0	0	0
chr13	44925965	44926764	4	3	0	799	1.89677	1.24825	4.5996	0.0888447	18.9393	24.9041	1.93158	411.761	541.441	44922552	-3414	44989211	62428	0	-38	lnc-GPALPP1-7:1	44918137	-6518	lnc-GPALPP1-7:1	44918137	-6518	TPT1-AS1	414582	gene	protein_coding	ENSG00000083635.8	NUFIP1	12486	exon	protein_coding	ENSG00000083635.8	NUFIP1	12486	gene	protein_coding	ENSG00000083635.8	NUFIP1	14560	34.5762	0	0	0	0
chr13	92806240	92807827	4	3	1	1587	3.31928	3.03624	2.49244	8.12826	30.5039	40.3484	326.116	1223.86	1618.83	92722192	-84049	93226935	419090	0	0	GPC5-AS1:1	92701388	-84627	GPC5-AS1:1	92701388	-84627	MIR17HG	-1451662	gene	protein_coding	ENSG00000179399.15	GPC5	0	exon	protein_coding	ENSG00000179399.15	GPC5	58456	gene	protein_coding	ENSG00000179399.15	GPC5	0	34.5762	1	0	0	0
chr3	16801252	16804790	1	3	1	3538	3.51645	5.95596	0.405947	0.307284	141.456	187.861	75.6957	34845.8	46277.2	16883264	77892	16885019	80211	0	0	lnc-PLCL2-5:1	16746788	-51609	lnc-PLCL2-5:1	16746788	-51609	LINC00852	-6515507	gene	protein_coding	ENSG00000154822.18	PLCL2	0	exon	protein_coding	ENSG00000154822.18	PLCL2	0	gene	protein_coding	ENSG00000154822.18	PLCL2	0	34.5762	1	0	0	0
chr3	50035178	50036258	3	3	2	1080	3.20212	2.04568	1.24777	162.903	26.8991	35.4922	13055.5	2155.77	2844.44	50073353	35827	50088923	52646	0	-1751	lnc-RBM5-1:1	50086734	50477	lnc-RBM5-1:1	50086734	50477	lnc00462717	13975707	gene	protein_coding	ENSG00000004534.15	RBM6	0	exon	protein_coding	ENSG00000004534.15	RBM6	10852	gene	protein_coding	ENSG00000004534.15	RBM6	0	34.5762	1	0	0	0
chr2	237961656	237962760	2	3	1	1104	1.39061	3.07614	0.662387	0.313003	53.3886	70.2641	47.2539	8060.03	10607.7	237961912	0	237966982	4204	0	0	lnc-UBE2F-1:1	237945754	0	lnc-UBE2F-1:1	237945754	0	LINC00607	-22112703	gene	protein_coding	ENSG00000184182.19	UBE2F	4068	exon	protein_coding	ENSG00000184182.19	UBE2F	4068	gene	protein_coding	ENSG00000184182.19	UBE2F	4374	34.5177	0	0	1	1
chrX	35502830	35504221	2	3	0	1391	2.10449	1.84013	1.49157	0.016227	32.6814	43.3015	1.08792	2191.08	2903.09	35172217	-330614	35919732	415493	0	0	lnc-MAGEB16-2:1	35741599	237379	lnc-MAGEB16-2:1	35741599	237379	PINCR	7672774	gene	snRNA	ENSG00000252411.1	RNU6-1087P	89953	exon	snRNA	ENSG00000252411.1	RNU6-1087P	89953	gene	protein_coding	ENSG00000189023.10	MAGEB16	294335	34.5177	0	0	0	0
chr3	66020653	66022440	1	3	1	1787	1.80616	3.04857	0.354583	6.51075	76.8148	102.096	1836.17	21663.4	28793.4	66038805	15479	66038065	15607	0	0	lnc-SLC25A26-4:1	66014351	-3599	lnc-SLC25A26-4:1	66014351	-3599	ADAMTS9-AS2	-967215	gene	protein_coding	ENSG00000151276.23	MAGI1	0	exon	processed_pseudogene	ENSG00000203647.2	RP11-320P11.1	-11453	gene	protein_coding	ENSG00000151276.23	MAGI1	0	34.2973	1	0	0	0
chr6	134073568	134075209	0	3	0	1641	1.25207	3.23868	0.086567	0.0988798	100.261	133.159	114.223	115819	153821	134074255	0	134052552	-21017	0	0	lnc-SGK1-4:1	134113972	38764	lnc-SGK1-4:2	134115234	40026	LOC100507477	5901144	gene	lncRNA	ENSG00000287413.1	CTA-444M12.4	0	exon	lncRNA	ENSG00000287413.1	CTA-444M12.4	0	gene	lncRNA	ENSG00000287413.1	CTA-444M12.4	0	34.2973	1	0	0	1
chr1	104394584	104395937	2	3	2	1353	2.12051	1.3801	0.866884	19.4924	59.6647	79.2046	2248.56	6882.67	9136.7	104265878	-128707	103816136	-578449	0	0	lnc-AMY1C-2:1	104125556	-264724	lnc-AMY1C-2:1	104125556	-264724	SCARNA2	4704257	gene	transcribed_processed_pseudogene	ENSG00000215869.4	RP11-364B6.2	-167906	exon	transcribed_processed_pseudogene	ENSG00000215869.4	RP11-364B6.2	-167906	gene	transcribed_processed_pseudogene	ENSG00000215869.4	RP11-364B6.2	-168071	34.2388	0	0	0	0
chr2	24337758	24339095	4	3	1	1337	3.30332	2.96876	4.04479	5.32033	30.9828	40.3399	131.535	765.992	997.33	24400878	61322	24360056	20943	0	0	lnc-PFN4-2:1	24311619	0	lnc-FAM228A-2:1	24334511	-2607	FTH1P3	3053690	gene	protein_coding	ENSG00000198399.15	ITSN2	0	exon	processed_pseudogene	ENSG00000233747.1	RPL36AP13	-2606	gene	protein_coding	ENSG00000198399.15	ITSN2	0	34.2205	1	0	1	0
chr2	164903058	164903571	4	3	1	513	3.5324	1.44146	7.89141	1.88862	14.7442	19.4101	23.9327	186.839	245.965	164912435	8744	164955211	51620	0	0	lnc-COBLL1-2:4	164898607	0	lnc-SCN2A-12:8	164845053	0	MAP3K20-AS1	8262876	gene	protein_coding	ENSG00000169507.9	SLC38A11	0	exon	protein_coding	ENSG00000169507.9	SLC38A11	-4328	gene	protein_coding	ENSG00000169507.9	SLC38A11	0	34.0774	1	0	1	0
chr1	98127373	98128609	3	3	2	1236	0.900423	2.16219	1.16366	9.89558	27.7553	36.7084	850.382	2385.16	3154.56	98125047	-2327	97921028	-206346	0	0	LINC01776:29	98087038	0	LINC01776:29	98087038	0	LINC01140	-10958176	gene	processed_pseudogene	ENSG00000233557.2	NFU1P2	-49905	exon	processed_pseudogene	ENSG00000233557.2	NFU1P2	-49905	gene	lncRNA	ENSG00000285922.1	RP4-672J20.3	-72888	33.96	0	0	1	0
chr6	75809100	75809491	4	3	2	391	4.22505	0.490715	9.49855	55.4019	17.8873	23.7005	583.267	188.316	249.517	75726246	-82855	75749516	-59585	0	40	lnc-IMPG1-2:2	75745454	-59958	lnc-IMPG1-2:2	75745454	-59958	LINC00472	-4388356	gene	protein_coding	ENSG00000196586.16	MYO6	0	exon	protein_coding	ENSG00000196586.16	MYO6	4109	gene	protein_coding	ENSG00000196586.16	MYO6	0	33.8733	1	0	0	0
chr1	230088801	230089804	2	3	2	1003	0.56477	2.50572	0.894581	54.7628	36.4054	47.7442	6121.62	4069.55	5337.05	230007195	-81607	230067431	-21371	0	2964	lnc-PGBD5-5:1	230017479	-68412	lnc-PGBD5-5:1	230017479	-68412	LINC01703	-3998337	gene	protein_coding	ENSG00000143641.10	GALNT2	0	exon	protein_coding	ENSG00000143641.10	GALNT2	1786	gene	protein_coding	ENSG00000143641.10	GALNT2	0	33.843	1	0	0	0
chr11	77840933	77841940	4	3	4	1007	11.8602	3.84901	24.409	9.77264	10.1573	13.2942	40.037	41.6129	54.4644	77921480	79397	77821424	-19510	0	0	lnc-INTS4-2:1	77829653	0	lnc-INTS4-2:1	77829653	0	ARAP1-AS1	-5147126	gene	lncRNA	ENSG00000254459.1	RP11-91P24.7	0	exon	protein_coding	ENSG00000087884.14	AAMDC	0	gene	protein_coding	ENSG00000087884.14	AAMDC	0	33.7944	1	0	1	0
chr2	227647302	227647822	4	3	2	520	6.43086	4.84589	8.84897	214.733	9.41493	12.3044	2426.64	106.396	139.049	227649410	1333	227717738	69897	-735	0	lnc-SLC19A3-1:1	227616997	-29513	lnc-SLC19A3-1:1	227616997	-29513	LINC00607	-11798349	gene	transcribed_unprocessed_pseudogene	ENSG00000042304.13	C2orf83	0	exon	transcribed_unprocessed_pseudogene	ENSG00000042304.13	C2orf83	0	gene	transcribed_unprocessed_pseudogene	ENSG00000042304.13	C2orf83	0	33.7466	1	0	0	0
chr5	19577063	19578296	1	3	0	1233	1.42256	1.44146	0.172794	0.125142	45.3257	60.0859	72.4227	26231.1	34773.1	19428415	-148649	19886019	307701	0	0	lnc-CDH18-7:1	19466992	-105664	lnc-CDH18-7:1	19466992	-105664	LINC01021	7639419	gene	protein_coding	ENSG00000145526.12	CDH18	0	exon	protein_coding	ENSG00000145526.12	CDH18	-5231	gene	protein_coding	ENSG00000145526.12	CDH18	0	33.7397	1	0	0	0
chr5	139037722	139039772	4	3	1	2050	7.37388	4.20477	7.1086	1.24712	19.6887	25.7291	17.5439	276.971	361.943	139317107	277235	139198129	158338	0	0	lnc-LRRTM2-4:1	138951820	0	lnc-LRRTM2-4:1	138951820	0	SNHG4	234331	gene	lncRNA	ENSG00000249593.6	CTB-46B19.2	0	exon	processed_pseudogene	ENSG00000242683.1	RPL12P21	-1735	gene	protein_coding	ENSG00000120725.13	SIL1	0	33.7397	1	0	1	0
chr15	34586869	34588794	4	3	2	1925	6.53211	2.11005	8.13596	1.8582	9.09994	11.4614	22.8394	111.848	140.873	34588649	0	34452634	-134236	0	0	lnc-NUTM1-7:1	34582910	0	lnc-NUTM1-7:1	34582910	0	LINC01852	3480019	gene	protein_coding	ENSG00000215252.12	GOLGA8B	0	exon	protein_coding	ENSG00000215252.12	GOLGA8B	0	gene	protein_coding	ENSG00000215252.12	GOLGA8B	0	33.7125	1	0	1	1
chr10	61030131	61030964	0	3	2	833	0.484838	1.26359	0.254319	6.04376	25.851	34.1943	2376.45	10164.8	13445.4	61034095	2284	61001477	-28655	0	938	LINC00845:2	61016274	-3712	LINC00845:2	61016274	-3712	LINC00844	-1963736	gene	lncRNA	ENSG00000227244.2	LINC00845	-3711	exon	lncRNA	ENSG00000227244.2	LINC00845	-3711	gene	lncRNA	ENSG00000227244.2	LINC00845	-4340	33.6812	0	0	0	0
chr14	74929518	74930799	4	3	2	1281	2.27504	2.18365	2.64595	2.25727	16.6444	21.7197	85.3105	629.053	820.868	74942368	11026	74923303	-6216	0	0	lnc-PGF-1:1	74909968	-10969	lnc-RPS6KL1-1:2	74944563	13765	HIF1A-AS2	-13178420	gene	protein_coding	ENSG00000198208.12	RPS6KL1	-6216	exon	protein_coding	ENSG00000198208.12	RPS6KL1	-6216	gene	protein_coding	ENSG00000198208.12	RPS6KL1	-6339	33.6677	0	0	0	0
chr20	7023555	7023804	4	3	2	249	4.68327	1.08571	10.4219	8.99607	10.5538	14.022	86.3189	101.266	134.543	7067938	44046	6767938	-255618	67	0	lnc-BMP2-4:1	7017613	0	lnc-BMP2-4:1	7017613	0	LINC01433	-2827603	gene	lncRNA	ENSG00000232271.1	RP4-764O22.1	45811	exon	lncRNA	ENSG00000232271.1	RP4-764O22.1	45811	gene	lncRNA	ENSG00000232271.1	RP4-764O22.1	45892	33.6624	0	0	1	0
chr7	98635248	98637005	4	3	1	1757	5.14152	3.25713	4.10887	38.5066	12.0767	15.6295	937.157	293.919	380.385	98638601	1395	98649450	12426	0	-327	lnc-TMEM130-1:3	98652555	15551	lnc-TMEM130-1:3	98652555	15551	DLX6-AS1	-1621161	gene	protein_coding	ENSG00000106236.4	NPTX2	-5379	exon	protein_coding	ENSG00000106236.4	NPTX2	-5379	gene	protein_coding	ENSG00000106236.4	NPTX2	-6847	33.5147	0	0	0	0
chr14	56526012	56526923	4	4	4	911	9.59568	1.99354	14.5505	57.9651	11.4758	14.9278	398.371	78.8686	102.593	56515404	-10609	56579776	52834	0	0	lnc-PELI2-7:2	56514350	0	lnc-PELI2-7:2	56514350	0	LINC00520	-729282	gene	lncRNA	ENSG00000258803.1	RP11-624J12.1	0	exon	lncRNA	ENSG00000258803.1	RP11-624J12.1	-11495	gene	protein_coding	ENSG00000070269.14	TMEM260	0	33.3715	1	0	1	0
chr11	16917333	16918143	3	4	2	810	1.9074	0.803554	1.83135	4.1243	13.6176	17.261	225.206	743.587	942.534	16923223	4923	17014143	95981	104	0	lnc-RPS13-5:1	16854893	0	lnc-C11orf58-4:1	16842252	-74747	LINC00958	-3927737	gene	protein_coding	ENSG00000166689.16	PLEKHA7	0	exon	protein_coding	ENSG00000166689.16	PLEKHA7	-35714	gene	protein_coding	ENSG00000166689.16	PLEKHA7	0	33.3522	1	0	1	0
chr8	94593391	94593699	4	3	0	308	4.54475	1.08571	5.78529	0.0831654	13.5196	17.5782	1.43753	233.689	303.843	94594771	723	94553572	-39820	104	0	lnc-ESRP1-2:10	94553753	0	lnc-ESRP1-2:10	94553753	0	AF117829.1	-4835580	gene	processed_pseudogene	ENSG00000254283.1	RP11-267M23.7	713	exon	processed_pseudogene	ENSG00000254283.1	RP11-267M23.7	713	gene	lncRNA	ENSG00000253704.2	RP11-267M23.4	-25343	33.3383	0	0	1	0
chr8	41809296	41811332	4	3	3	2036	7.17143	3.55152	10.8638	110.169	14.248	18.0268	1014.1	131.151	165.935	41802950	-6347	41797670	-11627	0	0	lnc-GPAT4-5:3	41797777	-2175	lnc-GPAT4-5:3	41797777	-2175	SIRLNT	-1456164	gene	protein_coding	ENSG00000029534.21	ANK1	0	exon	misc_RNA	ENSG00000207101.1	Y_RNA	-5846	gene	protein_coding	ENSG00000029534.21	ANK1	0	33.2274	1	0	0	0
chr9	111908316	111909990	4	3	1	1674	10.5547	4.68325	7.9191	52.4531	34.6551	45.2363	662.361	437.614	571.23	111979228	69147	111897020	-11297	0	0	lnc-SUSD1-2:1	111918256	8267	lnc-SUSD1-2:1	111918256	8267	NRON	14498052	gene	protein_coding	ENSG00000148154.10	UGCG	0	exon	protein_coding	ENSG00000148154.10	UGCG	4616	gene	protein_coding	ENSG00000148154.10	UGCG	0	33.1396	1	0	0	0
chr3	78705872	78707240	4	3	0	1368	4.82179	2.24502	2.24536	0.106993	29.4178	38.8754	4.76509	1310.16	1731.37	78651926	-53947	78147182	-558691	0	0	lnc-GBE1-11:1	78692887	0	lnc-ROBO2-10:1	78758973	51734	SAMMSON	-8187809	gene	protein_coding	ENSG00000169855.20	ROBO1	0	exon	protein_coding	ENSG00000169855.20	ROBO1	7158	gene	protein_coding	ENSG00000169855.20	ROBO1	0	33.1235	1	0	1	0
chr2	28463060	28463308	4	3	1	248	2.08859	0.177877	5.01772	41.0254	10.0405	13.0141	817.609	200.1	259.362	28458544	-4517	28496079	32752	0	-309	lnc-PLB1-1:1	28453722	-8728	lnc-PLB1-1:1	28453722	-8728	FTH1P3	-1069694	gene	protein_coding	ENSG00000163803.13	PLB1	0	exon	processed_pseudogene	ENSG00000242915.1	SNRPGP7	-2699	gene	protein_coding	ENSG00000163803.13	PLB1	0	32.9916	1	0	0	0
chr7	123088824	123092324	4	3	1	3500	10.6506	6.02956	8.48622	9.57413	28.1252	36.505	112.82	331.423	430.168	123113976	21540	122995740	-93085	0	0	lnc-SLC13A1-1:2	123069248	0	lnc-SLC13A1-1:2	123069248	0	FEZF1-AS1	-778706	gene	lncRNA	ENSG00000226680.2	RP11-61D3.1	0	exon	lncRNA	ENSG00000226680.2	RP11-61D3.1	10138	gene	lncRNA	ENSG00000226680.2	RP11-61D3.1	0	32.9533	1	0	1	0
chr1	58945796	58946372	4	3	2	576	3.20741	0.846468	3.98331	88.8651	12.8653	16.8801	2230.93	322.981	423.769	58903717	-42080	58784138	-161659	0	0	lnc-JUN-2:10	58944006	0	lnc-JUN-2:10	58944006	0	FOXD3-AS1	4374513	gene	lncRNA	ENSG00000237352.4	LINC01358	0	exon	lncRNA	ENSG00000237352.4	LINC01358	-6001	gene	lncRNA	ENSG00000237352.4	LINC01358	0	32.8546	1	0	1	0
chr14	79275537	79277160	4	3	1	1623	7.51242	2.37998	11.2111	0.737848	15.0703	19.6708	6.58142	134.424	175.458	79278379	1039	79314356	37178	0	0	lnc-DIO2-4:1	79246667	-26515	lnc-DIO2-4:1	79246667	-26515	AL512791.2	11106206	gene	protein_coding	ENSG00000021645.20	NRXN3	0	exon	protein_coding	ENSG00000021645.20	NRXN3	2180	gene	protein_coding	ENSG00000021645.20	NRXN3	0	32.8506	1	0	0	0
chr2	480698	480974	4	3	2	276	4.9284	1.33407	8.97492	11.0393	11.3414	14.8233	123.002	126.368	165.164	487492	6203	677204	196211	0	-524	lnc-TMEM18-18:2	480943	0	lnc-TMEM18-18:2	480943	0	linc01105	5451570	gene	lncRNA	ENSG00000223985.2	LINC01874	9971	exon	lncRNA	ENSG00000223985.2	LINC01874	9971	gene	lncRNA	ENSG00000223985.2	LINC01874	10346	32.8329	0	0	1	0
chr20	44829686	44830419	3	3	1	733	2.84514	2.22657	1.0332	7.7666	30.9685	40.9181	751.704	2997.34	3960.33	44833956	3416	44810303	-19384	195	0	lnc-YWHAB-1:1	44863036	32618	lnc-YWHAB-1:1	44863036	32618	KCNK15-AS1	-83666	gene	unprocessed_pseudogene	ENSG00000277708.1	PGBD4P2	11507	exon	unprocessed_pseudogene	ENSG00000277708.1	PGBD4P2	11507	gene	protein_coding	ENSG00000101098.13	RIMS4	-19512	32.6304	0	0	0	0
chr18	10776305	10777854	1	3	0	1549	1.8275	2.15297	0.729449	0.0623147	39.8669	52.8074	8.5427	5465.34	7239.36	10821762	43757	10526325	-249981	0	0	lnc-MPPE1-15:1	10769759	-2742	lnc-MPPE1-15:1	10769759	-2742	LINC00668	-3846340	gene	protein_coding	ENSG00000154864.13	PIEZO2	0	exon	protein_coding	ENSG00000154864.13	PIEZO2	-2267	gene	protein_coding	ENSG00000154864.13	PIEZO2	0	32.5658	1	0	0	0
chr8	24233636	24235525	4	3	3	1889	12.1264	2.83079	15.8258	6.02803	12.1777	15.7641	38.09	76.9486	99.6106	24183369	-50268	24294048	58503	0	0	lnc-NEFL-6:15	24287155	51631	lnc-NEFL-6:15	24287155	51631	AC084026.1	5312647	gene	lncRNA	ENSG00000253891.2	RP11-203E8.1	-56556	exon	lncRNA	ENSG00000253891.2	RP11-203E8.1	-56556	gene	lncRNA	ENSG00000253891.2	RP11-203E8.1	-56617	32.5622	0	0	0	0
chr3	99615952	99618153	4	4	3	2201	5.95128	3.41355	8.15808	3.64896	27.177	35.6885	44.7282	333.13	437.463	99607508	-8445	99817846	199675	0	0	lnc-COL8A1-1:1	99598063	0	lnc-COL8A1-1:1	99598063	0	LINC00636	8216434	gene	lncRNA	ENSG00000244464.2	RP11-201E8.1	0	exon	lncRNA	ENSG00000244464.2	RP11-201E8.1	3800	gene	lncRNA	ENSG00000244464.2	RP11-201E8.1	0	32.5171	1	0	1	0
chr6	47655295	47655898	3	3	1	603	1.61971	1.8279	3.14284	0.937703	19.1286	25.1565	29.8361	608.641	800.437	47655122	-174	47707622	51707	0	3737	lnc-ADGRF2-1:1	47715282	59385	lnc-ADGRF2-1:1	47715282	59385	TRAM2‚àíAS1	4920890	gene	protein_coding	ENSG00000164393.9	ADGRF2	539	exon	protein_coding	ENSG00000164393.9	ADGRF2	539	gene	protein_coding	ENSG00000164393.9	ADGRF2	788	32.4382	0	0	0	0
chr18	11565390	11566316	2	3	1	926	1.26806	2.31861	0.699771	1.23269	53.9168	71.4412	176.157	7704.92	10209.2	11619919	52957	11609575	43240	0	0	lnc-MPPE1-6:1	11619714	53399	lnc-MPPE1-6:1	11619714	53399	LINC00668	-4635425	gene	processed_pseudogene	ENSG00000267371.1	RP11-712C7.2	-12543	exon	processed_pseudogene	ENSG00000267371.1	RP11-712C7.2	-12543	gene	lncRNA	ENSG00000267252.6	LINC01255	-42582	32.3455	0	0	0	0
chr20	54265357	54266609	3	3	2	1252	2.71195	1.54574	2.42033	7.18872	37.2984	49.2833	297.013	1541.04	2036.22	54257489	-7869	54208096	-57262	0	0	lnc-CYP24A1-1:1	54257172	0	lnc-CYP24A1-1:1	54257172	0	NKILA	3443548	gene	lncRNA	ENSG00000286229.1	RP5-1162C3.3	0	exon	lncRNA	ENSG00000286229.1	RP5-1162C3.3	205	gene	lncRNA	ENSG00000286229.1	RP5-1162C3.3	0	32.3455	1	0	1	0
chr3	37579678	37580653	4	3	1	975	4.77381	1.96286	5.91998	0.249223	11.3297	14.733	4.20985	191.38	248.868	37509057	-70622	37411320	-168359	0	0	lnc-ITGA9-2:6	37399161	-144182	lnc-ITGA9-2:6	37399161	-144182	lnc00462717	26431312	gene	protein_coding	ENSG00000144668.12	ITGA9	0	exon	snRNA	ENSG00000239105.1	RNU7-73P	-6465	gene	protein_coding	ENSG00000144668.12	ITGA9	0	32.3306	1	0	0	0
chr18	24982831	24985200	2	3	0	2369	2.40286	2.94429	0.493097	0.147817	51.2761	67.6465	29.9773	10398.8	13718.7	24987688	2158	25139764	154546	0	97	LINC01894:14	24954206	0	LINC01894:14	24954206	0	AC010754.1	-1000276	gene	lncRNA	ENSG00000264345.2	LINC01894	0	exon	lncRNA	ENSG00000266573.6	RP11-449D8.5	0	gene	lncRNA	ENSG00000266573.6	RP11-449D8.5	0	32.287	1	0	1	0
chr2	61879559	61880929	4	3	0	1370	3.93736	2.14685	3.80083	0.0831654	14.7548	19.0012	2.18808	388.2	499.923	61881244	0	61888540	7593	0	0	lnc-FAM161A-2:1	61887947	7019	lnc-FAM161A-2:1	61887947	7019	BCYRN1	-14544046	gene	lncRNA	ENSG00000286360.1	RP11-681L4.4	0	exon	protein_coding	ENSG00000115484.15	CCT4	0	gene	protein_coding	ENSG00000115484.15	CCT4	0	32.287	1	0	0	1
chr5	154220082	154223382	4	3	1	3300	5.69561	5.06658	4.93409	0.311635	20.7243	26.8361	6.31595	420.022	543.891	154288652	65136	154190993	-29090	0	0	lnc-MFAP3-1:7	154097022	0	lnc-MFAP3-1:7	154097022	0	SAP30L-AS1	102187	gene	protein_coding	ENSG00000164574.16	GALNT10	0	exon	protein_coding	ENSG00000037749.13	MFAP3	0	gene	protein_coding	ENSG00000164574.16	GALNT10	0	32.287	1	0	1	0
chr20	60744103	60746144	4	3	1	2041	5.80746	2.28793	9.0196	1.10581	94.5048	89.9996	12.2601	1047.77	997.822	60750976	4489	60797590	51427	0	0	lnc-CDH4-4:2	60750478	4335	lnc-CDH4-4:2	60750478	4335	SLCO4A1-AS1	1916876	gene	lncRNA	ENSG00000276627.3	RP5-1016A21.1	8858	exon	lncRNA	ENSG00000276627.3	RP5-1016A21.1	8858	gene	lncRNA	ENSG00000276627.3	RP5-1016A21.1	9018	32.2733	0	0	0	0
chr13	24092712	24095216	4	3	2	2504	4.88566	5.64011	5.93869	0.585539	27.9202	36.7292	9.85973	470.14	618.473	23970329	-122384	24160737	65502	0	0	lnc-C1QTNF9-8:1	24079439	-4954	lnc-C1QTNF9-8:1	24079439	-4954	TPTE2P1	829462	gene	protein_coding	ENSG00000182957.16	SPATA13	0	exon	processed_pseudogene	ENSG00000225674.1	IPO7P2	26850	gene	protein_coding	ENSG00000182957.16	SPATA13	0	32.2179	1	0	0	0
chr4	22516844	22517838	2	3	2	994	0.618047	2.37998	0.628769	32.612	51.4375	68.235	5186.65	8180.67	10852.2	22599989	81683	22516097	-748	0	-2711	lnc-KCNIP4-3:1	22473019	-1149	lnc-KCNIP4-3:1	22473019	-1149	LINC02473	2142019	gene	protein_coding	ENSG00000152990.14	ADGRA3	-778	exon	protein_coding	ENSG00000152990.14	ADGRA3	-778	gene	protein_coding	ENSG00000152990.14	ADGRA3	-1317	32.0666	0	0	0	0
chr6	158243990	158245733	4	3	2	1743	2.33896	3.09148	2.3232	300.794	41.1198	54.1545	12947.4	1769.96	2331.03	158395578	149203	158312789	67034	0	6635	lnc-GTF2H5-2:3	158245179	0	lnc-GTF2H5-2:3	158245179	0	EZR-AS1	572247	gene	protein_coding	ENSG00000130338.13	TULP4	0	exon	processed_pseudogene	ENSG00000188451.8	SRP72P2	-1193	gene	protein_coding	ENSG00000130338.13	TULP4	0	32.0666	1	0	1	0
chr1	199530816	199532927	4	3	3	2111	5.28532	4.20788	6.43389	95.7147	9.64084	12.1826	1487.66	149.845	189.35	199460459	-70358	199064871	-465946	0	0	lnc-NR5A2-11:1	199666392	133466	lnc-NR5A2-11:1	199666392	133466	MIR181A1HG	-593346	gene	lncRNA	ENSG00000231718.1	LINC02789	-137509	exon	lncRNA	ENSG00000231718.1	LINC02789	-137509	gene	lncRNA	ENSG00000231718.1	LINC02789	-139496	32.0081	0	0	0	0
chr10	64743008	64744588	1	3	1	1580	1.40122	2.13151	0.371841	0.439435	64.0759	85.335	118.178	17232.1	22949.3	64693909	-49100	65201039	456429	0	0	lnc-CTNNA3-9:1	64762882	18295	lnc-CTNNA3-9:1	64762882	18295	LINC00844	-5676613	gene	processed_pseudogene	ENSG00000270648.1	CYP2C61P	18296	exon	processed_pseudogene	ENSG00000270648.1	CYP2C61P	18296	gene	lncRNA	ENSG00000228566.2	RP11-170M17.1	-50516	31.9009	0	0	0	0
chr9	73008053	73010671	3	3	1	2618	3.34597	5.00521	0.925665	1.28584	64.9916	86.0085	138.91	7021.07	9291.54	72940254	-67800	72953061	-54993	0	0	lnc-ANXA1-7:1	73042744	32074	lnc-ZFAND5-4:1	73054054	43384	PCA3	3681310	gene	protein_coding	ENSG00000165092.13	ALDH1A1	0	exon	protein_coding	ENSG00000165092.13	ALDH1A1	27871	gene	protein_coding	ENSG00000165092.13	ALDH1A1	0	31.8638	1	0	0	0
chr1	22293622	22294171	4	3	1	549	3.1701	0.683933	5.04238	1.41851	24.0975	31.7568	28.1318	477.9	629.797	22278238	-15385	22143003	-150620	-568	0	lnc-CDC42-1:1	22256326	-35528	lnc-CDC42-1:1	22256326	-35528	LINC00339	-262400	gene	miRNA	ENSG00000266564.1	MIR4418	-27322	exon	miRNA	ENSG00000266564.1	MIR4418	-27322	gene	protein_coding	ENSG00000184677.18	ZBTB40	134845	31.803	0	0	0	0
chr13	50729587	50731954	1	3	1	2367	1.98731	4.06369	0.894197	1.09763	29.0916	37.8929	122.75	3253.37	4237.65	50642813	-86775	50794275	62303	0	0	DLEU1:33	50390197	-6352	DLEU1:33	50390197	-6352	DLEU1	0	gene	protein_coding	ENSG00000186047.11	DLEU7	0	exon	lncRNA	ENSG00000176124.15	DLEU1	-3098	gene	protein_coding	ENSG00000186047.11	DLEU7	0	31.7878	1	1	0	0
chr1	169032405	169035335	4	3	1	2930	5.16804	5.77508	3.48784	3.44798	73.7698	97.3893	98.8571	2115.06	2792.25	169021066	-11340	169105697	70343	0	0	LINC00970:1	168903904	0	LINC00970:1	168903904	0	LINC00970	0	gene	lncRNA	ENSG00000203601.3	LINC00970	0	exon	lncRNA	ENSG00000285622.1	RP4-797M17.2	-11339	gene	lncRNA	ENSG00000285622.1	RP4-797M17.2	0	31.7741	1	1	1	0
chr4	145940065	145943896	4	3	3	3831	4.04392	4.52683	5.0135	0.560233	71.233	93.6834	11.1745	1420.83	1868.62	146078147	133831	145938604	-1462	0	0	lnc-ZNF827-8:1	145938593	-1247	lnc-ZNF827-8:1	145938593	-1247	SLC7A11-AS1	-7761889	gene	protein_coding	ENSG00000151612.18	ZNF827	-1242	exon	protein_coding	ENSG00000151612.18	ZNF827	-1242	gene	protein_coding	ENSG00000151612.18	ZNF827	-1701	31.624	0	0	0	0
chrX	132805952	132807861	3	3	1	1909	2.632	1.93218	2.36396	6.74035	39.0892	51.7457	285.13	1653.55	2188.94	132958876	148940	133028007	220124	0	0	lnc-MBNL3-1:1	132735083	-47621	lnc-MBNL3-1:1	132735083	-47621	miR503HG	1735259	gene	protein_coding	ENSG00000171004.18	HS6ST2	0	exon	protein_coding	ENSG00000171004.18	HS6ST2	860	gene	protein_coding	ENSG00000171004.18	HS6ST2	0	31.6123	1	0	0	0
chr7	124225831	124226371	0	3	1	540	0.0532766	1.43835	0.0294778	0.963684	19.1416	25.1488	3269.19	64935.6	85314.5	124224961	-871	123749105	-476727	265	0	lnc-TMEM229A-1:1	124274678	48308	lnc-TMEM229A-1:1	124274678	48308	FEZF1-AS1	-1915713	gene	lncRNA	ENSG00000242593.7	RP5-921G16.1	0	exon	lncRNA	ENSG00000242593.7	RP5-921G16.1	18080	gene	lncRNA	ENSG00000242593.7	RP5-921G16.1	0	31.5275	1	0	0	0
chr2	85854571	85855555	1	3	0	984	1.52911	1.91072	0.45099	0.13715	49.3479	65.3991	30.4108	10942.1	14501.2	85889803	33639	85888763	33189	0	0	lnc-POLR1A-7:2	85852907	0	lnc-POLR1A-7:6	85851419	-1459	LINC00152	1599227	gene	protein_coding	ENSG00000115525.18	ST3GAL5	0	exon	protein_coding	ENSG00000115525.18	ST3GAL5	0	gene	protein_coding	ENSG00000115525.18	ST3GAL5	895	31.5089	1	0	1	0
chr6	101408370	101409519	2	3	1	1149	1.49718	2.02112	0.919048	0.773006	33.5128	44.3353	84.1095	3646.47	4824.05	101422655	12945	101399060	-9311	0	0	lnc-ASCC3-5:1	101430410	20892	lnc-ASCC3-6:1	101452963	43445	LINC00222	7342136	gene	protein_coding	ENSG00000164418.22	GRIK2	0	exon	protein_coding	ENSG00000164418.22	GRIK2	-8978	gene	protein_coding	ENSG00000164418.22	GRIK2	0	31.5089	1	0	0	0
chr8	57646524	57648916	0	3	1	2392	1.08158	4.79365	0.250269	0.256989	64.8698	86.095	102.685	25920	34400.9	57591916	-54609	57994536	345601	0	457	lnc-IMPAD1-2:1	57594165	0	lnc-IMPAD1-2:1	57594165	0	LINC00968	-1086702	gene	lncRNA	ENSG00000253322.1	RP11-388G22.1	0	exon	lncRNA	ENSG00000253322.1	RP11-388G22.1	-52062	gene	lncRNA	ENSG00000253322.1	RP11-388G22.1	0	31.5089	1	0	1	0
chr12	118546140	118548201	4	3	1	2061	5.54111	2.70505	6.8643	0.362968	12.0042	15.6573	5.28777	174.879	228.097	118530076	-16065	118376605	-169536	0	0	LINC02460:5	118644848	96648	LINC02460:5	118644848	96648	HNF1A-AS1	2393528	gene	lncRNA	ENSG00000255714.1	LINC02460	97115	exon	lncRNA	ENSG00000255714.1	LINC02460	97115	gene	lncRNA	ENSG00000255714.1	LINC02460	97330	31.4953	0	0	0	0
chr1	14912719	14913509	4	3	2	790	5.10945	1.55497	6.51977	0.730114	43.3256	18.4262	11.1985	664.527	282.621	14911636	-1084	14924652	11126	0	-6538	lnc-CASP9-5:1	14984402	70894	lnc-CASP9-5:1	14984402	70894	FLJ37453	920966	gene	protein_coding	ENSG00000189337.17	KAZN	0	exon	protein_coding	ENSG00000189337.17	KAZN	10622	gene	protein_coding	ENSG00000189337.17	KAZN	0	31.4891	1	0	0	0
chr2	2332948	2336141	1	3	4	3193	1.88609	4.99609	0.681386	162.829	49.5516	64.8993	23896.8	7272.18	9524.6	2332274	-675	2331142	-1807	0	0	lnc-PXDN-12:1	2303482	-1689	lnc-PXDN-12:1	2303482	-1689	linc01105	3596403	gene	protein_coding	ENSG00000186487.20	MYT1L	-1284	exon	protein_coding	ENSG00000186487.20	MYT1L	-1284	gene	protein_coding	ENSG00000186487.20	MYT1L	-1982	31.3919	0	0	0	0
chrX	3538698	3542545	4	3	2	3847	12.2064	5.34873	14.7286	16.4971	19.6042	25.716	112.008	133.103	174.599	3479055	-59644	3541854	0	0	0	lnc-ARSF-5:1	3555168	12624	lnc-ARSF-5:1	3555168	12624	PINCR	39634450	gene	snoRNA	ENSG00000212214.1	SNORA48B	-6447	exon	snoRNA	ENSG00000212214.1	SNORA48B	-6447	gene	protein_coding	ENSG00000183943.6	PRKX	66402	31.3373	0	0	0	0
chr4	145491629	145492480	4	3	3	851	3.00499	1.98432	3.47171	65.768	31.6496	41.7765	1894.4	911.643	1203.34	145482378	-9252	145483004	-8626	0	0	lnc-MMAA-4:2	145482812	0	lnc-MMAA-4:2	145482812	0	SLC7A11-AS1	-7313453	gene	protein_coding	ENSG00000170365.10	SMAD1	0	exon	lncRNA	ENSG00000250582.1	SMAD1-AS2	4594	gene	protein_coding	ENSG00000170365.10	SMAD1	0	31.2301	1	0	1	0
chr13	101228141	101228720	4	3	1	579	8.7645	0.736073	12.7642	1.67031	11.6771	15.2211	13.0859	91.4829	119.248	101258451	29449	101416097	187358	0	0	lnc-ITGBL1-4:1	101192577	-34437	lnc-ITGBL1-4:1	101192577	-34437	LINC00554	-1230233	gene	protein_coding	ENSG00000102452.18	NALCN	0	exon	protein_coding	ENSG00000102452.18	NALCN	674	gene	protein_coding	ENSG00000102452.18	NALCN	0	31.18	1	0	0	0
chr3	65737267	65738391	4	3	2	1124	3.78813	1.4568	3.9321	4.96117	20.7265	27.287	126.171	527.11	693.953	65889663	151154	66038065	299656	0	59	lnc-SLC25A26-8:1	65687300	-48800	lnc-SLC25A26-7:1	65843889	105499	ADAMTS9-AS2	-683829	gene	protein_coding	ENSG00000151276.23	MAGI1	0	exon	protein_coding	ENSG00000151276.23	MAGI1	-17136	gene	protein_coding	ENSG00000151276.23	MAGI1	0	31.1716	1	0	0	0
chr14	64138352	64138621	4	3	2	269	5.81816	1.18999	6.20674	59.5142	10.454	13.665	958.864	168.43	220.163	64227587	88494	64240463	101826	3	0	lnc-ZBTB25-5:1	64162209	23589	lnc-ZBTB25-5:1	64162209	23589	HIF1A-AS2	-2387254	gene	protein_coding	ENSG00000140009.19	ESR2	0	exon	protein_coding	ENSG00000054654.19	SYNE2	-351	gene	protein_coding	ENSG00000054654.19	SYNE2	0	31.0379	1	0	0	0
chr16	48315094	48315717	4	3	3	623	2.75986	0.98143	5.81257	393.623	18.3356	24.0743	6771.92	315.448	414.176	48386199	69780	48363602	47866	0	0	lnc-SIAH1-3:1	48334470	18754	lnc-PHKB-5:1	48356799	41083	CRNDE	6529473	gene	protein_coding	ENSG00000102910.14	LONP2	0	exon	protein_coding	ENSG00000102910.14	LONP2	-11789	gene	protein_coding	ENSG00000102910.14	LONP2	0	30.9596	1	0	0	0
chr18	3317246	3318918	3	3	0	1672	0.575415	4.16797	1.72095	0.0618416	30.5442	40.4022	3.59347	1774.85	2347.67	3327438	7627	3263171	-54076	0	134	lnc-MYOM1-9:1	3314789	0	lnc-MYOM1-9:1	3314789	0	GAPLINC	147333	gene	lncRNA	ENSG00000266578.2	RP11-838N2.5	0	exon	lncRNA	ENSG00000266578.2	RP11-838N2.5	7627	gene	lncRNA	ENSG00000266578.2	RP11-838N2.5	0	30.9513	1	0	1	0
chr21	38562136	38565403	4	3	2	3267	9.6223	6.76884	13.3184	567.181	43.1158	56.6666	4258.62	323.731	425.475	38734397	168465	38498459	-63678	0	0	lnc-KCNJ6-16:1	38470774	0	lnc-KCNJ6-16:1	38470774	0	LINC01700	409027	gene	protein_coding	ENSG00000157554.19	ERG	0	exon	protein_coding	ENSG00000157554.19	ERG	10260	gene	protein_coding	ENSG00000157554.19	ERG	0	30.8928	1	0	1	0
chr14	26844651	26848120	4	3	2	3469	5.27992	4.29371	4.3502	18.4771	11.0998	14.1279	424.742	255.157	324.764	26843266	-1386	26597793	-246859	0	0	lnc-FOXG1-22:2	26843451	0	lnc-FOXG1-22:2	26843451	0	DHRS4-AS1	-2792097	gene	lncRNA	ENSG00000286479.1	RP11-626P14.3	0	exon	lncRNA	ENSG00000258081.4	RP11-384J4.2	-995	gene	lncRNA	ENSG00000286479.1	RP11-626P14.3	0	30.8343	1	0	1	0
chrX	7887304	7888421	0	3	1	1117	1.49715	2.22657	0.129851	3.79067	55.244	73.4098	2919.26	42544.3	56534.1	7929413	39091	7927256	38816	0	0	lnc-VCX-2:2	7927740	39320	lnc-VCX-2:2	7927740	39320	PINCR	35288574	gene	unprocessed_pseudogene	ENSG00000274923.1	GS1-214D18.3	8094	exon	unprocessed_pseudogene	ENSG00000274923.1	GS1-214D18.3	8094	gene	protein_coding	ENSG00000006757.12	PNPLA4	12398	30.8032	0	0	0	0
chr14	68015391	68016604	4	4	4	1213	10.3362	2.79088	22.3577	12.585	9.38177	12.2104	56.2894	41.9621	54.6139	67970576	-44816	67820080	-195312	0	0	lnc-ZFYVE26-1:1	68125003	108400	lnc-ZFYVE26-1:1	68125003	108400	HIF1A-AS2	-6264293	gene	protein_coding	ENSG00000182185.18	RAD51B	0	exon	protein_coding	ENSG00000182185.18	RAD51B	-15078	gene	protein_coding	ENSG00000182185.18	RAD51B	0	30.7915	1	0	0	0
chr13	102571956	102574195	2	3	1	2239	2.02995	2.80933	0.845589	0.251253	42.8274	56.3566	29.7134	5064.8	6664.78	102580674	6223	102596978	22764	0	0	LINC00555:3	102589371	15177	LINC00555:3	102589371	15177	LINC00554	-2574048	gene	lncRNA	ENSG00000261057.1	LINC00555	15178	exon	lncRNA	ENSG00000261057.1	LINC00555	15178	gene	protein_coding	ENSG00000134900.12	TPP2	23010	30.6724	0	0	0	0
chr8	117030599	117032942	4	3	1	2343	2.73855	5.75362	2.30299	120.015	8.94585	11.5048	5211.3	388.446	499.559	117086669	52284	117135319	102355	0	0	lnc-AARD-3:1	117017945	-12354	lnc-AARD-3:1	117017945	-12354	AP005717.1	2834478	gene	protein_coding	ENSG00000164756.13	SLC30A8	0	exon	protein_coding	ENSG00000164756.13	SLC30A8	6278	gene	protein_coding	ENSG00000164756.13	SLC30A8	0	30.653	1	0	0	0
chr11	21311878	21312273	4	3	2	395	2.07793	1.08571	4.39828	37.7107	10.5339	13.7963	857.397	239.499	313.675	20926896	-384983	21511428	199138	1233	0	lnc-DBX1-5:1	21260060	-49309	lnc-DBX1-5:1	21260060	-49309	BDNF-AS	6194558	gene	protein_coding	ENSG00000165973.19	NELL1	0	exon	processed_pseudogene	ENSG00000225477.3	CTD-2302A16.2	-26923	gene	protein_coding	ENSG00000165973.19	NELL1	0	30.6139	1	0	0	0
chr6	54807212	54808899	1	3	0	1687	0.9537	1.3065	0.939821	0.130861	34.154	45.1903	13.924	3634.1	4808.39	54840488	30681	54846762	37844	0	0	lnc-HMGCLL1-4:4	54674551	-5394	lnc-HMGCLL1-4:4	54674551	-5394	RN7SK	-1811265	gene	snRNA	ENSG00000251946.1	RNU6-1023P	-20720	exon	snRNA	ENSG00000251946.1	RNU6-1023P	-20720	gene	lncRNA	ENSG00000224984.1	RP11-524H19.2	31591	30.6139	0	0	0	0
chr3	141649726	141651733	1	4	0	2007	1.20947	3.15586	0.392276	0.135256	66.0321	87.3211	34.4799	16833.1	22260.2	141630244	-19483	141738176	86424	0	668	lnc-RNF7-2:2	141663198	11466	lnc-RNF7-2:3	141685104	33372	AC097103.2	-1867028	gene	transcribed_unitary_pseudogene	ENSG00000242104.5	LINC02618	8804	exon	transcribed_unitary_pseudogene	ENSG00000242104.5	LINC02618	8804	gene	transcribed_unitary_pseudogene	ENSG00000242104.5	LINC02618	8859	30.575	0	0	0	0
chr8	56235722	56236270	4	3	3	548	3.95336	1.13785	7.78875	7.27303	8.84654	11.6461	93.3787	113.581	149.524	56216535	-19188	56212049	-23674	0	0	lnc-CHCHD7-3:1	56222687	-12550	lnc-CHCHD7-3:1	56222687	-12550	LINC00968	259779	gene	lncRNA	ENSG00000272343.1	RP11-140I16.3	-12549	exon	lncRNA	ENSG00000272343.1	RP11-140I16.3	-12549	gene	processed_pseudogene	ENSG00000254216.1	RP11-140I16.2	16785	30.5636	0	0	0	0
chr4	13055077	13057909	4	3	2	2832	7.05415	4.52372	3.00031	2.57931	20.2853	26.1015	85.968	676.106	869.958	13070954	12775	13045003	-10075	0	0	lnc-RAB28-6:1	13155050	97142	lnc-RAB28-6:1	13155050	97142	AFAP1-AS1	-5276150	gene	snRNA	ENSG00000283271.1	U6	-3666	exon	snRNA	ENSG00000283271.1	U6	-3666	gene	lncRNA	ENSG00000250098.1	RP11-22A3.1	-106630	30.544	0	0	0	0
chr8	47657082	47657926	0	4	2	844	0.69263	0.959973	0.138019	136.554	56.9692	75.4862	98938.2	41276.3	54692.6	47644365	-12718	47738818	80873	0	0	lnc-CEBPD-2:1	47592146	-64474	lnc-CEBPD-2:1	47592146	-64474	AC026904.1	857927	gene	protein_coding	ENSG00000164808.17	SPIDR	0	exon	protein_coding	ENSG00000164808.17	SPIDR	1739	gene	protein_coding	ENSG00000164808.17	SPIDR	0	30.5347	1	0	0	0
chr2	99520923	99522070	4	3	0	1147	6.19118	2.82467	7.03448	0.154027	17.2128	22.2786	2.1896	244.692	316.705	99518932	-1992	99490016	-30908	0	-766	lnc-REV1-2:1	99509455	-11178	lnc-REV1-2:1	99509455	-11178	POU3F3	5272779	gene	protein_coding	ENSG00000144218.21	AFF3	23350	exon	protein_coding	ENSG00000144218.21	AFF3	23350	gene	protein_coding	ENSG00000144218.21	AFF3	29527	30.5142	0	0	0	0
chr2	197080050	197081820	3	3	1	1770	2.3123	2.70505	1.55327	2.01416	32.2747	42.3112	129.672	2077.85	2724.01	197198089	116138	197186925	105086	0	0	lnc-PGAP1-4:1	197096558	14739	lnc-PGAP1-4:1	197096558	14739	SATB2-AS1	2375881	gene	protein_coding	ENSG00000065413.20	ANKRD44	0	exon	protein_coding	ENSG00000065413.20	ANKRD44	0	gene	protein_coding	ENSG00000065413.20	ANKRD44	0	30.4696	1	0	0	0
chr1	60345700	60346958	4	3	1	1258	2.17911	1.3065	2.31743	1.23555	24.7741	32.6837	53.3156	1069.03	1410.34	60306749	-38952	59926838	-418863	0	0	lnc-C1orf87-5:1	60312836	0	lnc-C1orf87-5:1	60312836	0	FOXD3-AS1	2973927	gene	lncRNA	ENSG00000226476.6	LINC01748	168759	exon	lncRNA	ENSG00000226476.6	LINC01748	168759	gene	lncRNA	ENSG00000226476.6	LINC01748	170082	30.4384	0	0	1	0
chr1	66205774	66207654	3	3	0	1880	3.20743	2.74796	1.93917	0.0486811	42.2934	56.0677	2.51041	2181	2891.32	66210087	2142	65992720	-213055	0	0	lnc-INSL5-5:1	66042499	-155057	lnc-INSL5-5:1	66042499	-155057	FOXD3-AS1	-2881334	gene	protein_coding	ENSG00000184588.18	PDE4B	0	exon	protein_coding	ENSG00000184588.18	PDE4B	39807	gene	protein_coding	ENSG00000184588.18	PDE4B	0	30.3936	1	0	0	0
chr1	192907971	192909751	4	3	1	1780	2.77054	2.61611	3.51619	1.14766	31.5064	41.4362	32.6394	896.038	1178.44	192908319	0	192809292	-98680	0	0	LINC01032:10	192835404	0	LINC01032:10	192835404	0	MIR181A1HG	5868111	gene	lncRNA	ENSG00000285280.2	RP11-139E24.1	0	exon	lncRNA	ENSG00000285280.2	RP11-139E24.1	1203	gene	lncRNA	ENSG00000285280.2	RP11-139E24.1	0	30.3936	1	0	1	1
chr14	53767309	53771722	2	3	2	4413	6.00994	4.17719	1.27686	0.446823	50.1483	66.2423	34.994	3927.48	5187.91	53768963	0	53953185	181445	0	0	LINC02331:7	53685448	0	LINC02331:7	53685448	0	LINC00520	2009411	gene	lncRNA	ENSG00000235269.2	LINC02331	0	exon	lncRNA	ENSG00000235269.2	LINC02331	0	gene	lncRNA	ENSG00000235269.2	LINC02331	0	30.3936	1	0	1	1
chr6	13283108	13284269	3	3	1	1161	1.72093	2.45358	1.49616	0.771945	45.6821	60.5363	51.5952	3053.3	4046.12	13328898	44300	13272955	-10154	0	1296	lnc-TBC1D7-1:5	13280959	0	lnc-TBC1D7-1:3	13274848	0	HULC	-3988976	gene	protein_coding	ENSG00000145979.18	TBC1D7	0	exon	lncRNA	ENSG00000215022.7	RP1-257A7.4	0	gene	protein_coding	ENSG00000145979.18	TBC1D7	0	30.3936	1	0	1	0
chr11	62231676	62233841	4	3	1	2165	2.41888	3.70794	0.985472	0.272337	81.7574	108.438	27.6352	8296.27	11003.6	62260908	26964	62208956	-22721	0	2293	lnc-SCGB1D4-2:1	62213426	0	lnc-SCGB1D4-2:1	62213426	0	SNHG1	618144	gene	lncRNA	ENSG00000254404.1	RP11-703H8.9	0	exon	protein_coding	ENSG00000124935.4	SCGB1D2	8399	gene	lncRNA	ENSG00000254404.1	RP11-703H8.9	0	30.3351	1	0	1	0
chr16	60278822	60280119	4	3	2	1297	7.60289	1.45069	7.84697	1.99635	48.9423	65.0574	25.4411	623.71	829.076	60358598	77561	60894076	613938	0	0	lnc-SETD6-14:1	60357213	77095	lnc-SETD6-14:1	60357213	77095	MT1DP	-3634037	gene	lncRNA	ENSG00000261436.6	RP11-354I13.2	66360	exon	lncRNA	ENSG00000261436.6	RP11-354I13.2	66360	gene	lncRNA	ENSG00000261436.6	RP11-354I13.2	66537	30.0817	0	0	0	0
chr1	62998782	63001218	4	3	2	2436	4.65665	2.98721	3.28572	245.428	13.1541	17.1904	7469.53	400.341	523.185	63000803	0	62944169	-54614	0	0	LINC01739:5	62975750	0	LINC01739:5	62975750	0	FOXD3-AS1	319667	gene	lncRNA	ENSG00000229537.7	LINC01739	0	exon	lncRNA	ENSG00000229537.7	LINC01739	0	gene	lncRNA	ENSG00000229537.7	LINC01739	0	30.0562	1	0	1	1
chr13	22988219	22991011	2	3	2	2792	4.73122	5.19542	1.38606	1.15841	49.0591	64.5412	83.576	3539.46	4656.45	23000210	8727	23180944	189911	0	0	lnc-SGCG-5:5	22933464	0	lnc-SGCG-5:5	22933464	0	LINC00539	-1639499	gene	lncRNA	ENSG00000283075.1	RP11-124N19.4	-56220	exon	lncRNA	ENSG00000283075.1	RP11-124N19.4	-56220	gene	lncRNA	ENSG00000262198.1	RP11-124N19.3	-64116	30.0562	0	0	1	0
chr18	51639926	51642792	4	3	3	2866	8.23163	4.55741	8.86315	66.6451	10.5119	13.5182	751.935	118.602	152.521	51635241	-4686	51197342	-442585	0	0	LINC01630:22	51560820	0	LINC01630:22	51560820	0	AC016866.1	-2591453	gene	lncRNA	ENSG00000227115.8	LINC01630	0	exon	lncRNA	ENSG00000227115.8	LINC01630	0	gene	lncRNA	ENSG00000227115.8	LINC01630	0	29.9977	1	0	1	0
chr1	6846453	6847313	3	3	3	860	1.69959	2.5732	0.677137	354.906	102.497	136.265	52412.7	15136.8	20123.7	6812017	-34437	6855021	7690	0	0	lnc-DNAJC11-3:1	6834332	-11836	lnc-DNAJC11-3:1	6834332	-11836	CAMTA1-DT	-61611	gene	protein_coding	ENSG00000171735.19	CAMTA1	0	exon	protein_coding	ENSG00000171735.19	CAMTA1	5736	gene	protein_coding	ENSG00000171735.19	CAMTA1	0	29.8359	1	0	0	0
chr3	13806821	13808386	2	3	1	1565	3.09025	3.96864	0.657631	1.81752	71.2167	94.6321	276.374	10829.3	14389.8	13746799	-60023	13865044	56639	0	0	lnc-CHCHD4-3:1	13816744	8359	lnc-CHCHD4-3:1	13816744	8359	LINC00852	-3521076	gene	protein_coding	ENSG00000154764.6	WNT7A	7873	exon	protein_coding	ENSG00000154764.6	WNT7A	7873	gene	protein_coding	ENSG00000154764.6	WNT7A	11039	29.8359	0	0	0	0
chr6	161013641	161016039	3	3	1	2398	2.16843	4.39799	1.69533	0.298988	54.8216	72.4982	17.636	3233.68	4276.35	160984228	-29414	160992009	-21633	0	0	lnc-AGPAT4-1:3	160990317	-21224	lnc-MAP3K4-1:1	160931079	-43871	EZR-AS1	-2191390	gene	protein_coding	ENSG00000085511.20	MAP3K4	0	exon	protein_coding	ENSG00000085511.20	MAP3K4	6156	gene	protein_coding	ENSG00000085511.20	MAP3K4	0	29.8359	1	0	0	0
chr4	34453337	34454854	4	3	1	1517	5.30667	1.54574	9.88445	9.49488	22.1425	29.0257	96.0587	224.013	293.65	34335336	-118002	33374424	-1078914	-1	0	LINC02484:9	34141396	-117989	LINC02484:9	34141396	-117989	LINC02473	-9781770	gene	lncRNA	ENSG00000248685.6	LINC02484	-117986	exon	lncRNA	ENSG00000248685.6	LINC02484	-117986	gene	lncRNA	ENSG00000248685.6	LINC02484	-118409	29.7774	0	0	0	0
chr8	42213295	42213750	4	3	1	455	4.74721	1.18999	5.63873	2.82499	8.79564	11.6529	50.0998	155.986	206.658	42208671	-4625	42207604	-5692	0	22	lnc-IKBKB-3:1	42228086	14337	lnc-IKBKB-3:1	42228086	14337	SIRLNT	-1860163	gene	protein_coding	ENSG00000104368.19	PLAT	-5586	exon	protein_coding	ENSG00000104368.19	PLAT	-5586	gene	protein_coding	ENSG00000104368.19	PLAT	-5802	29.7612	0	0	0	0
chr12	63130599	63133291	4	3	1	2692	9.78216	4.68014	10.5753	2.28685	8.55433	10.8832	21.6243	80.8894	102.911	63152638	16577	63150667	17359	0	0	lnc-AVPR1A-2:1	63110851	-5126	lnc-AVPR1A-2:1	63110851	-5126	LINC02231	1787555	gene	protein_coding	ENSG00000166148.4	AVPR1A	9469	exon	protein_coding	ENSG00000166148.4	AVPR1A	9469	gene	protein_coding	ENSG00000166148.4	AVPR1A	14356	29.5826	0	0	0	0
chr3	96143544	96145844	4	3	0	2300	6.97963	2.1254	9.06598	0.137013	57.1569	75.7613	1.51129	630.455	835.666	96073845	-69700	96617488	471626	0	0	lnc-MTRNR2L12-10:1	96244731	98888	lnc-MTRNR2L12-10:1	96244731	98888	LINC00636	11688743	gene	processed_pseudogene	ENSG00000271671.1	RP11-598F17.2	98889	exon	processed_pseudogene	ENSG00000271671.1	RP11-598F17.2	98889	gene	processed_pseudogene	ENSG00000271671.1	RP11-598F17.2	98950	29.5571	0	0	0	0
chr4	93030059	93031670	4	3	0	1611	5.09884	2.23579	2.04851	0.192891	22.7166	29.8409	9.41614	1108.93	1456.71	92838955	-191105	92451884	-578176	0	0	lnc-ATOH1-1:1	92884662	-144953	lnc-ATOH1-1:1	92884662	-144953	LEF1-AS1	15135856	gene	protein_coding	ENSG00000152208.13	GRID2	0	exon	protein_coding	ENSG00000152208.13	GRID2	53317	gene	protein_coding	ENSG00000152208.13	GRID2	0	29.5571	1	0	0	0
chr7	15463140	15464765	1	3	0	1625	1.12419	2.04257	0.293372	0.0888447	52.9154	70.2304	30.2839	18037	23939	15399789	-63352	15561804	97019	0	0	lnc-MEOX2-5:1	15454950	-7953	lnc-MEOX2-5:1	15454950	-7953	MACC1-AS1	4677152	gene	protein_coding	ENSG00000187546.14	AGMO	0	exon	protein_coding	ENSG00000187546.14	AGMO	-32032	gene	protein_coding	ENSG00000187546.14	AGMO	0	29.5571	1	0	0	0
chr13	101330773	101332149	4	4	4	1376	8.50344	2.04869	30.6999	1.43381	19.8553	26.1751	4.67039	64.6753	85.261	101263342	-67432	101416097	83929	0	0	lnc-ITGBL1-4:1	101192577	-137069	lnc-ITGBL1-4:1	101192577	-137069	LINC00554	-1332865	gene	protein_coding	ENSG00000102452.18	NALCN	0	exon	protein_coding	ENSG00000102452.18	NALCN	0	gene	protein_coding	ENSG00000102452.18	NALCN	0	29.5396	1	0	0	0
chr2	229647941	229649718	4	3	0	1777	4.99228	2.50572	5.63278	0.209631	9.0434	11.4358	3.72162	160.549	203.022	229733519	83578	229714300	64563	0	0	lnc-FBXO36-1:1	229701793	52076	lnc-DNER-3:1	229810956	161239	LINC00607	-13798988	gene	protein_coding	ENSG00000187957.8	DNER	0	exon	snRNA	ENSG00000238782.1	RNU7-9P	-41642	gene	protein_coding	ENSG00000187957.8	DNER	0	29.5338	1	0	0	0
chr7	156186793	156188859	4	4	3	2066	15.2859	5.53584	16.839	4.26602	14.7648	19.0891	25.3341	87.6819	113.363	156193209	4034	156177422	-9372	0	0	lnc-SHH-1:2	156192941	4083	lnc-SHH-1:2	156192941	4083	MAYA	821947	gene	misc_RNA	ENSG00000207061.1	Y_RNA	-570	exon	misc_RNA	ENSG00000207061.1	Y_RNA	-570	gene	lncRNA	ENSG00000182648.13	LINC01006	200326	29.4098	0	0	0	0
chr20	48613165	48616441	4	3	4	3276	4.27833	6.70437	2.66849	0.944572	47.0444	61.5315	35.3973	1762.96	2305.86	48657329	40549	48544467	-68699	0	0	lnc-PREX1-8:1	48522177	-49727	lnc-PREX1-8:1	48522177	-49727	ZFAS1	661738	gene	protein_coding	ENSG00000124126.14	PREX1	7812	exon	protein_coding	ENSG00000124126.14	PREX1	7812	gene	protein_coding	ENSG00000124126.14	PREX1	9488	29.4012	0	0	0	0
chr13	75644196	75645066	4	3	3	870	5.45054	1.29116	5.8988	2.36879	12.2568	15.9442	40.1572	207.784	270.296	75635954	-8243	75620705	-23492	0	0	LMO7-AS1:6	75615920	-8043	LMO7-AS1:6	75615920	-8043	RNA00364	-8264203	gene	protein_coding	ENSG00000136153.20	LMO7	0	exon	protein_coding	ENSG00000136153.20	LMO7	-7470	gene	protein_coding	ENSG00000136153.20	LMO7	0	29.3687	1	0	0	0
chr19	4848267	4848985	4	3	0	718	4.73662	1.81256	8.75708	0.150537	12.8571	16.6949	1.71903	146.819	190.644	4838625	-9643	4831724	-16544	495	0	lnc-FEM1A-4:1	4838331	-9361	lnc-FEM1A-4:1	4838331	-9361	RAB11B-AS1	3525389	gene	protein_coding	ENSG00000105355.9	PLIN3	0	exon	protein_coding	ENSG00000105355.9	PLIN3	-377	gene	protein_coding	ENSG00000105355.9	PLIN3	0	29.3585	1	0	0	0
chr8	89384992	89387026	0	3	1	2034	1.32667	2.79399	0.217884	0.680185	41.5778	54.6408	312.178	19082.6	25078	89497512	110399	89757719	370675	0	0	lnc-NBN-6:1	89412620	25595	lnc-NBN-1:21	89545918	158893	AF117829.1	198847	gene	processed_pseudogene	ENSG00000248231.1	KRT8P4	25596	exon	processed_pseudogene	ENSG00000248231.1	KRT8P4	25596	gene	processed_pseudogene	ENSG00000248231.1	KRT8P4	26095	29.3337	0	0	0	0
chr5	18164072	18166038	4	3	2	1966	7.81082	3.208	16.1887	1.62759	9.64783	12.5652	10.0539	59.596	77.6168	17992210	-171863	17794558	-369515	0	0	lnc-BASP1-14:1	18049549	-114201	lnc-BASP1-14:1	18049549	-114201	LINC01021	9051677	gene	snoRNA	ENSG00000212278.1	SNORD81	70086	exon	snoRNA	ENSG00000212278.1	SNORD81	70086	gene	lncRNA	ENSG00000249937.8	LINC02223	-208379	29.3006	0	0	0	0
chr1	85490488	85491014	4	3	1	526	4.93368	1.07648	7.8884	0.644873	13.0728	17.1816	8.17496	165.722	217.808	85448268	-42221	85465185	-25304	0	0	lnc-ZNHIT6-1:1	85488298	0	lnc-ZNHIT6-1:1	85488298	0	RP4	1212489	gene	lncRNA	ENSG00000282057.1	RP4-621F18.2	0	exon	lncRNA	ENSG00000282057.1	RP4-621F18.2	-2098	gene	protein_coding	ENSG00000153904.21	DDAH1	0	29.2782	1	0	1	0
chr17	63908002	63908831	1	3	2	829	1.23608	1.76042	0.374753	1.6599	27.9001	36.9513	442.933	7444.93	9860.18	63901151	-6852	63911040	2188	0	0	lnc-PSMC5-1:1	63900555	-6109	lnc-CSH1-1:1	63895830	-11342	AC011921.1	-3357205	gene	protein_coding	ENSG00000204414.13	CSHL1	767	exon	protein_coding	ENSG00000204414.13	CSHL1	767	gene	protein_coding	ENSG00000204414.13	CSHL1	2512	29.2782	0	0	0	0
chr4	171601689	171602755	4	3	1	1066	4.76313	1.12862	4.57219	10.4201	51.0257	67.7854	227.902	1116	1482.56	171604152	1132	171607955	5180	0	0	LINC02174:5	171602682	0	LINC02174:5	171602682	0	LINC01612	-1317967	gene	lncRNA	ENSG00000249297.2	LINC02174	0	exon	lncRNA	ENSG00000249297.2	LINC02174	0	gene	lncRNA	ENSG00000249297.2	LINC02174	0	29.2782	1	0	1	0
chr2	175807625	175807901	4	3	2	276	1.38524	0.815786	3.5158	1.98889	10.5228	13.6323	56.5701	299.3	387.743	175838987	30853	176002069	194149	0	-671	lnc-LNPK-6:1	175783874	-23378	lnc-LNPK-6:1	175783874	-23378	HOXD-AS2	313711	gene	processed_pseudogene	ENSG00000223976.1	EXTL2P1	34987	exon	processed_pseudogene	ENSG00000223976.1	EXTL2P1	34987	gene	lncRNA	ENSG00000235047.1	AC016751.3	89587	29.2749	0	0	0	0
chr6	1597320	1599514	1	3	1	2194	0.756569	4.628	0.711532	0.365317	56.2962	73.7179	51.3422	7911.97	10360.4	1602538	2914	1610516	10983	0	0	lnc-GMDS-6:4	1584929	0	lnc-GMDS-6:5	1584929	0	FOXCUT	2141	gene	lncRNA	ENSG00000280916.2	FOXCUT	2141	exon	lncRNA	ENSG00000280916.2	FOXCUT	2141	gene	lncRNA	ENSG00000280916.2	FOXCUT	2868	29.2197	0	0	1	0
chr6	117284729	117285657	4	3	2	928	3.60166	1.36787	3.49791	33.3662	14.0107	18.4072	953.89	400.545	526.235	117264755	-19975	117265855	-18875	0	0	lnc-VGLL2-1:1	117299363	13707	lnc-VGLL2-1:1	117299363	13707	LINC00222	-8514788	gene	protein_coding	ENSG00000047936.11	ROS1	1697	exon	protein_coding	ENSG00000047936.11	ROS1	1697	gene	protein_coding	ENSG00000047936.11	ROS1	3147	29.2197	0	0	0	0
chr3	180555017	180555610	4	3	4	593	6.40424	0.877151	11.6937	90.517	12.3876	16.1684	774.064	105.933	138.265	180566140	10399	180602107	46478	0	0	lnc-CCDC39-4:3	180525834	0	lnc-CCDC39-4:3	180525834	0	SOX2OT	434153	gene	lncRNA	ENSG00000239774.1	RP11-496B10.3	11109	exon	lncRNA	ENSG00000239774.1	RP11-496B10.3	11109	gene	lncRNA	ENSG00000239774.1	RP11-496B10.3	11253	29.202	0	0	1	0
chr10	96851910	96852976	4	3	2	1066	3.66034	1.34641	3.19385	2.2994	9.99345	12.9762	71.9944	312.896	406.287	96617301	-234610	96833253	-18658	0	0	lnc-PIK3AP1-6:4	96830631	-19453	lnc-PIK3AP1-6:1	96830666	-19665	ENTPD1-AS1	-761661	gene	protein_coding	ENSG00000196233.14	LCOR	0	exon	protein_coding	ENSG00000196233.14	LCOR	5317	gene	protein_coding	ENSG00000196233.14	LCOR	0	29.1612	1	0	0	0
chr12	9046763	9047650	4	3	1	887	4.19314	1.09794	2.12991	0.276057	39.0604	51.757	12.961	1833.9	2430.01	9055738	8022	8989818	-56946	0	0	LINC00612:2	9055585	7936	lnc-KLRG1-9:1	9065167	17518	GPRC5D-AS1	3880077	gene	lncRNA	ENSG00000214851.5	LINC00612	7940	exon	lncRNA	ENSG00000214851.5	LINC00612	7940	gene	lncRNA	ENSG00000214851.5	LINC00612	11228	29.1027	0	0	0	0
chr15	46999536	47001310	4	3	1	1774	2.44022	2.28793	1.59271	0.51706	52.8401	69.9806	32.4642	3317.62	4393.81	47009735	8028	48178241	1176912	0	0	lnc-SEMA6D-3:1	46827525	-171579	lnc-SEMA6D-3:1	46827525	-171579	MAPK6-DT	5009690	gene	TEC	ENSG00000284540.1	RP11-90J19.1	132186	exon	TEC	ENSG00000284540.1	RP11-90J19.1	132186	gene	protein_coding	ENSG00000137872.17	SEMA6D	183110	28.9994	0	0	0	0
chr20	41837240	41838579	4	3	0	1339	3.1275	2.00578	4.33394	0.0792429	13.6243	17.7427	1.82843	314.363	409.39	41790028	-47213	41618524	-218717	0	0	lnc-LPIN3-2:1	41991139	152561	lnc-LPIN3-2:1	41991139	152561	LINC01260	2817873	gene	snoRNA	ENSG00000212224.1	ENSG10010135647.1	-124640	exon	snoRNA	ENSG00000212224.1	ENSG10010135647.1	-124640	gene	lncRNA	ENSG00000225458.1	RP5-1121H13.4	152693	28.9994	0	0	0	0
chr12	7578976	7579214	4	3	1	238	3.9747	0.564312	7.62853	4.24402	10.6095	13.8474	55.6335	139.076	181.521	7623799	44126	7665712	86477	247	0	lnc-DPPA3-2:1	7550530	-23409	lnc-DPPA3-2:1	7550530	-23409	GAU1	-2858875	gene	processed_pseudogene	ENSG00000235868.3	GAPDHP31	-11594	exon	processed_pseudogene	ENSG00000235868.3	GAPDHP31	-11594	gene	processed_pseudogene	ENSG00000284591.1	RP11-444J21.4	41431	28.9914	0	0	0	0
chr6	90198911	90200401	4	3	2	1490	8.41817	3.92261	12.3156	20.7178	8.28055	10.4933	168.224	67.2362	85.2031	90345391	144859	90296643	96222	0	0	lnc-MAP3K7-3:1	90104364	0	lnc-MAP3K7-3:1	90104364	0	SNHG5	-4519980	gene	protein_coding	ENSG00000112182.15	BACH2	0	exon	protein_coding	ENSG00000112182.15	BACH2	6169	gene	protein_coding	ENSG00000112182.15	BACH2	0	28.9702	1	0	1	0
chr16	60993304	60994905	0	3	0	1601	1.04426	3.91339	0.247592	0.120826	77.7313	103.219	48.8004	31394.9	41689.1	61129393	134078	60894076	-99229	0	0	lnc-CDH8-4:1	61055398	60494	lnc-CDH8-5:1	60925732	-64764	MT1DP	-4348519	gene	transcribed_processed_pseudogene	ENSG00000224631.4	RPS27AP16	60495	exon	transcribed_processed_pseudogene	ENSG00000224631.4	RPS27AP16	60495	gene	unprocessed_pseudogene	ENSG00000261178.2	RP11-90K18.1	-65333	28.9409	0	0	0	0
chr11	83977462	83978236	3	3	1	774	1.18815	1.11639	1.14996	0.681777	23.341	31.0716	59.2872	2029.73	2701.98	83977980	0	84201535	223282	0	-279	lnc-CCDC90B-10:1	84098994	120759	lnc-CCDC90B-9:1	83814570	-162200	RAB30-AS1	-869674	gene	protein_coding	ENSG00000150672.18	DLG2	0	exon	protein_coding	ENSG00000150672.18	DLG2	2271	gene	protein_coding	ENSG00000150672.18	DLG2	0	28.9372	1	0	0	1
chr11	117049230	117049851	4	3	2	621	2.40821	1.8279	4.3842	4.22566	11.3486	14.8329	96.3839	258.853	338.326	116914452	-134779	117098158	48288	0	-24	lnc-PCSK7-3:1	117035796	-13180	lnc-PCSK7-6:1	117070769	20919	MIR100HG	4978475	gene	protein_coding	ENSG00000160584.17	SIK3	0	exon	processed_pseudogene	ENSG00000234268.1	AP000936.1	-13179	gene	protein_coding	ENSG00000160584.17	SIK3	0	28.8701	1	0	0	0
chr2	222994340	222995906	4	3	3	1566	11.7321	2.48426	19.5735	34.0079	13.1744	17.0185	173.745	67.3074	86.9463	223029236	33321	223065503	69578	137	0	lnc-KCNE4-7:1	222942941	-49705	lnc-KCNE4-7:1	222942941	-49705	LINC00607	-7145387	gene	processed_pseudogene	ENSG00000278083.1	RP11-525G12.1	-47952	exon	processed_pseudogene	ENSG00000278083.1	RP11-525G12.1	-47952	gene	protein_coding	ENSG00000123983.15	ACSL3	-52844	28.8634	0	0	0	0
chr13	76730697	76731277	4	4	3	580	9.74483	2.48727	13.9563	5.20662	24.2223	16.4205	37.3066	173.558	117.657	76729510	-1188	76710481	-20217	-392	0	lnc-ACOD1-3:2	76726222	0	lnc-ACOD1-3:2	76726222	0	RNA00364	-9350704	gene	lncRNA	ENSG00000285572.2	RP11-19D22.1	0	exon	lncRNA	ENSG00000285572.2	RP11-19D22.1	-1187	gene	lncRNA	ENSG00000285572.2	RP11-19D22.1	0	28.8491	1	0	1	0
chr12	30338920	30340987	1	3	0	2067	1.90736	3.60666	0.342755	0.0957443	64.5197	85.429	27.9337	18823.8	24924.2	30320887	-18034	30695762	354757	0	0	lnc-TSPAN11-4:1	30320833	-17304	lnc-TSPAN11-4:1	30320833	-17304	lncRNA-MUF	414181	gene	lncRNA	ENSG00000257932.1	RP11-155I9.1	-17303	exon	lncRNA	ENSG00000257932.1	RP11-155I9.1	-17303	gene	lncRNA	ENSG00000257932.1	RP11-155I9.1	-17800	28.7205	0	0	0	0
chr22	24016947	24018321	4	3	2	1374	5.25869	2.31861	4.40726	143.025	60.5573	80.2703	3245.21	1374.03	1821.32	24008867	-8081	24011610	-5338	0	-426	lnc-GSTT4-2:1	24006304	-8690	lnc-DDT-1:5	24001218	-11615	lncRNA-CIR	-118018	gene	protein_coding	ENSG00000099991.18	CABIN1	0	exon	protein_coding	ENSG00000099991.18	CABIN1	-5219	gene	protein_coding	ENSG00000099991.18	CABIN1	0	28.7205	1	0	0	0
chr3	80104694	80105989	4	3	1	1295	6.42018	1.80644	8.35119	0.757138	25.7353	33.9653	9.06623	308.163	406.713	80133140	27109	79767850	-336845	0	0	lnc-ROBO1-3:1	79957565	-146553	lnc-ROBO1-3:1	79957565	-146553	SAMMSON	-9586631	gene	processed_pseudogene	ENSG00000271389.1	OSBPL9P1	57339	exon	processed_pseudogene	ENSG00000271389.1	OSBPL9P1	57339	gene	protein_coding	ENSG00000169855.20	ROBO1	-336943	28.7205	0	0	0	0
chr18	25177585	25178730	3	3	2	1145	4.60869	1.6807	3.98894	382.989	35.6697	46.9375	9601.27	894.217	1176.69	25179962	470	25139764	-37822	0	0	lnc-HRH4-16:1	25119304	0	lnc-HRH4-16:1	25119304	0	AC010754.1	-1195030	gene	protein_coding	ENSG00000198795.11	ZNF521	0	exon	protein_coding	ENSG00000198795.11	ZNF521	16431	gene	protein_coding	ENSG00000198795.11	ZNF521	0	28.7073	1	0	1	0
chr2	177307352	177308853	4	3	3	1501	8.71654	2.45047	12.3203	4.20761	55.6883	16.5455	34.1519	452.005	134.295	177237910	-69443	177264673	-42680	0	0	lnc-AGPS-5:2	177306372	0	lnc-AGPS-5:2	177306372	0	LINC01116	-669422	gene	lncRNA	ENSG00000271996.1	RP11-337N6.1	0	exon	lncRNA	ENSG00000271996.1	RP11-337N6.1	-625	gene	protein_coding	ENSG00000116044.16	NFE2L2	0	28.7031	1	0	1	0
chr10	26702426	26703584	4	3	2	1158	9.6809	2.72962	17.1734	8.67693	14.0845	18.3314	50.5253	82.0132	106.743	26683932	-18495	26697943	-4484	0	0	lnc-ABI1-6:1	26704211	628	lnc-ABI1-6:1	26704211	628	ZEB1-AS1	4502695	gene	protein_coding	ENSG00000148459.16	PDSS1	0	exon	protein_coding	ENSG00000148459.16	PDSS1	-232	gene	protein_coding	ENSG00000148459.16	PDSS1	0	28.6835	1	0	0	0
chr10	1447028	1447633	4	3	0	605	7.57103	0.625677	7.56742	0.0774862	7.3415	9.39053	1.02394	97.0145	124.091	1460962	12426	1737246	289593	0	0	ADARB2-AS1:1	1526629	78997	ADARB2-AS1:3	1526762	79130	MANCR	3202526	gene	protein_coding	ENSG00000185736.16	ADARB2	0	exon	protein_coding	ENSG00000185736.16	ADARB2	-67868	gene	protein_coding	ENSG00000185736.16	ADARB2	0	28.5413	1	0	0	0
chr6	75328133	75329191	4	3	1	1058	3.25543	1.3433	2.42312	1.30536	16.9236	22.0173	53.871	698.419	908.633	75357375	28041	75285006	-43128	0	-388	lnc-TMEM30A-2:1	75319100	-8154	lnc-TMEM30A-2:1	75319100	-8154	LINC00472	-3907389	gene	protein_coding	ENSG00000118407.15	FILIP1	0	exon	protein_coding	ENSG00000118407.15	FILIP1	5453	gene	protein_coding	ENSG00000118407.15	FILIP1	0	28.5358	1	0	0	0
chr7	130161213	130162115	2	3	1	902	0.895074	2.04568	1.11122	2.21086	25.6533	33.5325	198.957	2308.57	3017.63	130173912	11659	130205244	43109	-802	0	lnc-ZC3HC1-1:2	130175175	13061	lnc-ZC3HC1-1:1	130178458	16344	AC016831.6	629150	gene	protein_coding	ENSG00000146842.17	TMEM209	2599	exon	protein_coding	ENSG00000146842.17	TMEM209	2599	gene	protein_coding	ENSG00000146842.17	TMEM209	4392	28.5163	0	0	0	0
chr12	86197433	86197693	4	3	0	260	6.00463	0.512172	10.6355	0.016227	9.67581	12.4034	0.152574	90.9765	116.623	85955075	-242359	85874587	-322847	391	0	lnc-MGAT4C-1:6	86068090	0	lnc-MGAT4C-1:6	86068090	0	POC1B-AS1	3326902	gene	protein_coding	ENSG00000182050.13	MGAT4C	0	exon	protein_coding	ENSG00000182050.13	MGAT4C	58547	gene	protein_coding	ENSG00000182050.13	MGAT4C	0	28.5065	1	0	1	0
chrX	120994353	120995105	0	3	1	752	0.634023	0.86181	0.0884333	4.33234	19.0718	25.1553	4898.99	21566.3	28445.5	121020348	22824	121047664	52541	0	950	lnc-GLUD2-2:1	120986387	-7715	lnc-GLUD2-2:1	120986387	-7715	miR503HG	13548015	gene	processed_pseudogene	ENSG00000270251.1	RP6-166C19.13	-7714	exon	processed_pseudogene	ENSG00000270251.1	RP6-166C19.13	-7714	gene	protein_coding	ENSG00000236371.6	CT47A1	-9566	28.4417	0	0	0	0
chrX	94885221	94885473	4	3	1	252	4.47551	0.594995	7.72735	1.76876	9.04096	11.756	22.8896	117	152.135	94715431	-169791	95102130	216638	-408	0	lnc-NAP1L3-7:1	94776738	-107655	lnc-NAP1L3-7:1	94776738	-107655	FTX	-20591648	gene	processed_pseudogene	ENSG00000231001.2	CCNB1IP1P3	-107654	exon	processed_pseudogene	ENSG00000231001.2	CCNB1IP1P3	-107654	gene	processed_pseudogene	ENSG00000232293.2	PAICSP7	-245781	28.438	0	0	0	0
chr2	12447007	12450150	4	3	3	3143	13.7514	6.32395	15.5989	2.89815	61.1655	80.6333	18.5792	392.115	516.918	12416659	-30349	12716918	266749	0	0	MIR3681HG:32	12314318	0	MIR3681HG:32	12314318	0	LINC00570	-1043833	gene	lncRNA	ENSG00000224184.6	MIR3681HG	0	exon	lncRNA	ENSG00000224184.6	MIR3681HG	-30721	gene	lncRNA	ENSG00000224184.6	MIR3681HG	0	28.3832	1	0	1	0
chr13	98042501	98043495	4	3	0	994	1.24676	1.94752	3.42282	0.115619	16.2894	20.7238	3.3779	475.905	605.461	98048494	4546	98087568	44054	0	814	lnc-RNF113B-2:1	98022162	-18226	lnc-RNF113B-2:1	98022162	-18226	LINC00554	1951405	gene	protein_coding	ENSG00000065150.21	IPO5	-18205	exon	protein_coding	ENSG00000065150.21	IPO5	-18205	gene	protein_coding	ENSG00000065150.21	IPO5	-20766	28.3559	0	0	0	0
chr2	228649971	228650209	4	3	1	238	6.67597	0.846468	12.9636	1.21395	53.3842	10.338	9.36427	411.799	79.7463	228683667	32782	229012649	362421	-133	0	lnc-PID1-1:1	228683536	33328	lnc-PID1-1:1	228683536	33328	LINC00607	-12801018	gene	lncRNA	ENSG00000232023.3	LINC01807	0	exon	lncRNA	ENSG00000228226.1	AC074019.1	33329	gene	lncRNA	ENSG00000232023.3	LINC01807	0	28.3267	1	0	0	0
chr7	6890657	6892278	4	3	3	1621	5.28005	2.92283	4.29281	4.22159	11.1953	14.1308	98.3409	260.792	329.173	6859817	-30841	6917460	25165	0	0	lnc-CCZ1B-3:1	6855484	-30828	lnc-CCZ1B-5:1	6924077	31800	AC004895.1	-797573	gene	processed_pseudogene	ENSG00000243531.1	RP11-740N7.3	8147	exon	processed_pseudogene	ENSG00000243531.1	RP11-740N7.3	8147	gene	processed_pseudogene	ENSG00000155070.8	UNC93B2	-31104	28.3057	0	0	0	0
chr10	85697457	85700552	4	4	1	3095	3.72422	6.14607	1.64617	1.24291	77.4327	102.074	75.5035	4703.81	6200.71	85613635	-83823	85657446	-40012	0	0	lnc-OPN4-4:1	85708759	8208	lnc-OPN4-4:1	85708759	8208	LINC00858	-1402799	gene	protein_coding	ENSG00000182771.19	GRID1	0	exon	processed_pseudogene	ENSG00000236606.1	RP11-93H12.3	8209	gene	protein_coding	ENSG00000182771.19	GRID1	0	28.2704	1	0	0	0
chr9	76082293	76085559	3	3	1	3266	2.57872	4.82122	1.00857	0.21105	48.743	63.2736	20.9257	4832.88	6273.6	76194172	107407	75890926	-191368	0	0	lnc-GCNT1-6:1	75954257	-104925	lnc-GCNT1-6:1	75954257	-104925	PCA3	606422	gene	protein_coding	ENSG00000099139.14	PCSK5	0	exon	protein_coding	ENSG00000099139.14	PCSK5	10332	gene	protein_coding	ENSG00000099139.14	PCSK5	0	28.2704	1	0	0	0
chr15	67274193	67275947	4	3	3	1754	9.06814	1.65002	13.2365	16.1337	10.1561	13.0687	121.888	76.7283	98.7324	67392322	116258	67255112	-19082	0	0	lnc-LCTL-3:1	67236717	-19540	lnc-IQCH-4:1	67232445	-41357	EWSAT1	1796980	gene	protein_coding	ENSG00000103599.20	IQCH	0	exon	protein_coding	ENSG00000103599.20	IQCH	3449	gene	protein_coding	ENSG00000103599.20	IQCH	0	28.2666	1	0	0	0
chr3	42799276	42801584	4	3	0	2308	3.932	4.06981	4.2338	0.0888447	18.5713	23.7166	2.09846	438.644	560.174	42773722	-25555	42804283	2680	0	0	lnc-HIGD1A-1:4	42785086	0	lnc-CCDC13-3:1	42800849	0	lnc00462717	21210381	gene	lncRNA	ENSG00000235288.3	RP11-70C1.3	0	exon	protein_coding	ENSG00000181061.14	HIGD1A	2589	gene	protein_coding	ENSG00000280571.2	RP4-613B23.5	0	28.1981	1	0	1	0
chr3	76025171	76026450	0	3	0	1279	0.372936	2.16831	0.155075	0.0258287	34.8396	46.0795	16.6556	22466.3	29714.4	76131630	103808	76159215	132745	0	0	lnc-CNTN3-1:1	75713015	-311858	lnc-CNTN3-1:1	75713015	-311858	SAMMSON	-5507108	gene	protein_coding	ENSG00000185008.17	ROBO2	0	exon	misc_RNA	ENSG00000222883.1	Y_RNA	-60102	gene	protein_coding	ENSG00000185008.17	ROBO2	0	28.1629	1	0	0	0
chr15	53634074	53635670	0	3	0	1596	1.18815	3.00866	0.16683	0.209905	50.5302	67.0749	125.82	30288.4	40205.5	53552932	-81143	53759382	123693	0	0	lnc-ONECUT1-6:1	53665691	30022	lnc-WDR72-2:3	53513740	-92972	MAPK6-DT	-1614980	gene	protein_coding	ENSG00000166415.15	WDR72	0	exon	snRNA	ENSG00000252066.1	RNU2-53P	16308	gene	protein_coding	ENSG00000166415.15	WDR72	0	28.1044	1	0	0	0
chr16	82632999	82634614	1	3	0	1615	1.08689	4.04223	0.740544	0.142259	57.5412	76.2737	19.2101	7770.13	10299.7	82621026	-11974	82627169	-5831	-2048	0	lnc-MPHOSPH6-2:1	82554195	-57541	lnc-MPHOSPH6-2:1	82554195	-57541	ARLNC1	-1740318	gene	protein_coding	ENSG00000140945.17	CDH13	0	exon	protein_coding	ENSG00000140945.17	CDH13	3008	gene	protein_coding	ENSG00000140945.17	CDH13	0	28.1044	1	0	0	0
chr2	100344033	100345535	4	4	4	1502	12.2757	3.56074	13.4509	124.791	32.0062	41.804	927.752	237.949	310.79	100254153	-89881	100322768	-21266	-724	0	lnc-LONRF2-1:2	100397907	52373	lnc-CHST10-2:1	100273446	-62017	POU3F3	4449314	gene	protein_coding	ENSG00000170500.13	LONRF2	-21532	exon	protein_coding	ENSG00000170500.13	LONRF2	-21532	gene	protein_coding	ENSG00000170500.13	LONRF2	-22619	28.0658	0	0	0	0
chr10	117724092	117727978	4	3	3	3886	8.37559	6.21365	8.94838	6.10749	8.95898	10.9748	68.2525	100.118	122.646	117724400	0	117542659	-181434	0	0	lnc-EMX2-6:2	117722417	0	lnc-EMX2-6:2	117722417	0	CASC2	318302	gene	lncRNA	ENSG00000234952.2	LINC02674	6533	exon	lncRNA	ENSG00000234952.2	LINC02674	6533	gene	lncRNA	ENSG00000234952.2	LINC02674	6691	27.9152	0	0	1	1
chr18	74796251	74798608	4	3	1	2357	3.17013	3.40432	3.75638	0.775087	34.2876	45.2441	20.6339	912.784	1204.46	74741044	-55208	74631276	-164976	0	0	lnc-CNDP1-8:1	74819017	20410	lnc-CNDP1-8:1	74819017	20410	LINC00909	-197367	gene	protein_coding	ENSG00000215421.10	ZNF407	0	exon	protein_coding	ENSG00000215421.10	ZNF407	5357	gene	protein_coding	ENSG00000215421.10	ZNF407	0	27.9016	1	0	0	0
chr8	56137966	56140037	4	3	1	2071	1.88611	2.42901	2.60167	0.470241	46.2928	61.0767	18.0746	1779.35	2347.6	56118312	-19655	56113992	-23975	0	0	lnc-MOS-2:1	56168305	28269	lnc-MOS-2:1	56168305	28269	LINC00968	356012	gene	snoRNA	ENSG00000221093.1	ENSG10010139291.1	-16614	exon	snoRNA	ENSG00000221093.1	ENSG10010139291.1	-16614	gene	protein_coding	ENSG00000181690.8	PLAG1	27468	27.884	0	0	0	0
chr8	70244752	70246232	0	3	1	1480	1.39594	2.03646	0.101306	0.13228	41.316	54.7646	130.575	40783.4	54058.6	70471845	224814	70345020	98770	0	0	lnc-XKR9-4:1	70273373	27142	lnc-XKR9-4:1	70273373	27142	SNHG6	-3318355	gene	protein_coding	ENSG00000140396.13	NCOA2	0	exon	protein_coding	ENSG00000140396.13	NCOA2	0	gene	protein_coding	ENSG00000140396.13	NCOA2	0	27.884	1	0	0	0
chr13	86560915	86561794	3	3	1	879	1.10292	0.460033	0.598346	3.61775	33.3314	44.1433	604.626	5570.6	7377.56	86463323	-97593	86042149	-518767	90	0	lnc-SLITRK5-20:1	86599036	37243	lnc-SLITRK5-20:1	86599036	37243	MIR17HG	4786027	gene	lncRNA	ENSG00000287880.1	RP11-412K20.1	-98181	exon	lncRNA	ENSG00000287880.1	RP11-412K20.1	-98181	gene	lncRNA	ENSG00000287880.1	RP11-412K20.1	-98212	27.767	0	0	0	0
chr11	115926330	115926585	4	3	4	255	7.4112	1.61322	11.389	41.7701	7.98777	10.4015	366.757	70.1356	91.3293	115923852	-2479	115504462	-421869	690	0	lnc-APOC3-6:2	115923640	0	lnc-APOC3-6:2	115923640	0	MIR100HG	6101741	gene	lncRNA	ENSG00000257067.6	LINC02703	0	exon	lncRNA	ENSG00000257067.6	LINC02703	-2478	gene	lncRNA	ENSG00000257067.6	LINC02703	0	27.6306	1	0	1	0
chr19	30193897	30195565	4	3	4	1668	4.97636	1.39855	4.97561	122.405	23.3493	30.6348	2460.11	469.275	615.698	30085964	-107934	30372390	176805	0	981	lnc-C19orf12-10:1	30219665	24101	lnc-C19orf12-10:1	30219665	24101	AC008794.2	1270089	gene	lncRNA	ENSG00000267223.1	AC005597.1	24102	exon	lncRNA	ENSG00000267223.1	AC005597.1	24102	gene	lncRNA	ENSG00000267223.1	AC005597.1	24227	27.4809	0	0	0	0
chr1	211371222	211372889	4	3	1	1667	4.28366	2.43823	5.93285	0.857692	390.576	15.7758	14.4567	6583.27	265.905	211377116	3914	211346613	-24610	0	245	lnc-RD3-1:1	211363626	0	lnc-RD3-1:1	211363626	0	LINC00467	9848	gene	protein_coding	ENSG00000082512.15	TRAF5	0	exon	protein_coding	ENSG00000082512.15	TRAF5	0	gene	protein_coding	ENSG00000082512.15	TRAF5	0	27.4668	1	0	1	0
chr1	247283048	247284261	4	3	1	1213	4.3849	2.79399	5.49245	0.139239	10.0926	13.1582	2.53509	183.754	239.569	247286801	1940	247331474	47194	0	0	lnc-ZNF124-2:1	247210690	-41226	lnc-ZNF124-2:1	247210690	-41226	LINK-A	-8796989	gene	misc_RNA	ENSG00000202079.1	Y_RNA	10575	exon	misc_RNA	ENSG00000202079.1	Y_RNA	10575	gene	protein_coding	ENSG00000162714.13	ZNF496	17017	27.3617	0	0	0	0
chr2	188094767	188096964	4	3	1	2197	6.72383	2.67437	11.2156	7.52776	9.08506	11.4913	67.119	81.0041	102.459	188139740	42657	188291862	194880	0	0	LINC01090:3	188035595	0	LINC01090:3	188035595	0	uc_338	3585489	gene	lncRNA	ENSG00000231689.2	LINC01090	0	exon	lncRNA	ENSG00000231689.2	LINC01090	42674	gene	lncRNA	ENSG00000231689.2	LINC01090	0	27.3265	1	0	1	0
chr15	71803411	71804747	4	3	1	1336	6.48417	1.15931	4.97466	0.719004	17.7177	23.4245	14.4533	356.158	470.876	71807204	1993	71810568	5803	0	0	lnc-THSD4-3:3	71807081	2335	lnc-THSD4-3:3	71807081	2335	ADPGK-AS1	978089	gene	protein_coding	ENSG00000278570.5	NR2E3	0	exon	protein_coding	ENSG00000278570.5	NR2E3	2272	gene	protein_coding	ENSG00000278570.5	NR2E3	0	27.3129	1	0	0	0
chr11	109033457	109033993	4	3	1	536	3.20748	1.08571	2.31994	10.9462	17.6093	23.2054	471.83	759.043	1000.26	109225693	191602	108860515	-172943	-1749	0	lnc-EXPH5-1:1	109002464	0	lnc-EXPH5-1:1	109002464	0	MIR100HG	12994333	gene	lncRNA	ENSG00000255528.1	RP11-25I9.2	0	exon	lncRNA	ENSG00000255528.1	RP11-25I9.2	3751	gene	lncRNA	ENSG00000255528.1	RP11-25I9.2	0	27.2406	1	0	1	0
chr2	193607036	193607282	4	4	3	246	7.36329	1.12862	9.86509	5.08352	13.0725	14.1702	51.5304	132.512	143.639	193843725	236309	193795767	188466	195	0	lnc-NABP1-18:2	193502785	-10147	lnc-NABP1-18:2	193502785	-10147	PCGEM1	-830138	gene	processed_pseudogene	ENSG00000224219.1	SEC61GP1	123274	exon	processed_pseudogene	ENSG00000224219.1	SEC61GP1	123274	gene	lncRNA	ENSG00000286868.1	RP11-305O20.1	260508	27.2146	0	0	0	0
chr12	32068243	32069642	4	3	2	1399	5.48778	1.65002	4.68761	2.56843	20.5058	26.8683	54.7918	437.448	573.178	32046073	-22171	32107211	37550	0	0	lnc-BICD1-2:1	32051135	-16663	lnc-BICD1-2:1	32051135	-16663	lncRNA-MUF	-1265642	gene	processed_pseudogene	ENSG00000257852.1	RP11-843B15.1	3093	exon	processed_pseudogene	ENSG00000257852.1	RP11-843B15.1	3093	gene	lncRNA	ENSG00000257530.1	RP11-843B15.2	34650	27.1551	0	0	0	0
chr6	6081308	6083105	4	3	0	1797	6.7931	3.90727	10.9804	0.285619	12.8651	16.6558	2.60117	117.165	151.687	6014998	-66311	6034184	-47125	0	0	lnc-FARS2-5:1	6009000	-71906	lnc-FARS2-5:1	6009000	-71906	HULC	2352464	gene	protein_coding	ENSG00000124491.16	F13A1	60980	exon	protein_coding	ENSG00000124491.16	F13A1	60980	gene	protein_coding	ENSG00000124491.16	F13A1	62669	27.1508	0	0	0	0
chr19	15590494	15593609	4	3	3	3115	8.02922	8.17952	12.2343	0.511999	11.4557	14.2292	4.18493	93.636	116.305	15632584	38625	15615214	21586	0	0	lnc-OR7C2-1:2	14939433	0	lnc-OR7C2-1:2	14939433	0	UCA1	234598	gene	transcribed_unprocessed_pseudogene	ENSG00000269516.6	CYP4F23P	-5785	exon	transcribed_unprocessed_pseudogene	ENSG00000269516.6	CYP4F23P	-5785	gene	transcribed_unprocessed_pseudogene	ENSG00000269516.6	CYP4F23P	-5955	27.1372	0	0	1	0
chr14	79748199	79748743	4	3	1	544	0.660661	0.260699	1.52284	0.180015	17.047	22.4307	11.821	1119.42	1472.95	79850286	98628	79314356	-433844	0	0	lnc-DIO2-2:1	79661665	0	lnc-DIO2-2:1	79661665	0	AL512791.2	10634623	gene	lncRNA	ENSG00000258637.1	RP11-242P2.1	0	exon	lncRNA	ENSG00000258637.1	RP11-242P2.1	11906	gene	protein_coding	ENSG00000021645.20	NRXN3	0	27.0768	1	0	1	0
chr8	79673797	79675307	4	4	3	1510	12.4674	2.07326	13.5065	2.5033	18.0946	23.7778	18.5341	133.97	176.048	79638234	-35564	79611004	-62794	0	0	lnc-MRPS28-5:1	79764493	89187	LINC01607:3	79768061	92755	AC083837.1	-833273	gene	protein_coding	ENSG00000104435.14	STMN2	-7639	exon	protein_coding	ENSG00000104435.14	STMN2	-7639	gene	protein_coding	ENSG00000104435.14	STMN2	-8983	27.0671	0	0	0	0
chr5	18520289	18521591	4	3	3	1302	4.10784	3.12828	3.57635	107.524	61.4269	81.4547	3006.54	1717.59	2277.59	18972511	450771	17794558	-725732	0	0	LINC02100:27	18514857	0	LINC02100:27	18514857	0	LINC01021	8696124	gene	misc_RNA	ENSG00000241552.3	RN7SL58P	25722	exon	misc_RNA	ENSG00000241552.3	RN7SL58P	25722	gene	lncRNA	ENSG00000248693.1	LINC02100	182905	27.0475	0	0	1	0
chr9	116658059	116660312	1	3	1	2253	2.06726	3.68949	0.251347	0.822816	57.8598	76.7483	327.363	23019.9	30534.8	116658900	0	116667892	7559	77	0	lnc-PAPPA-6:1	116688425	28114	lnc-PAPPA-6:1	116688425	28114	NRON	9747730	gene	protein_coding	ENSG00000148219.18	ASTN2	0	exon	protein_coding	ENSG00000148219.18	ASTN2	-6266	gene	protein_coding	ENSG00000148219.18	ASTN2	0	27.0475	1	0	0	1
chr14	52110732	52111563	4	3	1	831	6.17508	2.48115	8.5039	1.55989	11.9807	15.7255	18.3433	140.885	184.921	52111321	0	51989755	-120978	-39	0	LINC02319:3	52111121	0	LINC02319:3	52111121	0	LINC01588	-2005690	gene	lncRNA	ENSG00000258694.1	LINC02319	0	exon	lncRNA	ENSG00000258694.1	LINC02319	0	gene	lncRNA	ENSG00000258694.1	LINC02319	0	26.9305	1	0	1	1
chr8	16531106	16534111	4	3	1	3005	1.38523	2.1254	1.70586	0.320497	115.447	153.407	18.788	6767.66	8992.91	16645905	111486	16217966	-313141	0	0	lnc-MSR1-2:2	16467763	0	lnc-MSR1-2:2	16467763	0	LINC00599	-6624429	gene	protein_coding	ENSG00000038945.15	MSR1	0	exon	protein_coding	ENSG00000038945.15	MSR1	-19190	gene	protein_coding	ENSG00000038945.15	MSR1	0	26.9305	1	0	1	0
chr4	119140814	119143193	4	3	0	2379	8.32758	3.47792	7.08351	0.119029	8.89339	11.2606	1.68037	125.551	158.97	119133670	-7145	119136047	-4768	0	0	lnc-C4orf3-1:2	119117478	-12465	lnc-C4orf3-1:2	119117478	-12465	SNHG8	-855499	gene	protein_coding	ENSG00000172399.6	MYOZ2	0	exon	protein_coding	ENSG00000172399.6	MYOZ2	-4213	gene	protein_coding	ENSG00000172399.6	MYOZ2	0	26.8819	1	0	0	0
chr3	110460413	110463679	3	3	2	3266	1.73687	4.16797	1.42934	0.40315	41.6785	54.9244	28.2053	2915.93	3842.64	110461357	0	111071749	608051	0	0	lnc-ZBED2-6:1	110527481	63803	lnc-ZBED2-6:1	110527481	63803	TBILA	1669745	gene	lncRNA	ENSG00000240895.1	RP11-119D18.1	63804	exon	lncRNA	ENSG00000240895.1	RP11-119D18.1	63804	gene	lncRNA	ENSG00000240895.1	RP11-119D18.1	64089	26.872	0	0	0	1
chr9	12943019	12944563	4	3	1	1544	4.51274	2.92584	5.83564	1.17628	12.8454	16.7042	20.1568	220.12	286.244	12959988	15368	12693717	-249303	0	0	lnc-LURAP1L-6:1	12948721	4159	lnc-LURAP1L-6:1	12948721	4159	BNC2-AS1	3782252	gene	lncRNA	ENSG00000285637.2	RP11-187K14.1	13941	exon	lncRNA	ENSG00000285637.2	RP11-187K14.1	13941	gene	lncRNA	ENSG00000285637.2	RP11-187K14.1	15427	26.8544	0	0	0	0
chr1	80411365	80411942	4	3	0	577	2.31767	2.10083	4.56878	0.0415431	19.683	25.9454	0.909283	430.816	567.885	80446279	34265	81587484	1175523	-466	0	lnc-ADGRL2-10:6	80308342	0	lnc-ADGRL2-10:6	80308342	0	RP4	6291561	gene	lncRNA	ENSG00000225598.1	RP11-339D23.1	-36744	exon	lncRNA	ENSG00000225598.1	RP11-339D23.1	-36744	gene	lncRNA	ENSG00000225598.1	RP11-339D23.1	-36929	26.7687	0	0	1	0
chr10	73902221	73905283	4	3	2	3062	3.25003	3.89504	4.13103	1.25102	22.7722	29.7159	30.2836	551.247	719.334	73923916	17945	73911174	5872	0	-679	lnc-ZSWIM8-2:3	73841832	-55107	lnc-ZSWIM8-2:3	73841832	-55107	LINC00857	6302090	gene	protein_coding	ENSG00000122861.16	PLAU	3895	exon	protein_coding	ENSG00000122861.16	PLAU	3895	gene	protein_coding	ENSG00000122861.16	PLAU	4013	26.7687	0	0	0	0
chr18	55989678	55990662	4	3	1	984	1.17749	0.815786	2.02414	0.89845	16.5822	21.8608	44.3869	819.226	1080.01	56017779	27065	55589849	-399830	0	-69	lnc-WDR7-6:2	55893037	0	lnc-WDR7-6:2	55893037	0	linc-ROR	1063897	gene	lncRNA	ENSG00000267327.2	CTD-2008L17.1	0	exon	lncRNA	ENSG00000260930.2	LINC01416	6047	gene	lncRNA	ENSG00000260930.2	LINC01416	0	26.7687	1	0	1	0
chr4	15574790	15578081	4	3	1	3291	4.5022	5.72905	1.22895	0.311054	34.4277	45.2566	25.3105	2801.38	3682.53	15571045	-3746	15655153	77053	0	0	lnc-FBXL5-7:1	15563697	-10538	lnc-FBXL5-7:1	15563697	-10538	AFAP1-AS1	-7795863	gene	protein_coding	ENSG00000048342.18	CC2D2A	0	exon	protein_coding	ENSG00000048342.18	CC2D2A	0	gene	protein_coding	ENSG00000048342.18	CC2D2A	0	26.7687	1	0	0	0
chr8	90822552	90824167	4	3	0	1615	2.99967	1.26359	4.55554	0.13711	36.3682	48.1923	3.00975	798.328	1057.88	90813022	-9531	90984984	160798	0	0	lnc-TMEM64-2:5	90806473	0	lnc-TMEM64-2:5	90806473	0	AF117829.1	-1064741	gene	lncRNA	ENSG00000254251.1	RP11-662G23.1	0	exon	protein_coding	ENSG00000123119.12	NECAB1	551	gene	protein_coding	ENSG00000123119.12	NECAB1	0	26.7102	1	0	1	0
chr7	79691021	79693144	4	3	4	2123	8.75914	3.27859	13.4891	2.55372	14.3687	18.7601	18.9317	106.521	139.076	79696961	3686	79816901	123739	0	0	lnc-GNAI1-1:1	79698033	4890	lnc-GNAI1-1:1	79698033	4890	MAGI2-AS3	-219814	gene	lncRNA	ENSG00000287488.1	RP11-54E21.1	-16006	exon	lncRNA	ENSG00000287488.1	RP11-54E21.1	-16006	gene	lncRNA	ENSG00000287488.1	RP11-54E21.1	-17057	26.6965	0	0	0	0
chr8	14168465	14168705	4	4	1	240	8.02395	0.892492	8.94465	0.220081	14.5682	9.17212	2.46048	162.87	102.543	14165210	-3256	13514906	-653560	-169	0	lnc-C8orf48-3:1	14161296	-3107	lnc-C8orf48-3:1	14161296	-3107	LINC00599	-4261788	gene	protein_coding	ENSG00000185053.14	SGCZ	0	exon	lncRNA	ENSG00000254575.2	RP11-3G21.1	-3106	gene	protein_coding	ENSG00000185053.14	SGCZ	0	26.6603	1	0	0	0
chr6	170551335	170552131	1	3	1	796	0.532801	1.00289	0.594258	13.2654	31.731	42.0591	2232.26	5339.6	7077.59	170551561	0	170553117	966	0	-499	lnc-TBP-10:1	170553363	1233	lnc-TBP-10:1	170553363	1233	LINC02487	-2855046	gene	protein_coding	ENSG00000008018.9	PSMB1	0	exon	protein_coding	ENSG00000008018.9	PSMB1	-894	gene	protein_coding	ENSG00000008018.9	PSMB1	0	26.6517	1	0	0	1
chr4	137436245	137438146	4	3	3	1901	11.8122	3.52084	21.4411	2.29879	11.722	15.0321	10.7214	54.6707	70.1089	137476725	37901	137666569	228405	0	0	lnc-PCDH18-9:1	137425425	-10382	lnc-NOCT-17:2	137413205	-18430	SLC7A11-AS1	619319	gene	processed_pseudogene	ENSG00000213448.3	RPS23P2	9942	exon	processed_pseudogene	ENSG00000213448.3	RPS23P2	9942	gene	protein_coding	ENSG00000189184.12	PCDH18	83557	26.6401	0	0	0	0
chr12	111075307	111076939	4	3	3	1632	9.89936	4.20788	13.9874	22.018	10.4642	13.38	157.413	74.8121	95.6578	111035582	-39726	111034312	-40996	81	0	lnc-MYL2-3:1	111020848	-49487	lnc-MYL2-3:1	111020848	-49487	MAPKAPK5-AS1	762826	gene	protein_coding	ENSG00000111249.14	CUX2	0	exon	protein_coding	ENSG00000111249.14	CUX2	22508	gene	protein_coding	ENSG00000111249.14	CUX2	0	26.6075	1	0	0	0
chr1	61332395	61333182	4	3	3	787	2.99436	2.37998	8.2841	89.4163	11.6896	15.3124	1079.37	141.108	184.84	61253559	-78837	61290527	-41869	0	-656	lnc-PATJ-6:1	61294551	-34012	lnc-PATJ-6:1	61294551	-34012	FOXD3-AS1	1987703	gene	protein_coding	ENSG00000162599.17	NFIA	0	exon	protein_coding	ENSG00000162599.17	NFIA	0	gene	protein_coding	ENSG00000162599.17	NFIA	0	26.5932	1	0	0	0
chr4	63831383	63831761	4	3	2	378	3.5058	0.282156	7.75061	3.90008	13.0106	16.8249	50.3196	167.866	217.079	63786923	-44461	64409201	577419	0	0	lnc-ADGRL3-6:3	63761556	-45465	lnc-ADGRL3-6:3	63761556	-45465	UBE2CP3	-6758252	gene	lncRNA	ENSG00000250775.2	RP11-12K22.1	-301622	exon	lncRNA	ENSG00000250775.2	RP11-12K22.1	-301622	gene	lncRNA	ENSG00000250775.2	RP11-12K22.1	-301727	26.5042	0	0	0	0
chr1	211678359	211679776	3	3	1	1417	1.23073	1.91684	0.790619	0.804399	31.9466	42.272	101.743	4040.71	5346.7	211684952	0	211675655	-2705	0	-955	lnc-TRAF5-6:14	211675761	0	lnc-TRAF5-6:14	211675761	0	LINC00467	-242790	gene	lncRNA	ENSG00000231057.4	RP11-122M14.1	0	exon	lncRNA	ENSG00000231057.4	RP11-122M14.1	-1205	gene	lncRNA	ENSG00000231057.4	RP11-122M14.1	0	26.4898	1	0	1	1
chr3	164724805	164727194	4	3	1	2389	10.608	4.75374	10.1331	0.32645	8.21084	10.251	3.22161	81.0296	101.164	164730991	3679	165078278	351061	0	0	LINC01324:1	164714100	0	LINC01324:1	164714100	0	TERC	5037327	gene	lncRNA	ENSG00000241767.2	LINC01324	0	exon	lncRNA	ENSG00000241767.2	LINC01324	3679	gene	lncRNA	ENSG00000241767.2	LINC01324	0	26.4647	1	0	1	0
[truncated: 2,771 more rows]
[truncated: 2 more columns]
