# Supplementary material for: Whole-genome-scale identification of novel non-protein-coding RNAs controlling cell proliferation and survival through a functional forward genetics strategy
Source: Sci Rep. 2022 Jan 7;12:182. doi: 10.1038/s41598-021-03983-5 (PMC8741825; doi:10.1038/s41598-021-03983-5)
Supplement: Supplementary file 5 — Supplementary Table S4. [file 41598_2021_3983_MOESM5_ESM.xlsx]

## Sheet: Sheet1
	Genomic Location of Insert	Orientation	Sequence of the Validation Plasmid (5' - 3')	Orientation	Sequence of the Validation Plasmid (5' - 3')	Known Gene	Feature Type	Biotype	Distance (0 = within)	Notes	MF_Potentiation
	Chr13: 24089729-24090017	Sense (+)	TAAACAACAGAAATGTGTTTCTTGTGGTTCTCGAGATTGGAAGTCCAAGATCAGAGCACCAGCAGGTTTGGTGTTTGGTGAGGGCCCAGTCTCCACTTCCAAGATGATGTCCTGCCGCTCTGTCCTCTGGAGGGGCCAAACGCTGTGTTTTCACATGGCATGGACTTGTCCCCTCAAACCCTTTTA	Antisense (-)	TAAAAGGGTTTGAGGGGACAAGTCCATGCCATGTGAAAACACAGCGTTTGGCCCCTCCAGAGGACAGAGCGGCAGGACATCATCTTGGAAGTGGAGACTGGGCCCTCACCAAACACCAAACCTGCTGGTGCTCTGATCTTGGACTTCCAATCTCGAGAACCACAAGAAACACATTTCTGTTGTTTA	ENSG00000182957.16	transcript	Protein_Coding	0	Within SPATA13	4619.7
	Chr7: 137120513-137121580	Sense (+)	TAATTTTGGGTTGATGGTGGCTCTTCTCCTGCTCATCCTCACTTAGAGAAACAGGTTAATGGAATCTTCACTAATCACTTTGGCAAGATAAAGAGAATGTTGCAAACCACATGCTGGCTCTTAATGGCTTCCACTCTCAACTAACTGGCCAAAGCAAATCACATGATAATACTTAACTTCGACAAGATGAGGATGTGCAATCATGCCACATGCCTGGAGGAAGGAAAACAAAGAATATGAGAAATTA	Antisense (-)	TAATTTCTCATATTCTTTGTTTTCCTTCCTCCAGGCATGTGGCATGATTGCACATCCTCATCTTGTCGAAGTTAAGTATTATCATGTGATTTGCTTTGGCCAGTTAGTTGAGAGTGGAAGCCATTAAGAGCCAGCATGTGGTTTGCAACATTCTCTTTATCTTGCCAAAGTGATTAGTGAAGATTCCATTAACCTGTTTCTCTAAGTGAGGATGAGCAGGAGAAGAGCCACCATCAACCCAAAATTA	ENSG00000234352.9	transcript	lncRNA	0	lnc-PTN-2:1069	7344.33
	Chr5: 154258210-154258883	Sense (+)	AAATGAATAACATTAAAATCCACACACATATACCTAAATCAGTAGACTTGGCAAGACAAGAGTTCTGTCCTTTTTCTATAAAATAAGTTCAAGGCTGTGTGACTTGTCTAGTGAGGACTCACACTGGGAAGAGATTGGTGAAGTCTTTGGGATTCTGATCACAGATAAATGGAGTATCCACTGGCCTGGTCACTGATTCTAGCCTGTGACCCTTGTCACTTACACGGATGTGGGCTTTCTATGCTTCTTGACACTAGTGCAGAATGATCAGCCTGTTCATCACTGTAAATGATTCTTATTTCCTGCTCTTTGGACTTTTCCTCCAGGCAGGTGCAGGGTATTATGGCCTGGCTATTCATGACTATTTGAAACTCATGGCTTTGATCATGAGGTTGAATT…	Antisense (-)	AAATATGGCAAAGGCAGGCCTCAGTGGGGACCAAAAGCAATTCAACCTCATGATCAAAGCCATGAGTTTCAAATAGTCATGAATAGCCAGGCCATAATACCCTGCACCTGCCTGGAGGAAAAGTCCAAAGAGCAGGAAATAAGAATCATTTACAGTGATGAACAGGCTGATCATTCTGCACTAGTGTCAAGAAGCATAGAAAGCCCACATCCGTGTAAGTGACAAGGGTCACAGGCTAGAATCAGTGACCAGGCCAGTGGATACTCCATTTATCTGTGATCAGAATCCCAAAGACTTCACCAATCTCTTCCCAGTGTGAGTCCTCACTAGACAAGTCACACAGCCTTGAACTTATTTTATAGAAAAAGGACAGAACTCTTGTCTTGCCAAGTCTACTGA…	ENSG00000164574.16	transcript	Protein_Coding	0	Intron GALNT10	6124.18
	Chr5: 102160152-102160734	Sense (+)	AAAAAATGTGGTACATATACACCATGAAATACTATGCAGCCATAAAAAAGAATGAGATCATGTCCTTTGCAGAAACATGGATGGAACTGGAGGTCATTATCCTTAGCAACTAACACAGGAACATAAAACCAAATACCACATGTTGTCACTAATAAGTGGGAGCTAAATGATGAGAACCCATGGACACACAGAGGGGAACAACACACACTGTGGCCTTTGGAGGGTGGAGGGTGGAAGGAGTAAGAGGATCAGGAAAAATAACTAAAGAGTATTACCCTTCATGCCTGGGTGATGAAATAATCTATACAACAAATCCCCAAGTCACAAATTTACCTATATAATAAACCTGCACACGTGCCCCTGAACTTAAAATAAAAGTTAAAAAATAAGTAAAAATAA…	Antisense (-)	AAATTACTTGTAAAGAATCTCAGATTTTTATTTTTACTTATTTTTTAACTTTTATTTTAAGTTCAGGGGCACGTGTGCAGGTTTATTATATAGGTAAATTTGTGACTTGGGGATTTGTTGTATAGATTATTTCATCACCCAGGCATGAAGGGTAATACTCTTTAGTTATTTTTCCTGATCCTCTTACTCCTTCCACCCTCCACCCTCCAAAGGCCACAGTGTGTGTTGTTCCCCTCTGTGTGTCCATGGGTTCTCATCATTTAGCTCCCACTTATTAGTGACAACATGTGGTATTTGGTTTTATGTTCCTGTGTTAGTTGCTAAGGATAATGACCTCCAGTTCCATCCATGTTTCTGCAAAGGACATGATCTCATTCTTTTTTATGGCTGCATAGTATT…	NA	NA	NA	NA	Unannotated region	9400.28
	Chr5: 137315818-137316592	Sense (+)	TAAAGGACAGAAACTCATTTCTCACAGTTCTGGAAGCCGGGAAATCCAAGATTGAAGTGATAGCATCTGGCATCCAAGGAGGGATGTACCGTCCAAAGGGGAGGAACACTGTGTGCTCACATGGTGGAAGGACGAGAGCCAAATGCTACTGTGTGAAGCCTCTTTTA	Antisense (-)	TAAAAGAGGCTTCACACAGTAGCATTTGGCTCTCGTCCTTCCACCATGTGAGCACACAGTGTTCCTCCCCTTTGGACGGTACATCCCTCCTTGGATGCCAGATGCTATCACTTCAATCTTGGATTTCCCGGCTTCCAGAACTGTGAGAAATGAGTTTCTGTCCTTTA	ENSG00000152377.14	transcript	Protein_Coding	0	lnc-SPOCK1-1:269	242.061

## Sheet: Sheet2
Chromosome	Start	Stop	JCPZ_Positive	MF_Positive	MFZ_Positive	Length	CL3cMean	GenomicDigestMean	JCPZMean	MFZMean	MFMean	MF_NoD_Mean	MFZ_Potentiation	MF_Potentiation	MF_NoD_Potentiation	hg38.KnownGeneID	hg.38_Feature	hg.38_Distance	SarropolousFeatureEND	SarropolousFeatureDISTANCE	LiuFeatureDISTANCE	Dra1DISTANCE	Aan1DISTANCE	lncpediaHIT	lncpediaHITDistance	CancerLncRNACensusHIT	CancerLncRNACensusHITDist	MFZ_DirectionalSupport
chr13	24089729	24090017	4	3	3	288	8.32758	0.877151	14.1943	15.3761	655.736	5.42204	108.326	4619.7	38.1986	Q96N96	transcript	0	23970329	-119401	70701	-1144	0	lnc-C1QTNF9-8:1	-1971	TPTE2P1	834661	28.6297
chr7	137120513	137121580	4	3	3	1067	6.66529	4.24157	13.2477	92.0959	972.955	1293.76	695.184	7344.33	9765.96	ENST00000599888.2	transcript	0	137101263	-19251	222052	0	0	lnc-PTN-2:10	0	PINT	-6010338	128.978
chr5	154258210	154258883	3	3	3	673	2.37089	3.36752	3.08367	381.492	188.849	208.675	12371.4	6124.18	6767.11	ENST00000521781.5	transcript	0	154288652	29635	-67218	0	880	lnc-HAND1-7:1	31869	SAP30L-AS1	66686	350.818
chr5	102160152	102160734	4	3	3	582	0.820473	0.637909	1.35151	241.615	127.046	167.329	17877.4	9400.28	12380.9	ENST00000506058.2	exon	-13279	102161576	762	135518	0	0	lnc-PAM-5:1	-13581	RGMB-AS1	-3386684	256.115
chr5	137315818	137316592	4	3	3	774	6.08452	1.31573	18.4006	58.2704	44.5407	57.4965	316.677	242.061	312.471	ENST00000509293.1	transcript	0	137445098	127818	181734	-911	0	lnc-SPOCK1-1:2	0	SNHG4	1957511	115.689
